# Supplementary material for: Retinoic acid and TGF-β signalling cooperate to overcome MYCN-induced retinoid resistance
Source: Genome Med. 2017 Feb 10;9:15. doi: 10.1186/s13073-017-0407-3 (PMC5303304; doi:10.1186/s13073-017-0407-3)
Supplement: Additional file 2: Table S1. — CPMkb expression values for all genes in each RNA-seq sample. (XLSX 5902 kb) [file 13073_2017_407_MOESM2_ESM.xlsx]

## Sheet: mycn-sy5y-se.CPMkb.txt
Table S1. CPMkb expression values for each sample. Biological replicates are denoted by A or B.
Ensembl Gene ID	External Gene ID	Description	24h DMSO A	24h DMSO B	24h RA A	24h RA B	24h RA & 48h Dox A	24h RA & 48h Dox B	48h Dox A	48h Dox B
ENSG00000000003	TSPAN6	tetraspanin 6 [Source:HGNC Symbol;Acc:11858]	7.13803	7.58896	6.63613	8.08449	10.9798	7.69015	9.43987	8.88571
ENSG00000000005	TNMD	tenomodulin [Source:HGNC Symbol;Acc:17757]	0	0	0	0	0	0	0	0
ENSG00000000419	DPM1	dolichyl-phosphate mannosyltransferase polypeptide 1, catalytic subunit [Source:HGNC Symbol;Acc:3005]	4.80467	4.95491	4.41959	4.76552	8.65215	5.16558	5.17799	5.13355
ENSG00000000457	SCYL3	SCY1-like 3 (S. cerevisiae) [Source:HGNC Symbol;Acc:19285]	0.861658	0.867744	0.812549	0.913129	0.324331	0.739969	0.846326	0.905973
ENSG00000000460	C1orf112	chromosome 1 open reading frame 112 [Source:HGNC Symbol;Acc:25565]	2.34223	2.57144	2.72459	2.94304	1.54912	2.67586	2.6165	2.59241
ENSG00000000938	FGR	Gardner-Rasheed feline sarcoma viral (v-fgr) oncogene homolog [Source:HGNC Symbol;Acc:3697]	0	0	0	0	0	0.00413398	0	0
ENSG00000000971	CFH	complement factor H [Source:HGNC Symbol;Acc:4883]	0.00397945	0.00405135	0	0	0.0040751	0	0.00631527	0
ENSG00000001036	FUCA2	fucosidase, alpha-L- 2, plasma [Source:HGNC Symbol;Acc:4008]	6.28367	6.02577	6.21516	6.52419	6.84986	5.93882	5.94031	6.73079
ENSG00000001084	GCLC	glutamate-cysteine ligase, catalytic subunit [Source:HGNC Symbol;Acc:4311]	2.54095	2.84509	2.44234	2.63904	2.38867	2.84564	3.0872	2.84949
ENSG00000001167	NFYA	nuclear transcription factor Y, alpha [Source:HGNC Symbol;Acc:7804]	16.83	16.367	16.6618	17.4896	8.17729	16.2306	14.6028	15.1716
ENSG00000001460	STPG1	sperm-tail PG-rich repeat containing 1 [Source:HGNC Symbol;Acc:28070]	0.510902	0.434502	0.421723	0.479466	0.341345	0.42744	0.44	0.405665
ENSG00000001461	NIPAL3	NIPA-like domain containing 3 [Source:HGNC Symbol;Acc:25233]	0.556303	0.634708	0.570438	0.628268	0.363413	0.608539	0.582215	0.550334
ENSG00000001497	LAS1L	LAS1-like (S. cerevisiae) [Source:HGNC Symbol;Acc:25726]	4.50965	4.1541	4.35165	3.96924	3.49866	5.76637	5.96976	5.5036
ENSG00000001561	ENPP4	ectonucleotide pyrophosphatase/phosphodiesterase 4 (putative) [Source:HGNC Symbol;Acc:3359]	0	0	0	0	0	0	0	0
ENSG00000001617	SEMA3F	sema domain, immunoglobulin domain (Ig), short basic domain, secreted, (semaphorin) 3F [Source:HGNC Symbol;Acc:10728]	0.143609	0.0934079	0.115235	0.0621273	0.0612753	0.090538	0.129778	0.0941523
ENSG00000001626	CFTR	cystic fibrosis transmembrane conductance regulator (ATP-binding cassette sub-family C, member 7) [Source:HGNC Symbol;Acc:1884]	0.00311693	0.00317325	0.00353096	0.00571101	0.00319186	0.00321557	0	0.00507355
ENSG00000001629	ANKIB1	ankyrin repeat and IBR domain containing 1 [Source:HGNC Symbol;Acc:22215]	12.0695	13.0571	11.999	13.1232	6.13501	10.924	10.0726	10.5703
ENSG00000001630	CYP51A1	cytochrome P450, family 51, subfamily A, polypeptide 1 [Source:HGNC Symbol;Acc:2649]	0.238465	0.117919	0.212254	0.0873856	0.0488394	0.25304	0.178406	0.171899
ENSG00000001631	KRIT1	KRIT1, ankyrin repeat containing [Source:HGNC Symbol;Acc:1573]	1.65978	1.87473	1.69542	1.92939	0.75501	1.82876	1.73829	1.75566
ENSG00000002016	RAD52	RAD52 homolog (S. cerevisiae) [Source:HGNC Symbol;Acc:9824]	0.329751	0.365978	0.306191	0.294665	0.190981	0.376435	0.304547	0.292572
ENSG00000002079	MYH16	myosin, heavy chain 16 pseudogene [Source:HGNC Symbol;Acc:31038]	0.00836191	0.00851301	0.00947265	0.0153211	0.00856291	0.00862652	0.0199052	0.013611
ENSG00000002330	BAD	BCL2-associated agonist of cell death [Source:HGNC Symbol;Acc:936]	1.86651	1.3901	2.24925	1.30829	3.11721	1.46033	1.20273	0.917572
ENSG00000002549	LAP3	leucine aminopeptidase 3 [Source:HGNC Symbol;Acc:18449]	5.69234	6.19613	4.80593	5.14111	7.13065	6.78658	7.08767	6.60686
ENSG00000002586	CD99	CD99 molecule [Source:HGNC Symbol;Acc:7082]	5.38785	5.22657	4.86843	4.23774	7.6094	4.49909	4.78752	4.50561
ENSG00000002587	HS3ST1	heparan sulfate (glucosamine) 3-O-sulfotransferase 1 [Source:HGNC Symbol;Acc:5194]	0.0471229	0.0287846	0.0427059	0.0259023	0.0193022	0.00972281	0.0373913	0.0230111
ENSG00000002726	ABP1	amiloride binding protein 1 (amine oxidase (copper-containing)) [Source:HGNC Symbol;Acc:80]	0.0335816	0.0621608	0.0570635	0.0503427	0.0687776	0.0661391	0.0508706	0.0323003
ENSG00000002745	WNT16	wingless-type MMTV integration site family, member 16 [Source:HGNC Symbol;Acc:16267]	0.0636727	0.116682	0.0649174	0.0583322	0.0260813	0.118238	0.090942	0.0932782
ENSG00000002746	HECW1	HECT, C2 and WW domain containing E3 ubiquitin protein ligase 1 [Source:HGNC Symbol;Acc:22195]	0.00235926	0.00960754	0.00400896	0.00648413	0.00241596	0.00243391	0.0056161	0.00384025
ENSG00000002822	MAD1L1	MAD1 mitotic arrest deficient-like 1 (yeast) [Source:HGNC Symbol;Acc:6762]	1.19695	1.07808	1.03275	0.948247	0.956665	0.952819	1.00873	0.907204
ENSG00000002834	LASP1	LIM and SH3 protein 1 [Source:HGNC Symbol;Acc:6513]	8.82087	7.99552	9.28115	8.44474	5.55132	7.54362	8.08749	7.77239
ENSG00000002919	SNX11	sorting nexin 11 [Source:HGNC Symbol;Acc:14975]	4.7266	4.20204	4.65417	4.75708	5.44402	4.17957	4.74659	4.40412
ENSG00000002933	TMEM176A	transmembrane protein 176A [Source:HGNC Symbol;Acc:24930]	0.00700949	0.0214084	0.00397029	0.0192647	0	0	0.00556193	0
ENSG00000003056	M6PR	mannose-6-phosphate receptor (cation dependent) [Source:HGNC Symbol;Acc:6752]	6.21801	6.49993	5.60529	5.70284	1.70557	6.56511	6.17838	6.39358
ENSG00000003096	KLHL13	kelch-like family member 13 [Source:HGNC Symbol;Acc:22931]	4.01008	4.60537	4.72635	5.12688	2.25091	3.45499	3.46083	3.62235
ENSG00000003137	CYP26B1	cytochrome P450, family 26, subfamily B, polypeptide 1 [Source:HGNC Symbol;Acc:20581]	0.012221	0.0062209	7.06407	6.6448	4.23624	5.5663	0	0
ENSG00000003147	ICA1	islet cell autoantigen 1, 69kDa [Source:HGNC Symbol;Acc:5343]	4.1527	4.16279	1.93735	1.97209	1.88906	1.68274	4.16016	4.26477
ENSG00000003249	DBNDD1	dysbindin (dystrobrevin binding protein 1) domain containing 1 [Source:HGNC Symbol;Acc:28455]	3.25101	2.63529	2.01164	1.62682	1.54568	1.83195	2.62298	2.42355
ENSG00000003393	ALS2	amyotrophic lateral sclerosis 2 (juvenile) [Source:HGNC Symbol;Acc:443]	1.71834	1.8416	1.96418	2.14321	1.13953	1.93557	1.69203	1.65546
ENSG00000003400	CASP10	caspase 10, apoptosis-related cysteine peptidase [Source:HGNC Symbol;Acc:1500]	0.0215951	0.0302298	0.0244637	0.0346218	0.0386999	0.0167089	0.0235612	0.0153787
ENSG00000003402	CFLAR	CASP8 and FADD-like apoptosis regulator [Source:HGNC Symbol;Acc:1876]	0.456003	0.464243	0.448073	0.49041	0.450722	0.398845	0.473528	0.419534
ENSG00000003436	TFPI	tissue factor pathway inhibitor (lipoprotein-associated coagulation inhibitor) [Source:HGNC Symbol;Acc:11760]	0.345227	0.341228	0.256293	0.300919	0.133859	0.297369	0.257975	0.297337
ENSG00000003509	NDUFAF7	NADH dehydrogenase (ubiquinone) complex I, assembly factor 7 [Source:HGNC Symbol;Acc:28816]	1.90175	2.25553	1.93839	2.09158	1.71515	2.1163	2.00691	2.13703
ENSG00000003756	RBM5	RNA binding motif protein 5 [Source:HGNC Symbol;Acc:9902]	2.48672	2.39732	2.26973	2.50318	1.31586	1.89945	1.92485	1.94952
ENSG00000003987	MTMR7	myotubularin related protein 7 [Source:HGNC Symbol;Acc:7454]	0.974757	1.10263	0.927013	1.01978	0.517579	0.664194	0.759132	0.940236
ENSG00000003989	SLC7A2	solute carrier family 7 (cationic amino acid transporter, y+ system), member 2 [Source:HGNC Symbol;Acc:11060]	0.250588	0.339374	0.140635	0.170598	0.263674	0.583443	0.514424	0.514541
ENSG00000004059	ARF5	ADP-ribosylation factor 5 [Source:HGNC Symbol;Acc:658]	25.2535	22.5209	25.7674	21.262	43.5773	22.3691	22.8328	20.6719
ENSG00000004139	SARM1	sterile alpha and TIR motif containing 1 [Source:HGNC Symbol;Acc:17074]	1.62201	1.18028	1.87963	1.69059	0.511913	1.6459	1.48959	1.48024
ENSG00000004142	POLDIP2	polymerase (DNA-directed), delta interacting protein 2 [Source:HGNC Symbol;Acc:23781]	26.1004	24.2268	25.0425	23.524	21.1874	25.749	26.479	26.7636
ENSG00000004399	PLXND1	plexin D1 [Source:HGNC Symbol;Acc:9107]	0.324349	0.282698	0.272271	0.256528	0.167268	0.276838	0.272179	0.300061
ENSG00000004455	AK2	adenylate kinase 2 [Source:HGNC Symbol;Acc:362]	8.22093	7.88834	8.62554	8.81961	12.2066	10.8827	10.1482	10.219
ENSG00000004468	CD38	CD38 molecule [Source:HGNC Symbol;Acc:1667]	0.172715	0.299956	0.172639	0.241998	0.104039	0.157219	0.185417	0.214986
ENSG00000004478	FKBP4	FK506 binding protein 4, 59kDa [Source:HGNC Symbol;Acc:3720]	36.6237	35.6441	34.5911	32.7234	42.229	50.5887	45.754	45.3718
ENSG00000004487	KDM1A	lysine (K)-specific demethylase 1A [Source:HGNC Symbol;Acc:29079]	21.4255	21.2068	17.5501	16.9884	16.6158	22.7175	26.8517	27.2866
ENSG00000004534	RBM6	RNA binding motif protein 6 [Source:HGNC Symbol;Acc:9903]	3.08054	3.09724	2.73326	2.92383	1.81438	2.86811	2.88617	2.95252
ENSG00000004660	CAMKK1	calcium/calmodulin-dependent protein kinase kinase 1, alpha [Source:HGNC Symbol;Acc:1469]	0.37041	0.29445	0.264413	0.199886	0.218235	0.272203	0.289888	0.260168
ENSG00000004700	RECQL	RecQ protein-like (DNA helicase Q1-like) [Source:HGNC Symbol;Acc:9948]	3.954	4.03734	4.08555	4.70854	1.14833	4.31411	3.95772	3.91203
ENSG00000004766	CCDC132	coiled-coil domain containing 132 [Source:HGNC Symbol;Acc:25956]	1.49734	1.68181	1.59598	1.78365	1.25625	1.64127	1.45286	1.51998
ENSG00000004776	HSPB6	heat shock protein, alpha-crystallin-related, B6 [Source:HGNC Symbol;Acc:26511]	0.0502998	0.076813	0.0712266	0.046081	0.128772	0.0778372	0.0598682	0.0409374
ENSG00000004777	ARHGAP33	Rho GTPase activating protein 33 [Source:HGNC Symbol;Acc:23085]	0.886778	0.682208	0.813657	0.584488	0.58759	0.620932	0.6336	0.551904
ENSG00000004779	NDUFAB1	NADH dehydrogenase (ubiquinone) 1, alpha/beta subcomplex, 1, 8kDa [Source:HGNC Symbol;Acc:7694]	23.1379	24.7003	23.4163	22.6539	61.1442	27.4902	27.4959	25.681
ENSG00000004799	PDK4	pyruvate dehydrogenase kinase, isozyme 4 [Source:HGNC Symbol;Acc:8812]	0.223593	0.288335	0.274401	0.334571	0.206071	0.246046	0.206987	0.21837
ENSG00000004809	SLC22A16	solute carrier family 22 (organic cation/carnitine transporter), member 16 [Source:HGNC Symbol;Acc:20302]	0.00430826	0.00877222	0.0146416	0.00789383	0.0308828	0.0133338	0.00683709	0.0280509
ENSG00000004838	ZMYND10	zinc finger, MYND-type containing 10 [Source:HGNC Symbol;Acc:19412]	0.215924	0.156005	0.134139	0.159527	0.178318	0.114971	0.17686	0.141721
ENSG00000004846	ABCB5	ATP-binding cassette, sub-family B (MDR/TAP), member 5 [Source:HGNC Symbol;Acc:46]	0.0127522	0.0216376	0.00481535	0.00778839	0.0130587	0.0131557	0	0.0207571
ENSG00000004848	ARX	aristaless related homeobox [Source:HGNC Symbol;Acc:18060]	0	0	0	0	0.0442054	0	0	0.0175664
ENSG00000004864	SLC25A13	solute carrier family 25 (aspartate/glutamate carrier), member 13 [Source:HGNC Symbol;Acc:10983]	10.4939	11.0141	9.90975	10.1826	7.90501	10.967	11.577	11.6194
ENSG00000004866	ST7	suppression of tumorigenicity 7 [Source:HGNC Symbol;Acc:11351]	0.808979	0.864613	0.932868	0.881381	0.757464	0.921029	0.915558	0.885303
ENSG00000004897	CDC27	cell division cycle 27 [Source:HGNC Symbol;Acc:1728]	5.69599	6.40531	6.12777	6.93143	4.11935	6.2535	5.70456	5.76091
ENSG00000004939	SLC4A1	solute carrier family 4, anion exchanger, member 1 (erythrocyte membrane protein band 3, Diego blood group) [Source:HGNC Symbol;Acc:11027]	0.0188329	0	0.0160009	0	0.0289284	0.0194289	0	0
ENSG00000004948	CALCR	calcitonin receptor [Source:HGNC Symbol;Acc:1440]	0.00695446	0	0.00393912	0.00637117	0	0	0.00551826	0
ENSG00000004961	HCCS	holocytochrome c synthase [Source:HGNC Symbol;Acc:4837]	4.30786	5.08444	4.7312	4.38803	7.29752	5.73977	5.00567	5.44327
ENSG00000004975	DVL2	dishevelled, dsh homolog 2 (Drosophila) [Source:HGNC Symbol;Acc:3086]	13.3786	10.7154	14.2138	12.4988	10.5847	13.1781	11.4253	12.2725
ENSG00000005001	PRSS22	protease, serine, 22 [Source:HGNC Symbol;Acc:14368]	0	0	0	0	0	0	0.0335029	0
ENSG00000005007	UPF1	UPF1 regulator of nonsense transcripts homolog (yeast) [Source:HGNC Symbol;Acc:9962]	13.4296	10.7921	14.5378	12.2512	8.87741	14.8157	12.5044	12.28
ENSG00000005020	SKAP2	src kinase associated phosphoprotein 2 [Source:HGNC Symbol;Acc:15687]	0.650389	0.675794	1.81157	1.93494	1.00933	1.55637	0.537355	0.583901
ENSG00000005022	SLC25A5	solute carrier family 25 (mitochondrial carrier; adenine nucleotide translocator), member 5 [Source:HGNC Symbol;Acc:10991]	67.3041	67.1671	65.979	65.6401	112.244	73.2313	78.2108	78.8885
ENSG00000005059	CCDC109B	coiled-coil domain containing 109B [Source:HGNC Symbol;Acc:26076]	3.84836	4.03187	3.43215	3.66661	3.78323	3.03174	3.84201	3.70153
ENSG00000005073	HOXA11	homeobox A11 [Source:HGNC Symbol;Acc:5101]	0	0	0	0	0	0	0	0
ENSG00000005075	POLR2J	polymerase (RNA) II (DNA directed) polypeptide J, 13.3kDa [Source:HGNC Symbol;Acc:9197]	12.8076	9.1936	12.7383	8.63098	32.8997	12.4514	12.2985	11.3424
ENSG00000005100	DHX33	DEAH (Asp-Glu-Ala-His) box polypeptide 33 [Source:HGNC Symbol;Acc:16718]	10.2021	9.67911	7.92571	8.51653	7.04296	11.9857	11.4659	12.0611
ENSG00000005102	MEOX1	mesenchyme homeobox 1 [Source:HGNC Symbol;Acc:7013]	0	0	0	0	0	0	0	0
ENSG00000005108	THSD7A	thrombospondin, type I, domain containing 7A [Source:HGNC Symbol;Acc:22207]	3.4933	3.83311	2.01809	2.17706	0.753467	1.73354	3.16899	3.05619
ENSG00000005156	LIG3	ligase III, DNA, ATP-dependent [Source:HGNC Symbol;Acc:6600]	3.57908	3.50718	3.51349	3.21498	2.24193	4.81609	4.69208	4.38463
ENSG00000005175	RPAP3	RNA polymerase II associated protein 3 [Source:HGNC Symbol;Acc:26151]	4.5358	5.12926	4.73909	5.35722	4.13747	4.92409	4.98889	4.90691
ENSG00000005187	ACSM3	acyl-CoA synthetase medium-chain family member 3 [Source:HGNC Symbol;Acc:10522]	0.0167054	0.0170072	0.026021	0.0191303	0.0171069	0.025851	0.0132555	0.020394
ENSG00000005189	AC004381.6	Putative RNA exonuclease NEF-sp [Source:UniProtKB/Swiss-Prot;Acc:Q96IC2]	0.747915	0.701389	0.643798	0.766228	0.49687	0.627775	0.714704	0.802879
ENSG00000005194	CIAPIN1	cytokine induced apoptosis inhibitor 1 [Source:HGNC Symbol;Acc:28050]	5.80117	5.65314	5.03684	4.80671	5.81799	5.54092	6.22903	5.93423
ENSG00000005206	SPPL2B	signal peptide peptidase like 2B [Source:HGNC Symbol;Acc:30627]	3.15764	2.18932	2.9218	1.85788	3.06629	2.27468	2.50554	2.23759
ENSG00000005238	FAM214B	family with sequence similarity 214, member B [Source:HGNC Symbol;Acc:25666]	0.872299	0.590719	1.1161	0.977514	0.673938	0.711083	0.540747	0.557807
ENSG00000005243	COPZ2	coatomer protein complex, subunit zeta 2 [Source:HGNC Symbol;Acc:19356]	1.9088	2.14432	3.46722	2.9547	6.33587	2.64824	2.97698	2.30348
ENSG00000005249	PRKAR2B	protein kinase, cAMP-dependent, regulatory, type II, beta [Source:HGNC Symbol;Acc:9392]	8.71591	9.65177	9.90253	11.3736	9.082	10.5992	9.15193	9.61222
ENSG00000005302	MSL3	male-specific lethal 3 homolog (Drosophila) [Source:HGNC Symbol;Acc:7370]	1.7192	1.67474	1.71919	1.79662	1.9488	1.63384	1.92722	1.65384
ENSG00000005339	CREBBP	CREB binding protein [Source:HGNC Symbol;Acc:2348]	1.7083	1.43737	1.69099	1.68161	0.919913	1.56775	1.52184	1.45979
ENSG00000005379	BZRAP1	benzodiazapine receptor (peripheral) associated protein 1 [Source:HGNC Symbol;Acc:16831]	0.175015	0.173087	0.114709	0.105364	0.0665683	0.147022	0.134904	0.13837
ENSG00000005381	MPO	myeloperoxidase [Source:HGNC Symbol;Acc:7218]	0	0	0	0	0	0	0	0
ENSG00000005421	PON1	paraoxonase 1 [Source:HGNC Symbol;Acc:9204]	0	0.0244566	0.0136067	0.0110038	0	0	0.0285922	0.00977558
ENSG00000005436	GCFC2	GC-rich sequence DNA-binding factor 2 [Source:HGNC Symbol;Acc:1317]	1.59008	1.65185	1.44185	1.52938	1.57292	1.46929	1.68799	1.68734
ENSG00000005448	WDR54	WD repeat domain 54 [Source:HGNC Symbol;Acc:25770]	3.01929	2.8809	4.05334	3.46655	4.41026	3.09461	2.87284	3.01579
ENSG00000005469	CROT	carnitine O-octanoyltransferase [Source:HGNC Symbol;Acc:2366]	1.77417	1.83031	1.68156	1.7879	1.76231	1.81201	1.65179	1.5402
ENSG00000005471	ABCB4	ATP-binding cassette, sub-family B (MDR/TAP), member 4 [Source:HGNC Symbol;Acc:45]	0.430985	0.356929	0.394635	0.32528	0.125772	0.347866	0.302998	0.401654
ENSG00000005483	MLL5	myeloid/lymphoid or mixed-lineage leukemia 5 (trithorax homolog, Drosophila) [Source:HGNC Symbol;Acc:18541]	1.72328	1.7819	1.89457	2.02764	0.746279	1.7896	1.56098	1.64586
ENSG00000005486	RHBDD2	rhomboid domain containing 2 [Source:HGNC Symbol;Acc:23082]	5.15159	3.75074	5.25938	4.06164	4.25871	4.06487	3.8697	3.91321
ENSG00000005513	SOX8	SRY (sex determining region Y)-box 8 [Source:HGNC Symbol;Acc:11203]	0	0	0	0	0	0	0	0
ENSG00000005700	IBTK	inhibitor of Bruton agammaglobulinemia tyrosine kinase [Source:HGNC Symbol;Acc:17853]	2.22907	2.4396	2.19826	2.74088	1.40969	2.14602	2.15226	2.10962
ENSG00000005801	ZNF195	zinc finger protein 195 [Source:HGNC Symbol;Acc:12986]	2.87261	3.03736	2.2805	2.44311	2.22594	2.40115	2.96857	2.94726
ENSG00000005810	MYCBP2	MYC binding protein 2, E3 ubiquitin protein ligase [Source:HGNC Symbol;Acc:23386]	0.930361	0.978378	0.824159	0.944003	0.362811	1.0063	1.00934	1.01473
ENSG00000005812	FBXL3	F-box and leucine-rich repeat protein 3 [Source:HGNC Symbol;Acc:13599]	4.74804	5.08583	5.2449	5.74133	4.09021	5.06079	3.90141	4.4137
ENSG00000005844	ITGAL	integrin, alpha L (antigen CD11A (p180), lymphocyte function-associated antigen 1; alpha polypeptide) [Source:HGNC Symbol;Acc:6148]	0.00633446	0.00644892	0.00896985	0.00580316	0.0129734	0.0196047	0.0100526	0.0154663
ENSG00000005882	PDK2	pyruvate dehydrogenase kinase, isozyme 2 [Source:HGNC Symbol;Acc:8810]	1.18604	1.0365	1.01958	0.831747	0.747	1.1965	1.27424	1.28561
ENSG00000005884	ITGA3	integrin, alpha 3 (antigen CD49C, alpha 3 subunit of VLA-3 receptor) [Source:HGNC Symbol;Acc:6139]	0.148927	0.12319	0.118624	0.125777	0.0405097	0.0744193	0.0923215	0.109844
ENSG00000005889	ZFX	zinc finger protein, X-linked [Source:HGNC Symbol;Acc:12869]	0.950594	1.02129	1.00408	1.16784	0.68485	0.964104	0.856244	0.96737
ENSG00000005893	LAMP2	lysosomal-associated membrane protein 2 [Source:HGNC Symbol;Acc:6501]	2.41426	3.205	2.89159	3.13253	2.54309	2.72108	2.48111	2.40635
ENSG00000005955	GGNBP2	gametogenetin binding protein 2 [Source:HGNC Symbol;Acc:19357]	6.04547	6.51635	5.86906	7.09187	5.57308	6.06391	6.08399	5.96209
ENSG00000005961	ITGA2B	integrin, alpha 2b (platelet glycoprotein IIb of IIb/IIIa complex, antigen CD41) [Source:HGNC Symbol;Acc:6138]	0.1021	0.110875	0.0616866	0.0748294	0.0487921	0.0561766	0.048609	0.0775564
ENSG00000005981	ASB4	ankyrin repeat and SOCS box containing 4 [Source:HGNC Symbol;Acc:16009]	0.107029	0.0363211	0.0606231	0.0435788	0.036534	0.0368054	0.0566174	0.0677505
ENSG00000006007	GDE1	glycerophosphodiester phosphodiesterase 1 [Source:HGNC Symbol;Acc:29644]	5.79642	5.75081	5.84491	5.89371	4.04539	5.92271	6.09344	5.90442
ENSG00000006015	C19orf60	chromosome 19 open reading frame 60 [Source:HGNC Symbol;Acc:26098]	4.98655	3.01759	5.09588	3.16268	15.2478	4.13706	4.39947	3.94487
ENSG00000006016	CRLF1	cytokine receptor-like factor 1 [Source:HGNC Symbol;Acc:2364]	0.193195	0.0655619	0.565381	0.265486	0.593516	0.365398	0.0255495	0.0786175
ENSG00000006025	OSBPL7	oxysterol binding protein-like 7 [Source:HGNC Symbol;Acc:16387]	1.24829	1.13708	1.00941	1.02322	0.840988	1.1014	0.88624	0.975845
ENSG00000006042	TMEM98	transmembrane protein 98 [Source:HGNC Symbol;Acc:24529]	16.8962	14.8066	17.418	16.134	22.1204	16.251	17.0062	17.1468
ENSG00000006047	YBX2	Y box binding protein 2 [Source:HGNC Symbol;Acc:17948]	4.61759	3.42234	3.74536	4.23029	2.76149	2.66768	3.37087	3.66791
ENSG00000006059	KRT33A	keratin 33A [Source:HGNC Symbol;Acc:6450]	0	0	0	0	0	0	0	0
ENSG00000006062	MAP3K14	mitogen-activated protein kinase kinase kinase 14 [Source:HGNC Symbol;Acc:6853]	0.685952	0.678394	0.987987	0.852854	0.39136	0.737986	0.6376	0.542324
ENSG00000006071	ABCC8	ATP-binding cassette, sub-family C (CFTR/MRP), member 8 [Source:HGNC Symbol;Acc:59]	0.0977227	0.103722	0.0482856	0.0609541	0.0212919	0.06006	0.0560939	0.0626114
ENSG00000006074	CCL18	chemokine (C-C motif) ligand 18 (pulmonary and activation-regulated) [Source:HGNC Symbol;Acc:10616]	0	0	0	0	0	0	0	0
ENSG00000006075	CCL3	chemokine (C-C motif) ligand 3 [Source:HGNC Symbol;Acc:10627]	0	0	0	0	0	0	0	0
ENSG00000006114	SYNRG	synergin, gamma [Source:HGNC Symbol;Acc:557]	1.69491	1.68202	1.67236	1.76059	0.826581	1.50093	1.50012	1.51056
ENSG00000006116	CACNG3	calcium channel, voltage-dependent, gamma subunit 3 [Source:HGNC Symbol;Acc:1407]	0	0	0	0	0	0	0	0
ENSG00000006118	TMEM132A	transmembrane protein 132A [Source:HGNC Symbol;Acc:31092]	4.08639	2.96003	3.09788	2.44509	3.74562	3.26699	3.43177	3.23575
ENSG00000006125	AP2B1	adaptor-related protein complex 2, beta 1 subunit [Source:HGNC Symbol;Acc:563]	12.9326	13.9971	14.0522	14.348	7.35816	12.8851	13.201	13.1233
ENSG00000006128	TAC1	tachykinin, precursor 1 [Source:HGNC Symbol;Acc:11517]	0	0	0	0	0	0	0	0
ENSG00000006194	ZNF263	zinc finger protein 263 [Source:HGNC Symbol;Acc:13056]	6.20609	5.5873	5.33488	5.03897	4.89729	6.10118	5.72587	5.41738
ENSG00000006210	CX3CL1	chemokine (C-X3-C motif) ligand 1 [Source:HGNC Symbol;Acc:10647]	1.06227	0.972033	0.852392	0.631406	0.712255	0.887147	1.33459	1.32256
ENSG00000006282	SPATA20	spermatogenesis associated 20 [Source:HGNC Symbol;Acc:26125]	0.750943	0.679802	0.659817	0.508823	0.519763	0.517186	0.539742	0.504511
ENSG00000006283	CACNA1G	calcium channel, voltage-dependent, T type, alpha 1G subunit [Source:HGNC Symbol;Acc:1394]	0.0249646	0.017791	0.0263525	0.0187124	0.00813423	0.0187306	0.0165676	0.014592
ENSG00000006327	TNFRSF12A	tumor necrosis factor receptor superfamily, member 12A [Source:HGNC Symbol;Acc:18152]	1.82319	1.69817	2.61468	1.8835	2.38343	1.24059	0.892631	0.694564
ENSG00000006377	DLX6	distal-less homeobox 6 [Source:HGNC Symbol;Acc:2919]	1.95935	2.13556	1.80833	1.75277	2.28971	2.53263	2.78934	2.87037
ENSG00000006432	MAP3K9	mitogen-activated protein kinase kinase kinase 9 [Source:HGNC Symbol;Acc:6861]	0.667692	0.68619	0.750418	0.758342	0.37746	0.601903	0.576601	0.58627
ENSG00000006451	RALA	v-ral simian leukemia viral oncogene homolog A (ras related) [Source:HGNC Symbol;Acc:9839]	25.8615	27.3808	26.8915	27.4531	25.541	26.0812	26.0132	27.2344
ENSG00000006453	BAIAP2L1	BAI1-associated protein 2-like 1 [Source:HGNC Symbol;Acc:21649]	1.1018	1.29241	1.09892	0.943563	1.10376	1.27258	1.59649	1.51079
ENSG00000006459	JHDM1D	jumonji C domain containing histone demethylase 1 homolog D (S. cerevisiae) [Source:HGNC Symbol;Acc:22224]	2.15547	2.37479	1.65573	1.83943	0.839071	1.90765	2.03835	2.14177
ENSG00000006468	ETV1	ets variant 1 [Source:HGNC Symbol;Acc:3490]	0.435262	0.499006	0.34342	0.337948	0.373834	0.463521	0.539837	0.599414
ENSG00000006530	AGK	acylglycerol kinase [Source:HGNC Symbol;Acc:21869]	4.0367	4.05673	3.52617	3.52354	2.77356	4.06912	4.18827	4.38986
ENSG00000006534	ALDH3B1	aldehyde dehydrogenase 3 family, member B1 [Source:HGNC Symbol;Acc:410]	0.0692996	0.0519855	0.0681752	0.0501215	0.0747004	0.0714925	0.0607764	0.0653061
ENSG00000006555	TTC22	tetratricopeptide repeat domain 22 [Source:HGNC Symbol;Acc:26067]	0.0394544	0.0321338	0.0402257	0.0144581	0.0242417	0.0651246	0.0313065	0.044955
ENSG00000006576	PHTF2	putative homeodomain transcription factor 2 [Source:HGNC Symbol;Acc:13411]	2.42455	2.70677	2.68877	3.04548	2.02485	2.50854	2.32343	2.47339
ENSG00000006606	CCL26	chemokine (C-C motif) ligand 26 [Source:HGNC Symbol;Acc:10625]	0	0	0	0	0.0563198	0	0	0
ENSG00000006607	FARP2	FERM, RhoGEF and pleckstrin domain protein 2 [Source:HGNC Symbol;Acc:16460]	0.618193	0.496533	0.552505	0.57488	0.104979	0.503153	0.475737	0.535995
ENSG00000006611	USH1C	Usher syndrome 1C (autosomal recessive, severe) [Source:HGNC Symbol;Acc:12597]	0	0	0.00442689	0.00358005	0	0.00403147	0	0.00318044
ENSG00000006625	GGCT	gamma-glutamylcyclotransferase [Source:HGNC Symbol;Acc:21705]	10.4859	10.9285	11.0244	11.4586	24.9347	13.8801	11.8408	11.936
ENSG00000006634	DBF4	DBF4 homolog (S. cerevisiae) [Source:HGNC Symbol;Acc:17364]	5.87799	7.02602	6.05846	6.98653	6.8676	7.15112	7.22573	7.56007
ENSG00000006638	TBXA2R	thromboxane A2 receptor [Source:HGNC Symbol;Acc:11608]	0.188328	0.191731	0.221549	0.132717	0.192855	0.194287	0.18392	0.129693
ENSG00000006652	IFRD1	interferon-related developmental regulator 1 [Source:HGNC Symbol;Acc:5456]	4.64468	4.96249	4.38392	4.81762	4.80766	4.39092	4.79246	4.48044
ENSG00000006659	LGALS14	lectin, galactoside-binding, soluble, 14 [Source:HGNC Symbol;Acc:30054]	0.0354876	0.0361288	0	0	0.0363406	0	0	0
ENSG00000006695	COX10	cytochrome c oxidase assembly homolog 10 (yeast) [Source:HGNC Symbol;Acc:2260]	1.88573	1.90931	1.84438	1.79365	1.414	2.37062	2.3303	2.43209
ENSG00000006704	GTF2IRD1	GTF2I repeat domain containing 1 [Source:HGNC Symbol;Acc:4661]	2.23142	1.81164	1.75632	1.40022	1.25019	1.73219	1.8976	1.83651
ENSG00000006712	PAF1	Paf1, RNA polymerase II associated factor, homolog (S. cerevisiae) [Source:HGNC Symbol;Acc:25459]	8.38568	8.39136	9.37474	8.56061	7.06388	8.61693	8.66495	8.44809
ENSG00000006715	VPS41	vacuolar protein sorting 41 homolog (S. cerevisiae) [Source:HGNC Symbol;Acc:12713]	6.16617	6.9765	6.05762	6.73256	4.04866	5.97304	5.97895	5.83635
ENSG00000006740	ARHGAP44	Rho GTPase activating protein 44 [Source:HGNC Symbol;Acc:29096]	0.0267242	0.0408106	0.0353197	0.0163218	0.0045611	0.0183799	0.0247395	0.039875
ENSG00000006744	ELAC2	elaC homolog 2 (E. coli) [Source:HGNC Symbol;Acc:14198]	2.69056	2.36878	2.48291	2.0375	1.87188	3.07537	3.02661	3.09958
ENSG00000006747	SCIN	scinderin [Source:HGNC Symbol;Acc:21695]	0.0126842	0.0215223	0.0191587	0.0193672	0.0389672	0.0087237	0.0067098	0.0172054
ENSG00000006756	ARSD	arylsulfatase D [Source:HGNC Symbol;Acc:717]	1.34418	1.36847	1.26362	1.3088	0.691848	0.900274	1.07217	1.0138
ENSG00000006757	PNPLA4	patatin-like phospholipase domain containing 4 [Source:HGNC Symbol;Acc:24887]	0.661806	0.488479	0.515429	0.507775	0.753957	0.494993	0.695802	0.619417
ENSG00000006788	MYH13	myosin, heavy chain 13, skeletal muscle [Source:HGNC Symbol;Acc:7571]	0.0864602	0.0251493	0.0384784	0.022631	0.0695659	0.0445981	0.0539038	0.0351836
ENSG00000006831	ADIPOR2	adiponectin receptor 2 [Source:HGNC Symbol;Acc:24041]	12.4487	13.0551	13.7639	13.6146	7.57917	13.8453	12.7399	12.9623
ENSG00000006837	CDKL3	cyclin-dependent kinase-like 3 [Source:HGNC Symbol;Acc:15483]	0.227454	0.231564	0.250199	0.259716	0.290308	0.251656	0.214485	0.254873
ENSG00000007001	UPP2	uridine phosphorylase 2 [Source:HGNC Symbol;Acc:23061]	0.0234357	0	0.00663717	0	0	0.0241773	0.0278938	0.0286103
ENSG00000007038	PRSS21	protease, serine, 21 (testisin) [Source:HGNC Symbol;Acc:9485]	0	0	0.00908188	0	0	0	0	0
ENSG00000007047	MARK4	MAP/microtubule affinity-regulating kinase 4 [Source:HGNC Symbol;Acc:13538]	2.29259	2.13861	2.39177	1.65582	1.4796	2.04612	1.99682	1.75305
ENSG00000007062	PROM1	prominin 1 [Source:HGNC Symbol;Acc:9454]	0.0689582	0.113407	0.0510772	0.056695	0.0289706	0.0528992	0.119256	0.107929
ENSG00000007080	CCDC124	coiled-coil domain containing 124 [Source:HGNC Symbol;Acc:25171]	43.5063	29.5485	37.3691	27.1357	75.6164	45.6208	41.8988	38.0761
ENSG00000007129	CEACAM21	carcinoembryonic antigen-related cell adhesion molecule 21 [Source:HGNC Symbol;Acc:28834]	0	0	0	0	0	0	0	0
ENSG00000007168	PAFAH1B1	platelet-activating factor acetylhydrolase 1b, regulatory subunit 1 (45kDa) [Source:HGNC Symbol;Acc:8574]	28.6665	30.6034	30.522	34.208	18.9306	25.9886	25.855	25.906
ENSG00000007171	NOS2	nitric oxide synthase 2, inducible [Source:HGNC Symbol;Acc:7873]	0.104841	0.0762398	0.147046	0.077753	0.122699	0.272972	0.0911129	0.150338
ENSG00000007174	DNAH9	dynein, axonemal, heavy chain 9 [Source:HGNC Symbol;Acc:2953]	0	0	0.00069433	0	0	0.00126462	0.000972678	0.000997665
ENSG00000007202	KIAA0100	KIAA0100 [Source:HGNC Symbol;Acc:28960]	3.89942	3.53323	3.73615	3.78519	1.27554	3.91035	3.75777	3.64631
ENSG00000007216	SLC13A2	solute carrier family 13 (sodium-dependent dicarboxylate transporter), member 2 [Source:HGNC Symbol;Acc:10917]	0	0	0	0	0	0	0	0
ENSG00000007237	GAS7	growth arrest-specific 7 [Source:HGNC Symbol;Acc:4169]	0.210583	0.206221	0.193116	0.156174	0.067774	0.151038	0.224384	0.200767
ENSG00000007255	TRAPPC6A	trafficking protein particle complex 6A [Source:HGNC Symbol;Acc:23069]	5.6515	4.21932	5.33517	3.45166	10.3401	6.21903	5.32147	4.90622
ENSG00000007264	MATK	megakaryocyte-associated tyrosine kinase [Source:HGNC Symbol;Acc:6906]	0	0	0	0.0171515	0	0	0	0.00761853
ENSG00000007306	CEACAM7	carcinoembryonic antigen-related cell adhesion molecule 7 [Source:HGNC Symbol;Acc:1819]	0	0	0	0	0	0	0	0
ENSG00000007312	CD79B	CD79b molecule, immunoglobulin-associated beta [Source:HGNC Symbol;Acc:1699]	0	0.0157733	0	0	0	0	0	0
ENSG00000007314	SCN4A	sodium channel, voltage-gated, type IV, alpha subunit [Source:HGNC Symbol;Acc:10591]	0	0	0	0	0	0	0	0
ENSG00000007341	ST7L	suppression of tumorigenicity 7 like [Source:HGNC Symbol;Acc:18441]	0.246441	0.278052	0.252553	0.26883	0.288788	0.250307	0.274169	0.257433
ENSG00000007350	TKTL1	transketolase-like 1 [Source:HGNC Symbol;Acc:11835]	0	0	0.0027946	0	0.00505242	0	0.00782984	0.00401549
ENSG00000007372	PAX6	paired box 6 [Source:HGNC Symbol;Acc:8620]	0.0840702	0.0708326	0.0697861	0.061084	0.0534359	0.0643003	0.070159	0.0790394
ENSG00000007376	RPUSD1	RNA pseudouridylate synthase domain containing 1 [Source:HGNC Symbol;Acc:14173]	1.21787	0.808376	1.0089	0.67828	1.99433	1.28408	1.28138	1.22697
ENSG00000007384	RHBDF1	rhomboid 5 homolog 1 (Drosophila) [Source:HGNC Symbol;Acc:20561]	0.104374	0.0590335	0.107291	0.0920786	0.0395864	0.0717848	0.055213	0.0755085
ENSG00000007392	LUC7L	LUC7-like (S. cerevisiae) [Source:HGNC Symbol;Acc:6723]	3.49892	3.52487	3.42062	3.46165	4.28873	3.42418	3.34429	3.21616
ENSG00000007402	CACNA2D2	calcium channel, voltage-dependent, alpha 2/delta subunit 2 [Source:HGNC Symbol;Acc:1400]	2.53586	2.12543	3.85996	3.61424	0.833129	2.46532	1.56903	1.68117
ENSG00000007516	BAIAP3	BAI1-associated protein 3 [Source:HGNC Symbol;Acc:948]	0.00602042	0.00306461	0.00596762	0.0041366	0.00308257	0.0046582	0.00358284	0
ENSG00000007520	TSR3	TSR3, 20S rRNA accumulation, homolog (S. cerevisiae) [Source:HGNC Symbol;Acc:14175]	9.07911	5.48215	8.33448	5.96573	17.697	8.91423	8.32202	7.7714
ENSG00000007541	PIGQ	phosphatidylinositol glycan anchor biosynthesis, class Q [Source:HGNC Symbol;Acc:14135]	0.950219	0.651808	0.856557	0.655545	0.881094	0.684408	0.721803	0.690831
ENSG00000007545	CRAMP1L	Crm, cramped-like (Drosophila) [Source:HGNC Symbol;Acc:14122]	0.4564	0.388297	0.36653	0.367082	0.318163	0.358106	0.419955	0.427255
ENSG00000007866	TEAD3	TEA domain family member 3 [Source:HGNC Symbol;Acc:11716]	0.774018	0.693152	1.02703	0.741927	0.65318	0.724575	0.614172	0.65328
ENSG00000007908	SELE	selectin E [Source:HGNC Symbol;Acc:10718]	0	0	0	0	0	0	0	0
ENSG00000007923	DNAJC11	DnaJ (Hsp40) homolog, subfamily C, member 11 [Source:HGNC Symbol;Acc:25570]	2.6249	2.44527	2.30306	2.26329	0.600847	2.87434	2.74715	2.84844
ENSG00000007933	FMO3	flavin containing monooxygenase 3 [Source:HGNC Symbol;Acc:3771]	0.011216	0	0	0	0.0114856	0.00578545	0	0.00456417
ENSG00000007944	MYLIP	myosin regulatory light chain interacting protein [Source:HGNC Symbol;Acc:21155]	1.0622	1.00524	0.694863	0.644173	0.888573	0.87974	1.05652	1.15672
ENSG00000007952	NOX1	NADPH oxidase 1 [Source:HGNC Symbol;Acc:7889]	0.0888526	0.0904581	0.0939447	0.124814	0.33969	0.0672204	0.150407	0.0867772
ENSG00000007968	E2F2	E2F transcription factor 2 [Source:HGNC Symbol;Acc:3114]	10.1549	9.31449	9.3122	7.84434	6.85159	9.10725	12.0146	11.4365
ENSG00000008018	PSMB1	proteasome (prosome, macropain) subunit, beta type, 1 [Source:HGNC Symbol;Acc:9537]	38.57	38.2681	39.2013	38.0127	79.5384	40.9714	44.5042	42.2205
ENSG00000008056	SYN1	synapsin I [Source:HGNC Symbol;Acc:11494]	1.7133	1.71551	1.58363	1.43162	0.761563	1.07799	1.22503	1.2948
ENSG00000008083	JARID2	jumonji, AT rich interactive domain 2 [Source:HGNC Symbol;Acc:6196]	2.73063	2.34242	3.81737	3.92042	2.20818	3.56621	2.39309	2.46964
ENSG00000008086	CDKL5	cyclin-dependent kinase-like 5 [Source:HGNC Symbol;Acc:11411]	0.434597	0.365196	0.730673	0.657256	0.0282567	0.519516	0.279161	0.34809
ENSG00000008118	CAMK1G	calcium/calmodulin-dependent protein kinase IG [Source:HGNC Symbol;Acc:14585]	0.0690701	0.0502273	0.0167668	0.00903956	0.0101043	0.0101794	0.0391472	0.0481834
ENSG00000008128	CDK11A	cyclin-dependent kinase 11A [Source:HGNC Symbol;Acc:1730]	0.666341	0.524853	0.548261	0.504426	0.565639	0.587931	0.58717	0.565148
ENSG00000008130	NADK	NAD kinase [Source:HGNC Symbol;Acc:29831]	2.2441	1.94607	1.97538	1.67435	2.15384	1.97202	1.95897	2.03124
ENSG00000008196	TFAP2B	transcription factor AP-2 beta (activating enhancer binding protein 2 beta) [Source:HGNC Symbol;Acc:11743]	53.2515	51.4738	42.2609	40.6566	27.8217	32.093	43.7743	44.356
ENSG00000008197	TFAP2D	transcription factor AP-2 delta (activating enhancer binding protein 2 delta) [Source:HGNC Symbol;Acc:15581]	0	0	0	0	0	0	0	0
ENSG00000008226	DLEC1	deleted in lung and esophageal cancer 1 [Source:HGNC Symbol;Acc:2899]	0.00239844	0.00244178	0.00135852	0	0.00245609	0	0.00190313	0.00195202
ENSG00000008256	CYTH3	cytohesin 3 [Source:HGNC Symbol;Acc:9504]	3.72798	3.31216	3.62916	3.56258	1.92056	3.56955	3.18892	3.33314
ENSG00000008277	ADAM22	ADAM metallopeptidase domain 22 [Source:HGNC Symbol;Acc:201]	5.45898	5.86096	5.35735	6.11897	2.18668	5.18528	5.19288	5.00439
ENSG00000008282	SYPL1	synaptophysin-like 1 [Source:HGNC Symbol;Acc:11507]	5.45446	6.4653	6.26174	6.96899	8.67758	6.84291	6.1288	6.34173
ENSG00000008283	CYB561	cytochrome b-561 [Source:HGNC Symbol;Acc:2571]	42.9249	37.4706	44.2339	39.4293	28.0533	33.3711	30.9305	31.7251
ENSG00000008294	SPAG9	sperm associated antigen 9 [Source:HGNC Symbol;Acc:14524]	4.27646	4.76308	4.04645	4.54822	2.24441	4.36647	4.5265	4.59969
ENSG00000008300	CELSR3	cadherin, EGF LAG seven-pass G-type receptor 3 (flamingo homolog, Drosophila) [Source:HGNC Symbol;Acc:3230]	1.93309	1.58948	1.9363	1.56929	1.04377	1.35495	1.47663	1.38208
ENSG00000008311	AASS	aminoadipate-semialdehyde synthase [Source:HGNC Symbol;Acc:17366]	0.508744	0.563303	0.408052	0.520506	0.106476	0.463547	0.562796	0.498674
ENSG00000008323	PLEKHG6	pleckstrin homology domain containing, family G (with RhoGef domain) member 6 [Source:HGNC Symbol;Acc:25562]	0	0	0.00735918	0	0.00443495	0.0134037	0	0.00704947
ENSG00000008324	SS18L2	synovial sarcoma translocation gene on chromosome 18-like 2 [Source:HGNC Symbol;Acc:15593]	7.80824	8.43532	8.11153	7.93427	19.1344	8.86438	8.0355	8.38067
ENSG00000008382	MPND	MPN domain containing [Source:HGNC Symbol;Acc:25934]	3.17049	2.64091	3.16909	2.46966	4.01063	2.55369	2.43502	2.35958
ENSG00000008394	MGST1	microsomal glutathione S-transferase 1 [Source:HGNC Symbol;Acc:7061]	0.0216349	0.0385452	0.0490175	0.0445957	0.0332324	0.0223195	0.0257505	0.02201
ENSG00000008405	CRY1	cryptochrome 1 (photolyase-like) [Source:HGNC Symbol;Acc:2384]	2.65732	2.79889	2.75004	3.12198	2.69767	2.94681	2.44883	2.34345
ENSG00000008438	PGLYRP1	peptidoglycan recognition protein 1 [Source:HGNC Symbol;Acc:8904]	0.192188	0	0.0362861	0	0	0	0	0.0521385
ENSG00000008441	NFIX	nuclear factor I/X (CCAAT-binding transcription factor) [Source:HGNC Symbol;Acc:7788]	1.6315	1.1875	1.51043	1.20947	0.683648	1.46645	1.56539	1.58118
ENSG00000008513	ST3GAL1	ST3 beta-galactoside alpha-2,3-sialyltransferase 1 [Source:HGNC Symbol;Acc:10862]	0.21012	0.213917	0.208663	0.239996	0.114571	0.23366	0.214363	0.217649
ENSG00000008516	MMP25	matrix metallopeptidase 25 [Source:HGNC Symbol;Acc:14246]	0.0461889	0.062698	0.061045	0.0141049	0	0	0.0366502	0.0250611
ENSG00000008517	IL32	interleukin 32 [Source:HGNC Symbol;Acc:16830]	0.0111756	0.00455101	0.0164581	0.00614294	0.0114442	0.00461168	0.00177353	0
ENSG00000008710	PKD1	polycystic kidney disease 1 (autosomal dominant) [Source:HGNC Symbol;Acc:9008]	0.492348	0.323891	0.414637	0.320321	0.272651	0.335219	0.300478	0.304175
ENSG00000008735	MAPK8IP2	mitogen-activated protein kinase 8 interacting protein 2 [Source:HGNC Symbol;Acc:6883]	2.7234	2.04122	2.49882	2.09709	2.25717	2.15266	2.0651	2.10486
ENSG00000008838	MED24	mediator complex subunit 24 [Source:HGNC Symbol;Acc:22963]	1.76435	1.50552	1.57493	1.37376	0.936051	1.53053	1.7215	1.68003
ENSG00000008853	RHOBTB2	Rho-related BTB domain containing 2 [Source:HGNC Symbol;Acc:18756]	1.76582	1.52828	1.73101	1.54195	1.00365	1.4932	1.5521	1.36647
ENSG00000008869	HEATR5B	HEAT repeat containing 5B [Source:HGNC Symbol;Acc:29273]	2.81088	3.10367	2.64737	2.82555	0.690705	2.84158	2.57226	2.52709
ENSG00000008952	SEC62	SEC62 homolog (S. cerevisiae) [Source:HGNC Symbol;Acc:11846]	9.37046	10.2564	9.30044	10.4993	10.1184	9.14039	9.01703	9.02128
ENSG00000008988	RPS20	ribosomal protein S20 [Source:HGNC Symbol;Acc:10405]	48.7692	49.0535	49.422	47.0122	125.464	51.5717	51.3502	52.4972
ENSG00000009307	CSDE1	cold shock domain containing E1, RNA-binding [Source:HGNC Symbol;Acc:29905]	18.9536	20.278	17.8599	19.053	12.3323	20.3268	21.8413	21.7396
ENSG00000009335	UBE3C	ubiquitin protein ligase E3C [Source:HGNC Symbol;Acc:16803]	7.99899	8.11269	7.49406	7.76296	3.8319	7.84055	8.04605	7.96093
ENSG00000009413	REV3L	REV3-like, polymerase (DNA directed), zeta, catalytic subunit [Source:HGNC Symbol;Acc:9968]	0.607746	0.656764	0.694118	0.774309	0.300125	0.725478	0.663406	0.623687
ENSG00000009694	TENM1	teneurin transmembrane protein 1 [Source:HGNC Symbol;Acc:8117]	0	0.00471897	0	0.00424644	0.00474663	0.00239095	0.00551696	0.00565869
ENSG00000009709	PAX7	paired box 7 [Source:HGNC Symbol;Acc:8621]	0	0	0	0	0	0	0.0110765	0
ENSG00000009724	MASP2	mannan-binding lectin serine peptidase 2 [Source:HGNC Symbol;Acc:6902]	0.305027	0.358314	0.358835	0.354678	0.192221	0.266267	0.279271	0.200511
ENSG00000009765	IYD	iodotyrosine deiodinase [Source:HGNC Symbol;Acc:21071]	0.0136668	0.0347844	0.00967638	0.0156507	0.00699766	0.0352482	0.00813331	0.00834224
ENSG00000009780	FAM76A	family with sequence similarity 76, member A [Source:HGNC Symbol;Acc:28530]	0.703191	0.722526	0.623264	0.721756	0.400052	0.638121	0.568305	0.54581
ENSG00000009790	TRAF3IP3	TRAF3 interacting protein 3 [Source:HGNC Symbol;Acc:30766]	0.310015	0.272083	0.261882	0.264425	0.221679	0.245383	0.241751	0.276237
ENSG00000009830	POMT2	protein-O-mannosyltransferase 2 [Source:HGNC Symbol;Acc:19743]	1.87939	1.64734	1.75459	1.59198	1.12186	1.74076	1.76355	1.69868
ENSG00000009844	VTA1	Vps20-associated 1 homolog (S. cerevisiae) [Source:HGNC Symbol;Acc:20954]	8.67694	9.54549	8.50513	9.18034	9.95146	9.5205	9.34441	9.89424
ENSG00000009950	MLXIPL	MLX interacting protein-like [Source:HGNC Symbol;Acc:12744]	0.0266813	0.0203726	0.035263	0.0122217	0.0364302	0.034407	0.0370496	0.0380014
ENSG00000009954	BAZ1B	bromodomain adjacent to zinc finger domain, 1B [Source:HGNC Symbol;Acc:961]	26.3446	26.4095	27.0253	27.9243	11.3616	28.0786	27.0334	27.0894
ENSG00000010017	RANBP9	RAN binding protein 9 [Source:HGNC Symbol;Acc:13727]	7.92555	8.52613	8.527	9.08571	6.8661	7.66915	7.4255	7.3265
ENSG00000010030	ETV7	ets variant 7 [Source:HGNC Symbol;Acc:18160]	0.00787067	0	0	0	0	0	0	0
ENSG00000010072	SPRTN	SprT-like N-terminal domain [Source:HGNC Symbol;Acc:25356]	2.13611	2.33972	1.98703	1.98876	1.80213	2.07231	2.10838	2.03533
ENSG00000010165	METTL13	methyltransferase like 13 [Source:HGNC Symbol;Acc:24248]	3.82732	3.85769	3.83544	3.57929	4.53648	5.14904	4.93053	4.39192
ENSG00000010219	DYRK4	dual-specificity tyrosine-(Y)-phosphorylation regulated kinase 4 [Source:HGNC Symbol;Acc:3095]	0.534987	0.465143	0.517576	0.368481	0.699804	0.51163	0.483377	0.492616
ENSG00000010244	ZNF207	zinc finger protein 207 [Source:HGNC Symbol;Acc:12998]	10.8102	10.8094	10.1535	10.7433	9.07817	10.6426	11.2357	11.365
ENSG00000010256	UQCRC1	ubiquinol-cytochrome c reductase core protein I [Source:HGNC Symbol;Acc:12585]	12.3157	10.3505	12.4314	10.9112	20.4334	13.8184	13.9087	12.7066
ENSG00000010270	STARD3NL	STARD3 N-terminal like [Source:HGNC Symbol;Acc:19169]	8.14626	9.1566	8.81864	9.82574	10.2424	7.6089	8.16225	8.58423
ENSG00000010278	CD9	CD9 molecule [Source:HGNC Symbol;Acc:1709]	0.461222	0.426869	0.22053	0.24145	0.214686	0.0926916	0.270915	0.248624
ENSG00000010282	HHATL	hedgehog acyltransferase-like [Source:HGNC Symbol;Acc:13242]	0.0104247	0	0	0	0	0	0	0
ENSG00000010292	NCAPD2	non-SMC condensin I complex, subunit D2 [Source:HGNC Symbol;Acc:24305]	6.6389	6.29256	7.16887	6.48829	3.86952	8.166	7.70172	7.57637
ENSG00000010295	IFFO1	intermediate filament family orphan 1 [Source:HGNC Symbol;Acc:24970]	0.533866	0.467319	0.556737	0.502801	0.490496	0.609953	0.469143	0.544136
ENSG00000010310	GIPR	gastric inhibitory polypeptide receptor [Source:HGNC Symbol;Acc:4271]	0.0807755	0.0657881	0.0915051	0.0740006	0.0165434	0.0499989	0.0256377	0.0920369
ENSG00000010318	PHF7	PHD finger protein 7 [Source:HGNC Symbol;Acc:18458]	0.280539	0.309812	0.282792	0.243941	0.170422	0.255079	0.264106	0.193493
ENSG00000010319	SEMA3G	sema domain, immunoglobulin domain (Ig), short basic domain, secreted, (semaphorin) 3G [Source:HGNC Symbol;Acc:30400]	0.0826788	0.0736512	0.0234153	0.0378721	0.0423331	0.0426475	0.073805	0.0757009
ENSG00000010322	NISCH	nischarin [Source:HGNC Symbol;Acc:18006]	2.18624	1.72169	2.08657	1.83115	1.0954	1.83082	1.66847	1.78926
ENSG00000010327	STAB1	stabilin 1 [Source:HGNC Symbol;Acc:18628]	0.0102291	0.00347132	0.00193132	0.00312373	0	0.00351761	0	0.00277506
ENSG00000010361	FUZ	fuzzy homolog (Drosophila) [Source:HGNC Symbol;Acc:26219]	1.25588	1.06385	1.21093	0.951472	1.4726	1.20661	1.2932	1.13136
ENSG00000010379	SLC6A13	solute carrier family 6 (neurotransmitter transporter, GABA), member 13 [Source:HGNC Symbol;Acc:11046]	0.00526961	0	0.00596958	0.00965525	0.00539627	0.00543636	0.00836271	0
ENSG00000010404	IDS	iduronate 2-sulfatase [Source:HGNC Symbol;Acc:5389]	10.3347	10.8069	10.6123	11.5703	5.73549	8.27128	8.29702	8.65729
ENSG00000010438	PRSS3	protease, serine, 3 [Source:HGNC Symbol;Acc:9486]	3.50498	2.86799	3.14181	2.69084	4.05886	2.36554	2.91111	3.06588
ENSG00000010539	ZNF200	zinc finger protein 200 [Source:HGNC Symbol;Acc:12993]	1.5998	1.67459	1.86081	1.87022	1.4029	1.70622	1.61628	1.68714
ENSG00000010610	CD4	CD4 molecule [Source:HGNC Symbol;Acc:1678]	0.0274108	0.0209296	0.0310518	0.0376676	0.0140348	0.0141391	0.010875	0.0278859
ENSG00000010626	LRRC23	leucine rich repeat containing 23 [Source:HGNC Symbol;Acc:19138]	0.681907	0.786793	0.720988	0.606203	0.837959	0.693064	0.713429	0.686535
ENSG00000010671	BTK	Bruton agammaglobulinemia tyrosine kinase [Source:HGNC Symbol;Acc:1133]	0	0.0140523	0.0286666	0.0168602	0.0188462	0.0332258	0	0.026212
ENSG00000010704	HFE	hemochromatosis [Source:HGNC Symbol;Acc:4886]	0.0223578	0.0162585	0.0162821	0.0175565	0.026166	0.0329504	0.0304125	0.0181963
ENSG00000010803	SCMH1	sex comb on midleg homolog 1 (Drosophila) [Source:HGNC Symbol;Acc:19003]	0.969207	0.899708	0.948846	0.808051	0.549641	1.06336	1.03897	0.980792
ENSG00000010810	FYN	FYN oncogene related to SRC, FGR, YES [Source:HGNC Symbol;Acc:4037]	1.39191	1.37299	1.30897	1.29957	0.867838	1.26591	1.35415	1.3781
ENSG00000010818	HIVEP2	human immunodeficiency virus type I enhancer binding protein 2 [Source:HGNC Symbol;Acc:4921]	0.561877	0.560276	1.25667	1.34858	0.295573	0.807946	0.415304	0.447897
ENSG00000010932	FMO1	flavin containing monooxygenase 1 [Source:HGNC Symbol;Acc:3769]	0.0298133	0.0485632	0.0202641	0.0273127	0.0732718	0.0307567	0.0473128	0.053381
ENSG00000011007	TCEB3	transcription elongation factor B (SIII), polypeptide 3 (110kDa, elongin A) [Source:HGNC Symbol;Acc:11620]	16.4894	14.929	14.6274	14.4666	11.0021	15.7726	15.4851	15.9328
ENSG00000011009	LYPLA2	lysophospholipase II [Source:HGNC Symbol;Acc:6738]	5.60758	4.5083	5.03654	3.84079	8.18182	4.8604	5.53501	4.91416
ENSG00000011021	CLCN6	chloride channel, voltage-sensitive 6 [Source:HGNC Symbol;Acc:2024]	1.03327	0.918223	0.90104	0.941261	0.496176	0.936488	0.877789	0.881333
ENSG00000011028	MRC2	mannose receptor, C type 2 [Source:HGNC Symbol;Acc:16875]	7.19401	5.2785	7.33999	5.42939	3.93548	4.95936	4.64906	4.34596
ENSG00000011052	NME2	NME/NM23 nucleoside diphosphate kinase 2 [Source:HGNC Symbol;Acc:7850]	1.00979	0.779058	1.10371	0.744412	2.03581	1.23707	1.45227	1.26486
ENSG00000011083	SLC6A7	solute carrier family 6 (neurotransmitter transporter, L-proline), member 7 [Source:HGNC Symbol;Acc:11054]	0	0.00943661	0.00525018	0	0	0	0	0
ENSG00000011105	TSPAN9	tetraspanin 9 [Source:HGNC Symbol;Acc:21640]	2.46063	1.75147	1.89844	1.52586	1.30551	1.64755	2.04493	1.74045
ENSG00000011114	BTBD7	BTB (POZ) domain containing 7 [Source:HGNC Symbol;Acc:18269]	1.6272	1.72032	1.76485	1.80197	0.940735	1.82396	1.59976	1.58628
ENSG00000011132	APBA3	amyloid beta (A4) precursor protein-binding, family A, member 3 [Source:HGNC Symbol;Acc:580]	1.93315	1.34658	2.24756	1.37486	2.99547	1.88935	1.71557	1.61473
ENSG00000011143	MKS1	Meckel syndrome, type 1 [Source:HGNC Symbol;Acc:7121]	1.07195	0.990361	0.94419	0.982042	1.01067	1.26177	1.12036	1.03384
ENSG00000011198	ABHD5	abhydrolase domain containing 5 [Source:HGNC Symbol;Acc:21396]	3.87619	4.33312	4.14712	4.42144	2.45167	2.58749	3.15611	2.90728
ENSG00000011201	KAL1	Kallmann syndrome 1 sequence [Source:HGNC Symbol;Acc:6211]	0.0100077	0.0203772	0.0170057	0.0183367	0	0	0.023823	0.024435
ENSG00000011243	AKAP8L	A kinase (PRKA) anchor protein 8-like [Source:HGNC Symbol;Acc:29857]	10.7662	10.0908	10.3848	9.97502	10.45	10.6535	10.0344	9.77559
ENSG00000011258	MBTD1	mbt domain containing 1 [Source:HGNC Symbol;Acc:19866]	6.4649	6.91903	5.55256	6.04029	4.65669	6.34476	6.50345	6.70422
ENSG00000011260	UTP18	UTP18 small subunit (SSU) processome component homolog (yeast) [Source:HGNC Symbol;Acc:24274]	11.3558	11.9381	10.3461	10.6911	15.9009	13.4682	14.5065	13.8959
ENSG00000011275	RNF216	ring finger protein 216 [Source:HGNC Symbol;Acc:21698]	3.78831	3.43664	3.71454	3.52165	2.52026	3.85449	3.65495	3.80935
ENSG00000011295	TTC19	tetratricopeptide repeat domain 19 [Source:HGNC Symbol;Acc:26006]	2.71025	2.88874	2.57238	2.78667	2.81093	2.41022	2.62776	2.8898
ENSG00000011304	PTBP1	polypyrimidine tract binding protein 1 [Source:HGNC Symbol;Acc:9583]	26.6454	20.7675	25.941	21.6868	22.5363	27.1498	26.8992	26.8158
ENSG00000011332	DPF1	D4, zinc and double PHD fingers family 1 [Source:HGNC Symbol;Acc:20225]	0.649074	0.528065	0.651809	0.547894	1.0333	0.728095	0.715195	0.668977
ENSG00000011347	SYT7	synaptotagmin VII [Source:HGNC Symbol;Acc:11514]	0.66004	0.591331	1.03372	0.931208	0.307537	0.728591	0.455647	0.480781
ENSG00000011376	LARS2	leucyl-tRNA synthetase 2, mitochondrial [Source:HGNC Symbol;Acc:17095]	2.0337	1.97692	2.10989	1.75601	1.03916	2.39532	2.27643	2.32471
ENSG00000011405	PIK3C2A	phosphatidylinositol-4-phosphate 3-kinase, catalytic subunit type 2 alpha [Source:HGNC Symbol;Acc:8971]	3.93738	4.28098	3.73906	4.52583	2.06011	4.32854	4.1616	4.43374
ENSG00000011422	PLAUR	plasminogen activator, urokinase receptor [Source:HGNC Symbol;Acc:9053]	1.60066	1.54456	1.53734	1.26238	1.99547	1.12002	1.29219	1.37069
ENSG00000011426	ANLN	anillin, actin binding protein [Source:HGNC Symbol;Acc:14082]	7.03083	7.74536	7.4053	8.72115	4.39023	7.43958	7.33455	7.24348
ENSG00000011451	WIZ	widely interspaced zinc finger motifs [Source:HGNC Symbol;Acc:30917]	2.77298	1.80009	2.53568	1.76441	1.81064	2.29921	2.33321	2.38004
ENSG00000011454	RABGAP1	RAB GTPase activating protein 1 [Source:HGNC Symbol;Acc:17155]	3.01274	3.31928	3.28967	3.48529	1.31782	3.08098	2.63766	2.83061
ENSG00000011465	DCN	decorin [Source:HGNC Symbol;Acc:2705]	0.0300413	0.0278038	0.0293911	0.0350275	0.0223734	0.0338094	0.0216703	0.022227
ENSG00000011478	QPCTL	glutaminyl-peptide cyclotransferase-like [Source:HGNC Symbol;Acc:25952]	1.41681	1.07785	0.987699	0.884337	2.55098	1.12434	1.35895	1.45721
ENSG00000011485	PPP5C	protein phosphatase 5, catalytic subunit [Source:HGNC Symbol;Acc:9322]	4.09635	3.54499	3.99266	3.65639	3.37114	4.42904	4.42183	4.33654
ENSG00000011523	CEP68	centrosomal protein 68kDa [Source:HGNC Symbol;Acc:29076]	2.43687	2.49026	2.19456	2.18474	1.34974	2.27365	2.42979	2.34752
ENSG00000011566	MAP4K3	mitogen-activated protein kinase kinase kinase kinase 3 [Source:HGNC Symbol;Acc:6865]	2.78051	3.00193	2.7354	3.10925	1.76644	2.56655	2.65843	2.73178
ENSG00000011590	ZBTB32	zinc finger and BTB domain containing 32 [Source:HGNC Symbol;Acc:16763]	0	0	0.0186285	0	0	0.0226194	0.0260964	0.00892226
ENSG00000011600	TYROBP	TYRO protein tyrosine kinase binding protein [Source:HGNC Symbol;Acc:12449]	0	0	0	0	0	0	0	0
ENSG00000011638	TMEM159	transmembrane protein 159 [Source:HGNC Symbol;Acc:30136]	0.534985	0.588813	0.827175	0.94049	1.00685	0.641414	0.321246	0.411872
ENSG00000011677	GABRA3	gamma-aminobutyric acid (GABA) A receptor, alpha 3 [Source:HGNC Symbol;Acc:4077]	0.996518	0.951117	1.00542	0.86301	0.438484	0.682691	0.741302	0.500561
ENSG00000012048	BRCA1	breast cancer 1, early onset [Source:HGNC Symbol;Acc:1100]	0.95931	1.07781	1.11396	1.18291	0.499499	1.05198	1.07866	1.04823
ENSG00000012061	ERCC1	excision repair cross-complementing rodent repair deficiency, complementation group 1 (includes overlapping antisense sequence) [Source:HGNC Symbol;Acc:3433]	3.73142	3.26972	3.60433	2.83853	5.14485	3.59515	3.53713	3.22126
ENSG00000012124	CD22	CD22 molecule [Source:HGNC Symbol;Acc:1643]	0	0	0	0	0	0	0	0
ENSG00000012171	SEMA3B	sema domain, immunoglobulin domain (Ig), short basic domain, secreted, (semaphorin) 3B [Source:HGNC Symbol;Acc:10724]	0.0919122	0.048051	0.0576887	0.0432395	0.0610518	0.0358781	0.0453355	0.054587
ENSG00000012174	MBTPS2	membrane-bound transcription factor peptidase, site 2 [Source:HGNC Symbol;Acc:15455]	7.71264	8.758	7.64078	8.07126	4.73882	7.46705	7.12611	7.41177
ENSG00000012211	PRICKLE3	prickle homolog 3 (Drosophila) [Source:HGNC Symbol;Acc:6645]	0.0128064	0.00869187	0.00967167	0.015643	0.0262285	0.00440388	0.0169362	0.00694849
ENSG00000012223	LTF	lactotransferrin [Source:HGNC Symbol;Acc:6720]	0	0	0	0	0	0	0	0
ENSG00000012232	EXTL3	exostoses (multiple)-like 3 [Source:HGNC Symbol;Acc:3518]	4.11465	3.72744	4.22933	4.04329	2.00127	4.28383	3.77727	3.66745
ENSG00000012504	NR1H4	nuclear receptor subfamily 1, group H, member 4 [Source:HGNC Symbol;Acc:7967]	0	0	0	0	0	0	0	0
ENSG00000012660	ELOVL5	ELOVL fatty acid elongase 5 [Source:HGNC Symbol;Acc:21308]	12.1285	13.9383	15.0277	16.5132	13.5933	16.0523	13.2236	13.2336
ENSG00000012779	ALOX5	arachidonate 5-lipoxygenase [Source:HGNC Symbol;Acc:435]	0	0.0181151	0	0	0	0	0.00705947	0
ENSG00000012817	KDM5D	lysine (K)-specific demethylase 5D [Source:HGNC Symbol;Acc:11115]	0.0129396	0.0148201	0.0128261	0.00889073	0.00828165	0.0216922	0.0166845	0.00658196
ENSG00000012822	CALCOCO1	calcium binding and coiled-coil domain 1 [Source:HGNC Symbol;Acc:29306]	0.973705	0.978959	0.855889	0.856873	0.341334	0.800279	0.698885	0.674091
ENSG00000012963	UBR7	ubiquitin protein ligase E3 component n-recognin 7 (putative) [Source:HGNC Symbol;Acc:20344]	6.2903	6.09252	6.44901	6.65164	5.5996	6.21814	6.14046	6.71834
ENSG00000012983	MAP4K5	mitogen-activated protein kinase kinase kinase kinase 5 [Source:HGNC Symbol;Acc:6867]	5.15116	6.30989	5.17534	5.82449	3.86515	5.56418	5.45392	5.42196
ENSG00000013016	EHD3	EH-domain containing 3 [Source:HGNC Symbol;Acc:3244]	4.32086	3.26693	4.39759	3.97632	1.76789	4.44752	3.72263	3.46898
ENSG00000013275	PSMC4	proteasome (prosome, macropain) 26S subunit, ATPase, 4 [Source:HGNC Symbol;Acc:9551]	29.2985	25.4363	29.7199	26.0368	34.8501	29.8121	31.4415	31.1307
ENSG00000013288	MAN2B2	mannosidase, alpha, class 2B, member 2 [Source:HGNC Symbol;Acc:29623]	0.725513	0.560879	0.582351	0.561586	0.345652	0.4763	0.461779	0.517847
ENSG00000013293	SLC7A14	solute carrier family 7 (orphan transporter), member 14 [Source:HGNC Symbol;Acc:29326]	0.88434	0.938361	0.994754	0.958508	0.293363	0.616782	0.741244	0.729874
ENSG00000013297	CLDN11	claudin 11 [Source:HGNC Symbol;Acc:8514]	0.094645	0.136503	0.201032	0.19509	0.209993	0.12205	0.118907	0.0962857
ENSG00000013306	SLC25A39	solute carrier family 25, member 39 [Source:HGNC Symbol;Acc:24279]	10.3532	7.96788	9.19634	7.27686	11.0665	10.8279	10.364	9.98695
ENSG00000013364	MVP	major vault protein [Source:HGNC Symbol;Acc:7531]	0.138312	0.103756	0.107205	0.0967006	0.0633637	0.0713443	0.0577623	0.0444346
ENSG00000013374	NUB1	negative regulator of ubiquitin-like proteins 1 [Source:HGNC Symbol;Acc:17623]	3.55459	3.72122	3.45709	3.6724	2.88084	3.57814	3.67785	3.7349
ENSG00000013375	PGM3	phosphoglucomutase 3 [Source:HGNC Symbol;Acc:8907]	2.85156	3.25421	3.0652	3.32249	1.94431	2.6997	2.77896	2.81852
ENSG00000013392	RWDD2A	RWD domain containing 2A [Source:HGNC Symbol;Acc:21385]	2.0315	2.10723	2.21451	2.42296	2.13921	1.79921	1.71842	1.80935
ENSG00000013441	CLK1	CDC-like kinase 1 [Source:HGNC Symbol;Acc:2068]	3.50202	4.3892	4.64143	5.26294	4.17338	4.44024	3.63692	3.51474
ENSG00000013503	POLR3B	polymerase (RNA) III (DNA directed) polypeptide B [Source:HGNC Symbol;Acc:30348]	1.30913	1.37609	1.15109	1.2383	0.934064	1.64797	1.54879	1.64627
ENSG00000013523	ANGEL1	angel homolog 1 (Drosophila) [Source:HGNC Symbol;Acc:19961]	1.92799	1.74574	1.706	1.72558	0.837043	2.37396	2.31237	2.35731
ENSG00000013561	RNF14	ring finger protein 14 [Source:HGNC Symbol;Acc:10058]	1.62286	1.76251	1.87435	1.88869	1.85404	1.6933	1.42403	1.4305
ENSG00000013563	DNASE1L1	deoxyribonuclease I-like 1 [Source:HGNC Symbol;Acc:2957]	0.258205	0.148096	0.199808	0.236548	0.0856545	0.16883	0.210653	0.150949
ENSG00000013573	DDX11	DEAD/H (Asp-Glu-Ala-Asp/His) box helicase 11 [Source:HGNC Symbol;Acc:2736]	0.492305	0.418914	0.39469	0.362382	0.289692	0.443451	0.460602	0.488381
ENSG00000013583	HEBP1	heme binding protein 1 [Source:HGNC Symbol;Acc:17176]	1.43556	1.4067	1.78888	1.59463	3.39954	1.6476	1.46659	1.48966
ENSG00000013588	GPRC5A	G protein-coupled receptor, family C, group 5, member A [Source:HGNC Symbol;Acc:9836]	0.146344	0.119191	0.393736	0.368692	0.284738	0.279304	0.110316	0.11315
ENSG00000013619	MAMLD1	mastermind-like domain containing 1 [Source:HGNC Symbol;Acc:2568]	0.0208682	0.0185896	0.00886506	0.0143384	0.00801368	0.0134553	0.0165586	0.00849198
ENSG00000013725	CD6	CD6 molecule [Source:HGNC Symbol;Acc:1691]	0.0154204	0.0183156	0.016013	0.0235451	0.0131593	0.0159084	0.0142752	0.0125502
ENSG00000013810	TACC3	transforming, acidic coiled-coil containing protein 3 [Source:HGNC Symbol;Acc:11524]	7.60325	6.47621	8.53932	6.90817	8.11734	7.86538	7.0724	7.32203
ENSG00000014123	UFL1	UFM1-specific ligase 1 [Source:HGNC Symbol;Acc:23039]	4.77129	6.2535	5.5715	5.48631	3.84001	5.99045	5.51793	5.95576
ENSG00000014138	POLA2	polymerase (DNA directed), alpha 2, accessory subunit [Source:HGNC Symbol;Acc:30073]	4.44797	4.21642	4.75455	4.83472	4.43588	4.77947	4.83302	4.87118
ENSG00000014164	ZC3H3	zinc finger CCCH-type containing 3 [Source:HGNC Symbol;Acc:28972]	1.94808	1.78495	1.91522	1.27477	0.940454	1.86617	2.04263	1.80065
ENSG00000014216	CAPN1	calpain 1, (mu/I) large subunit [Source:HGNC Symbol;Acc:1476]	1.27491	1.12666	1.37649	1.11489	0.729348	1.01826	0.863289	0.932629
ENSG00000014257	ACPP	acid phosphatase, prostate [Source:HGNC Symbol;Acc:125]	0.0719094	0.0219626	0.0203653	0.0197634	0.0515465	0.0519294	0.0570591	0.0234099
ENSG00000014641	MDH1	malate dehydrogenase 1, NAD (soluble) [Source:HGNC Symbol;Acc:6970]	10.4268	11.7615	11.1792	11.9718	19.9206	12.8486	12.6464	13.1128
ENSG00000014824	SLC30A9	solute carrier family 30 (zinc transporter), member 9 [Source:HGNC Symbol;Acc:1329]	15.5008	17.819	15.6288	17.2442	12.7388	15.4076	15.4134	16.258
ENSG00000014914	MTMR11	myotubularin related protein 11 [Source:HGNC Symbol;Acc:24307]	0.0429027	0.021839	0.0433943	0.0477267	0.0345196	0.0505832	0.0364743	0.029929
ENSG00000014919	COX15	cytochrome c oxidase assembly homolog 15 (yeast) [Source:HGNC Symbol;Acc:2263]	10.6671	10.4015	9.5404	10.7349	7.83799	10.9094	11.0658	10.8896
ENSG00000015133	CCDC88C	coiled-coil domain containing 88C [Source:HGNC Symbol;Acc:19967]	1.02673	0.898628	0.701729	0.710264	0.477428	0.918716	0.968495	0.969925
ENSG00000015153	YAF2	YY1 associated factor 2 [Source:HGNC Symbol;Acc:17363]	1.14354	1.08815	1.24174	1.39772	1.74772	1.47911	1.17413	1.21598
ENSG00000015171	ZMYND11	zinc finger, MYND-type containing 11 [Source:HGNC Symbol;Acc:16966]	1.32533	1.47669	1.2978	1.45083	1.25532	1.10739	1.34573	1.29542
ENSG00000015285	WAS	Wiskott-Aldrich syndrome [Source:HGNC Symbol;Acc:12731]	0.103662	0.118727	0.220184	0.142451	0.106153	0.147045	0.154226	0.158188
ENSG00000015413	DPEP1	dipeptidase 1 (renal) [Source:HGNC Symbol;Acc:3002]	0.00692703	0	0	0.00634603	0	0.00714623	0	0
ENSG00000015475	BID	BH3 interacting domain death agonist [Source:HGNC Symbol;Acc:1050]	3.16662	2.78652	2.31768	2.20478	5.97229	3.49409	4.17759	4.01598
ENSG00000015479	MATR3	matrin 3 [Source:HGNC Symbol;Acc:6912]	9.82812	10.9808	9.77945	10.5566	8.09963	10.3998	11.1604	11.4479
ENSG00000015520	NPC1L1	NPC1-like 1 [Source:HGNC Symbol;Acc:7898]	0.00330708	0.00673368	0.00374637	0.00302971	0	0.00341173	0.00524824	0.00269153
ENSG00000015532	XYLT2	xylosyltransferase II [Source:HGNC Symbol;Acc:15517]	1.15634	0.941786	1.22597	0.918104	0.892654	1.00328	0.898715	1.00385
ENSG00000015568	RGPD5	RANBP2-like and GRIP domain containing 5 [Source:HGNC Symbol;Acc:32418]	0.0167863	0.0256344	0.016639	0.00768918	0.00644617	0.0151528	0.00998975	0.0153695
ENSG00000015592	STMN4	stathmin-like 4 [Source:HGNC Symbol;Acc:16078]	3.32465	3.23192	4.82049	3.71959	3.57364	3.46082	3.01323	2.64475
ENSG00000015676	NUDCD3	NudC domain containing 3 [Source:HGNC Symbol;Acc:22208]	13.0071	11.0051	12.6784	11.7079	8.19876	12.9301	12.5605	12.0198
ENSG00000016082	ISL1	ISL LIM homeobox 1 [Source:HGNC Symbol;Acc:6132]	20.5261	22.1591	9.77305	9.94086	9.26638	7.29148	17.2607	19.1292
ENSG00000016391	CHDH	choline dehydrogenase [Source:HGNC Symbol;Acc:24288]	0.277375	0.389963	0.20948	0.217809	0.229939	0.190768	0.408744	0.419244
ENSG00000016402	IL20RA	interleukin 20 receptor, alpha [Source:HGNC Symbol;Acc:6003]	0.586249	0.62002	0.457792	0.35979	0.472112	0.546081	0.731642	0.592938
ENSG00000016490	CLCA1	chloride channel accessory 1 [Source:HGNC Symbol;Acc:2015]	0	0	0	0	0	0	0	0
ENSG00000016602	CLCA4	chloride channel accessory 4 [Source:HGNC Symbol;Acc:2018]	0	0	0	0	0	0	0	0
ENSG00000016864	GLT8D1	glycosyltransferase 8 domain containing 1 [Source:HGNC Symbol;Acc:24870]	2.90174	3.21319	2.98534	3.26626	3.27076	2.93327	3.01997	2.99962
ENSG00000017260	ATP2C1	ATPase, Ca++ transporting, type 2C, member 1 [Source:HGNC Symbol;Acc:13211]	1.20546	1.35343	1.17375	1.36745	0.72761	1.21389	1.16707	1.13951
ENSG00000017373	SRCIN1	SRC kinase signaling inhibitor 1 [Source:HGNC Symbol;Acc:29506]	0.590176	0.474989	0.499169	0.365322	0.318515	0.329109	0.386028	0.522517
ENSG00000017427	IGF1	insulin-like growth factor 1 (somatomedin C) [Source:HGNC Symbol;Acc:5464]	0.0283785	0.0192608	0.021432	0.0303313	0.0242172	0.0341559	0.0337768	0.0153976
ENSG00000017483	SLC38A5	solute carrier family 38, member 5 [Source:HGNC Symbol;Acc:18070]	0.0138756	0.0235438	0.0130989	0.0127118	0.00473637	0.00954309	0.0183501	0.0112929
ENSG00000017621	MAGIX	MAGI family member, X-linked [Source:HGNC Symbol;Acc:30006]	0.0670588	0.0625813	0.0791316	0.0563148	0.0743932	0.0691808	0.048776	0.0500289
ENSG00000017797	RALBP1	ralA binding protein 1 [Source:HGNC Symbol;Acc:9841]	6.84614	6.81601	7.13777	7.16878	6.25043	7.2119	7.30912	7.39528
ENSG00000018189	RUFY3	RUN and FYVE domain containing 3 [Source:HGNC Symbol;Acc:30285]	4.29019	4.81778	4.05006	4.39672	2.16065	2.95409	3.13846	3.26269
ENSG00000018236	CNTN1	contactin 1 [Source:HGNC Symbol;Acc:2171]	1.41057	1.5568	0.485956	0.517829	0.328172	0.590933	1.39958	1.3616
ENSG00000018280	SLC11A1	solute carrier family 11 (proton-coupled divalent metal ion transporters), member 1 [Source:HGNC Symbol;Acc:10907]	0.0491742	0.0281603	0.0435204	0.0422342	0.0660925	0.0539009	0.0414577	0.0125067
ENSG00000018408	WWTR1	WW domain containing transcription regulator 1 [Source:HGNC Symbol;Acc:24042]	0.0496373	0.0735044	0.0715665	0.0578761	0.217185	0.0698292	0.0644507	0.0844691
ENSG00000018510	AGPS	alkylglycerone phosphate synthase [Source:HGNC Symbol;Acc:327]	11.1347	12.3848	11.4505	13.5403	7.71312	11.6263	11.457	10.9185
ENSG00000018607	ZNF806	zinc finger protein 806 [Source:HGNC Symbol;Acc:33228]	0.305737	0.226372	0.188917	0.229167	0	0.172043	0.132326	0.135725
ENSG00000018610	CXorf56	chromosome X open reading frame 56 [Source:HGNC Symbol;Acc:26239]	3.30548	3.47713	3.03882	3.02152	4.40567	3.4252	3.59987	3.29866
ENSG00000018625	ATP1A2	ATPase, Na+/K+ transporting, alpha 2 polypeptide [Source:HGNC Symbol;Acc:800]	0.00300071	0.00305493	0.0033993	0.00274902	0.0092185	0.00309566	0.00476203	0.00488436
ENSG00000018699	TTC27	tetratricopeptide repeat domain 27 [Source:HGNC Symbol;Acc:25986]	5.13471	5.29338	4.20371	4.06168	4.93778	5.108	5.94884	5.66269
ENSG00000018869	ZNF582	zinc finger protein 582 [Source:HGNC Symbol;Acc:26421]	1.66324	1.40674	1.15949	1.71128	1.10055	1.55749	1.46189	1.37449
ENSG00000019102	VSIG2	V-set and immunoglobulin domain containing 2 [Source:HGNC Symbol;Acc:17149]	0.0710179	0.0482008	0.160903	0.0650614	0.0242417	0.0976869	0.0751355	0.0963321
ENSG00000019144	PHLDB1	pleckstrin homology-like domain, family B, member 1 [Source:HGNC Symbol;Acc:23697]	0.456811	0.387554	0.417543	0.326591	0.115572	0.333582	0.410091	0.394383
ENSG00000019169	MARCO	macrophage receptor with collagenous structure [Source:HGNC Symbol;Acc:6895]	0	0	0	0	0	0	0	0
ENSG00000019186	CYP24A1	cytochrome P450, family 24, subfamily A, polypeptide 1 [Source:HGNC Symbol;Acc:2602]	0	0	0	0	0	0	0	0
ENSG00000019485	PRDM11	PR domain containing 11 [Source:HGNC Symbol;Acc:13996]	0.14231	0.0784774	0.134344	0.141238	0.0182163	0.0917582	0.145856	0.135125
ENSG00000019505	SYT13	synaptotagmin XIII [Source:HGNC Symbol;Acc:14962]	0.349687	0.248125	0.17406	0.165032	0.0651077	0.163978	0.075674	0.232854
ENSG00000019549	SNAI2	snail homolog 2 (Drosophila) [Source:HGNC Symbol;Acc:11094]	2.56892	2.81913	4.5353	4.41654	4.74887	4.66368	3.07083	3.12256
ENSG00000019582	CD74	CD74 molecule, major histocompatibility complex, class II invariant chain [Source:HGNC Symbol;Acc:1697]	0.0582138	0.0329254	0.0146548	0.0237028	0.0331184	0.0400373	0.0410594	0.0526427
ENSG00000019991	HGF	hepatocyte growth factor (hepapoietin A; scatter factor) [Source:HGNC Symbol;Acc:4893]	0.589921	0.656885	0.624425	0.743108	0.422871	0.612392	0.804536	0.861212
ENSG00000019995	ZRANB1	zinc finger, RAN-binding domain containing 1 [Source:HGNC Symbol;Acc:18224]	10.7608	11.7548	11.5462	11.308	7.40634	9.95251	10.6313	10.2748
ENSG00000020129	NCDN	neurochondrin [Source:HGNC Symbol;Acc:17597]	2.22719	1.5714	1.86733	1.47554	0.957819	2.03372	2.00354	1.98332
ENSG00000020181	GPR124	G protein-coupled receptor 124 [Source:HGNC Symbol;Acc:17849]	1.21741	1.03764	1.09759	0.838634	0.186839	1.01253	1.14821	1.05993
ENSG00000020219	CCT8L1P	chaperonin containing TCP1, subunit 8 (theta)-like 1, pseudogene [Source:HGNC Symbol;Acc:32153]	0	0	0.0169659	0	0	0	0	0
ENSG00000020256	ZFP64	ZFP64 zinc finger protein [Source:HGNC Symbol;Acc:15940]	0.765812	0.685297	0.761167	0.714986	0.596906	0.744756	0.851499	0.849553
ENSG00000020426	MNAT1	menage a trois homolog 1, cyclin H assembly factor (Xenopus laevis) [Source:HGNC Symbol;Acc:7181]	1.76776	2.24044	1.99747	2.03263	2.96475	2.66111	2.40461	2.20213
ENSG00000020577	SAMD4A	sterile alpha motif domain containing 4A [Source:HGNC Symbol;Acc:23023]	0.564007	0.564366	0.428868	0.422917	0.160215	0.308861	0.389291	0.334838
ENSG00000020633	RUNX3	runt-related transcription factor 3 [Source:HGNC Symbol;Acc:10473]	0.0145719	0	0.0137563	0.00889981	0.00994812	0.010022	0.0154168	0.0118596
ENSG00000020922	MRE11A	MRE11 meiotic recombination 11 homolog A (S. cerevisiae) [Source:HGNC Symbol;Acc:7230]	1.72078	2.01989	1.86723	1.96444	1.05494	2.25151	2.02541	2.08054
ENSG00000021300	PLEKHB1	pleckstrin homology domain containing, family B (evectins) member 1 [Source:HGNC Symbol;Acc:19079]	0.0339878	0.0660584	0.0280018	0.0424598	0.041133	0.0446261	0.0294206	0.0301763
ENSG00000021355	SERPINB1	serpin peptidase inhibitor, clade B (ovalbumin), member 1 [Source:HGNC Symbol;Acc:3311]	0.0525627	0.0535125	0.0446586	0.024077	0.0269131	0.0361507	0.0347565	0.0641687
ENSG00000021461	CYP3A43	cytochrome P450, family 3, subfamily A, polypeptide 43 [Source:HGNC Symbol;Acc:17450]	0.0099702	0.00676691	0.00188243	0.00608931	0.00680657	0	0.0131854	0.00270481
ENSG00000021488	SLC7A9	solute carrier family 7 (glycoprotein-associated amino acid transporter light chain, bo,+ system), member 9 [Source:HGNC Symbol;Acc:11067]	0	0	0.017341	0	0	0.031584	0	0.0249168
ENSG00000021574	SPAST	spastin [Source:HGNC Symbol;Acc:11233]	8.78778	9.89865	8.16382	9.3064	9.18909	8.16738	9.00653	8.70337
ENSG00000021645	NRXN3	neurexin 3 [Source:HGNC Symbol;Acc:8010]	0.00411087	0.00418515	0.00232846	0.00251072	0.00140323	0.00424095	0	0.00223047
ENSG00000021762	OSBPL5	oxysterol binding protein-like 5 [Source:HGNC Symbol;Acc:16392]	0.0368845	0.0276692	0.0340869	0.030234	0.0238555	0.0260354	0.0169443	0.0268593
ENSG00000021776	AQR	aquarius homolog (mouse) [Source:HGNC Symbol;Acc:29513]	4.87216	4.92668	4.43552	5.09308	1.54651	4.9669	4.87167	5.13747
ENSG00000021826	CPS1	carbamoyl-phosphate synthase 1, mitochondrial [Source:HGNC Symbol;Acc:2323]	0.018666	0.0285049	0.0274891	0.0393309	0.00764586	0.0211823	0.0399902	0.0258258
ENSG00000021852	C8B	complement component 8, beta polypeptide [Source:HGNC Symbol;Acc:1353]	0	0	0	0	0	0	0	0
ENSG00000022267	FHL1	four and a half LIM domains 1 [Source:HGNC Symbol;Acc:3702]	3.25539	3.14414	2.56065	2.72218	2.3607	2.85001	3.42481	3.37853
ENSG00000022277	RTFDC1	replication termination factor 2 domain containing 1 [Source:HGNC Symbol;Acc:15890]	6.37502	6.43951	5.96446	6.0815	6.05467	6.53271	6.80863	6.22496
ENSG00000022355	GABRA1	gamma-aminobutyric acid (GABA) A receptor, alpha 1 [Source:HGNC Symbol;Acc:4075]	0	0	0	0	0	0	0	0
ENSG00000022556	NLRP2	NLR family, pyrin domain containing 2 [Source:HGNC Symbol;Acc:22948]	0.00311975	0.00317612	0.00441769	0.00428713	0.00798685	0.00160924	0.00618869	0.00253907
ENSG00000022567	SLC45A4	solute carrier family 45, member 4 [Source:HGNC Symbol;Acc:29196]	0.734419	0.599499	0.627728	0.524315	0.325221	0.542648	0.627376	0.535795
ENSG00000022840	RNF10	ring finger protein 10 [Source:HGNC Symbol;Acc:10055]	4.12462	3.96258	4.76823	4.60118	2.76898	4.26059	4.40428	4.15637
ENSG00000022976	ZNF839	zinc finger protein 839 [Source:HGNC Symbol;Acc:20345]	0.614222	0.518974	0.523041	0.467007	0.415045	0.506496	0.449248	0.539003
ENSG00000023041	ZDHHC6	zinc finger, DHHC-type containing 6 [Source:HGNC Symbol;Acc:19160]	8.30279	8.32769	8.21449	8.53218	8.60025	9.15722	8.13765	8.24667
ENSG00000023171	GRAMD1B	GRAM domain containing 1B [Source:HGNC Symbol;Acc:29214]	0.422829	0.488019	0.397028	0.372865	0.127351	0.263592	0.346274	0.366211
ENSG00000023191	RNH1	ribonuclease/angiogenin inhibitor 1 [Source:HGNC Symbol;Acc:10074]	0.986362	0.776054	0.871468	0.742335	1.26208	0.996934	0.854104	0.866274
ENSG00000023228	NDUFS1	NADH dehydrogenase (ubiquinone) Fe-S protein 1, 75kDa (NADH-coenzyme Q reductase) [Source:HGNC Symbol;Acc:7707]	4.07785	4.34202	4.09429	4.11394	2.50496	4.38004	4.72475	4.56843
ENSG00000023287	RB1CC1	RB1-inducible coiled-coil 1 [Source:HGNC Symbol;Acc:15574]	3.09738	3.34353	2.85681	3.20761	1.77333	3.16154	3.14276	3.08174
ENSG00000023318	ERP44	endoplasmic reticulum protein 44 [Source:HGNC Symbol;Acc:18311]	11.0328	11.1329	11.1085	12.3402	9.83371	10.879	10.0307	10.3545
ENSG00000023330	ALAS1	aminolevulinate, delta-, synthase 1 [Source:HGNC Symbol;Acc:396]	1.48684	1.38872	1.53754	1.40796	1.10352	1.90446	1.74984	1.54315
ENSG00000023445	BIRC3	baculoviral IAP repeat containing 3 [Source:HGNC Symbol;Acc:591]	0.0317965	0.0539518	0.0270151	0.0436945	0.0488413	0.0273356	0.0252301	0.0172521
ENSG00000023516	AKAP11	A kinase (PRKA) anchor protein 11 [Source:HGNC Symbol;Acc:369]	6.97357	7.82494	6.98204	8.73387	4.04194	7.05113	6.20384	5.96294
ENSG00000023572	GLRX2	glutaredoxin 2 [Source:HGNC Symbol;Acc:16065]	3.29526	4.13759	4.44847	5.55976	13.0198	6.68576	4.88085	4.71569
ENSG00000023608	SNAPC1	small nuclear RNA activating complex, polypeptide 1, 43kDa [Source:HGNC Symbol;Acc:11134]	6.38239	7.40686	11.0982	11.6942	15.8419	10.5675	6.46067	6.77627
ENSG00000023697	DERA	deoxyribose-phosphate aldolase (putative) [Source:HGNC Symbol;Acc:24269]	5.2181	4.88303	5.21889	5.12096	6.51471	4.91864	5.15575	4.88678
ENSG00000023734	STRAP	serine/threonine kinase receptor associated protein [Source:HGNC Symbol;Acc:30796]	25.555	27.9146	24.8432	26.171	42.4753	29.2751	31.036	31.3064
ENSG00000023839	ABCC2	ATP-binding cassette, sub-family C (CFTR/MRP), member 2 [Source:HGNC Symbol;Acc:53]	0.113543	0.092476	0.0428752	0.041608	0.00775151	0.0390454	0.0600633	0.0369637
ENSG00000023892	DEF6	differentially expressed in FDCP 6 homolog (mouse) [Source:HGNC Symbol;Acc:2760]	0.0716586	0.0416877	0.0753788	0.0937834	0.115313	0.0739262	0.0812287	0.0499892
ENSG00000023902	PLEKHO1	pleckstrin homology domain containing, family O member 1 [Source:HGNC Symbol;Acc:24310]	6.31593	4.8588	6.25044	5.63936	8.42509	6.13611	6.20326	5.86017
ENSG00000023909	GCLM	glutamate-cysteine ligase, modifier subunit [Source:HGNC Symbol;Acc:4312]	3.90825	3.7311	4.19224	4.72147	5.30694	4.5193	3.98718	4.28767
ENSG00000024048	UBR2	ubiquitin protein ligase E3 component n-recognin 2 [Source:HGNC Symbol;Acc:21289]	1.90248	1.96493	1.94904	2.11423	1.05316	1.96268	1.96028	1.88048
ENSG00000024422	EHD2	EH-domain containing 2 [Source:HGNC Symbol;Acc:3243]	0.0602734	0.0818167	0.0711247	0.0644211	0.0617222	0.0207269	0.0557971	0.0694941
ENSG00000024526	DEPDC1	DEP domain containing 1 [Source:HGNC Symbol;Acc:22949]	4.01898	4.8663	4.20605	5.05209	4.48281	4.33565	4.18492	3.98633
ENSG00000024862	CCDC28A	coiled-coil domain containing 28A [Source:HGNC Symbol;Acc:21098]	4.21791	5.09303	4.27814	3.93153	6.50406	4.68026	4.9619	4.96961
ENSG00000025039	RRAGD	Ras-related GTP binding D [Source:HGNC Symbol;Acc:19903]	1.00582	1.1264	0.892554	0.729491	2.09434	1.7813	1.68933	1.51443
ENSG00000025156	HSF2	heat shock transcription factor 2 [Source:HGNC Symbol;Acc:5225]	8.52232	9.98447	8.70261	8.58223	8.51349	8.36146	9.03678	9.08121
ENSG00000025293	PHF20	PHD finger protein 20 [Source:HGNC Symbol;Acc:16098]	2.7166	2.7281	2.65749	2.74805	1.89976	2.68196	2.58035	2.66667
ENSG00000025423	HSD17B6	hydroxysteroid (17-beta) dehydrogenase 6 [Source:HGNC Symbol;Acc:23316]	0.18745	0.139947	0.12741	0.148831	0.236745	0.161151	0.138823	0.188157
ENSG00000025434	NR1H3	nuclear receptor subfamily 1, group H, member 3 [Source:HGNC Symbol;Acc:7966]	0.0882054	0.087609	0.0828621	0.0808073	0.0947318	0.0954354	0.0716968	0.0805422
ENSG00000025708	TYMP	thymidine phosphorylase [Source:HGNC Symbol;Acc:3148]	0.106571	0.128224	0.117984	0.137573	0.193463	0.129933	0.0730314	0.0709649
ENSG00000025770	NCAPH2	non-SMC condensin II complex, subunit H2 [Source:HGNC Symbol;Acc:25071]	1.98345	1.5981	2.03086	1.62893	2.15732	1.89789	1.86718	1.55695
ENSG00000025772	TOMM34	translocase of outer mitochondrial membrane 34 [Source:HGNC Symbol;Acc:15746]	23.3709	22.1129	20.6792	20.5337	17.8481	24.6894	25.6951	25.5492
ENSG00000025796	SEC63	SEC63 homolog (S. cerevisiae) [Source:HGNC Symbol;Acc:21082]	6.11374	6.59569	5.60224	6.53979	4.4282	5.74656	5.90456	6.12574
ENSG00000025800	KPNA6	karyopherin alpha 6 (importin alpha 7) [Source:HGNC Symbol;Acc:6399]	4.03643	3.89422	3.79654	3.93021	2.45266	4.01518	3.91832	3.74665
ENSG00000026025	VIM	vimentin [Source:HGNC Symbol;Acc:12692]	24.7104	24.6334	12.0919	11.5243	13.7324	8.31153	19.269	19.0343
ENSG00000026036	RTEL1-TNFRSF6B	RTEL1-TNFRSF6B readthrough (non-protein coding) [Source:HGNC Symbol;Acc:44095]	0.108383	0.066205	0.0695754	0.0893635	0.0184981	0.0708148	0.0573337	0.09115
ENSG00000026103	FAS	Fas (TNF receptor superfamily, member 6) [Source:HGNC Symbol;Acc:11920]	0.101079	0.116626	0.0858789	0.0926009	0.12421	0.163368	0.131001	0.106944
ENSG00000026297	RNASET2	ribonuclease T2 [Source:HGNC Symbol;Acc:21686]	0.260311	0.175377	0.271037	0.227956	0.388091	0.225106	0.215665	0.186934
ENSG00000026508	CD44	CD44 molecule (Indian blood group) [Source:HGNC Symbol;Acc:1681]	0.0118177	0.0147048	0.0156187	0.0132324	0.0134464	0.0121916	0.0156286	0.0192361
ENSG00000026559	KCNG1	potassium voltage-gated channel, subfamily G, member 1 [Source:HGNC Symbol;Acc:6248]	0.148047	0.0753611	0.125784	0.0753499	0.0673803	0.161217	0.293683	0.174042
ENSG00000026652	AGPAT4	1-acylglycerol-3-phosphate O-acyltransferase 4 [Source:HGNC Symbol;Acc:20885]	1.1512	1.19141	1.02343	1.07909	0.608954	0.987069	1.0163	0.905901
ENSG00000026751	SLAMF7	SLAM family member 7 [Source:HGNC Symbol;Acc:21394]	0.0132243	0.00448776	0.0124841	0.0242303	0.00902814	0.0363808	0.00349777	0.00358762
ENSG00000026950	BTN3A1	butyrophilin, subfamily 3, member A1 [Source:HGNC Symbol;Acc:1138]	0.86186	0.945916	0.769168	0.804979	0.322894	1.02359	1.01413	0.913584
ENSG00000027001	MIPEP	mitochondrial intermediate peptidase [Source:HGNC Symbol;Acc:7104]	2.02247	1.87423	1.96067	2.45857	2.80127	3.30357	2.8084	2.66951
ENSG00000027075	PRKCH	protein kinase C, eta [Source:HGNC Symbol;Acc:9403]	0.305443	0.320993	2.16725	2.2085	1.33186	1.46034	0.268425	0.256609
ENSG00000027644	INSRR	insulin receptor-related receptor [Source:HGNC Symbol;Acc:6093]	1.52689	1.1407	2.01592	1.52965	0.584941	1.01992	0.77575	0.768857
ENSG00000027697	IFNGR1	interferon gamma receptor 1 [Source:HGNC Symbol;Acc:5439]	2.88366	3.11261	2.93216	2.96008	3.08105	2.82437	2.93323	2.77671
ENSG00000027847	B4GALT7	xylosylprotein beta 1,4-galactosyltransferase, polypeptide 7 [Source:HGNC Symbol;Acc:930]	0.924533	0.644684	0.92539	0.667149	1.00512	0.960322	0.808974	0.886446
ENSG00000027869	SH2D2A	SH2 domain containing 2A [Source:HGNC Symbol;Acc:10821]	0.0274759	0.0186482	0.00518759	0.0167809	0	0	0	0.00745391
ENSG00000028116	VRK2	vaccinia related kinase 2 [Source:HGNC Symbol;Acc:12719]	0.0224119	0.00760564	0.0148102	0.0307982	0.034426	0.0154141	0.0207475	0.0121602
ENSG00000028137	TNFRSF1B	tumor necrosis factor receptor superfamily, member 1B [Source:HGNC Symbol;Acc:11917]	0.0411414	0.0418848	0.0885519	0.052767	0.0758346	0.0509319	0.0718192	0.0200902
ENSG00000028203	VEZT	vezatin, adherens junctions transmembrane protein [Source:HGNC Symbol;Acc:18258]	1.47392	1.52076	1.63599	1.79694	1.05219	1.28078	1.37758	1.43257
ENSG00000028277	POU2F2	POU class 2 homeobox 2 [Source:HGNC Symbol;Acc:9213]	0.116446	0.099116	0.127589	0.0821958	0.0723292	0.114223	0.110575	0.114969
ENSG00000028310	BRD9	bromodomain containing 9 [Source:HGNC Symbol;Acc:25818]	1.6596	1.6102	1.50857	1.42148	1.12207	1.60278	1.58341	1.64199
ENSG00000028528	SNX1	sorting nexin 1 [Source:HGNC Symbol;Acc:11172]	3.69053	3.5577	3.52192	3.52556	2.51776	3.59463	3.45347	3.30811
ENSG00000028839	TBPL1	TBP-like 1 [Source:HGNC Symbol;Acc:11589]	8.5896	9.01894	8.26642	9.46026	13.4836	9.20864	9.2728	9.70823
ENSG00000029153	ARNTL2	aryl hydrocarbon receptor nuclear translocator-like 2 [Source:HGNC Symbol;Acc:18984]	0.126761	0.107543	0.0888944	0.116129	0.0679945	0.118317	0.0910034	0.122817
ENSG00000029363	BCLAF1	BCL2-associated transcription factor 1 [Source:HGNC Symbol;Acc:16863]	5.23714	6.08183	4.90411	5.43098	3.95589	5.68568	6.13687	6.12718
ENSG00000029364	SLC39A9	solute carrier family 39 (zinc transporter), member 9 [Source:HGNC Symbol;Acc:20182]	7.51094	7.88214	7.73686	8.08687	6.02055	7.6228	7.02765	6.82141
ENSG00000029534	ANK1	ankyrin 1, erythrocytic [Source:HGNC Symbol;Acc:492]	0.111599	0.0820553	0.0614553	0.0496992	0.0206341	0.0463718	0.0744081	0.0662277
ENSG00000029559	IBSP	integrin-binding sialoprotein [Source:HGNC Symbol;Acc:5341]	0	0	0	0	0	0	0	0
ENSG00000029639	TFB1M	transcription factor B1, mitochondrial [Source:HGNC Symbol;Acc:17037]	3.54051	3.73743	4.06011	4.25384	4.81434	4.38604	3.43108	3.61369
ENSG00000029725	RABEP1	rabaptin, RAB GTPase binding effector protein 1 [Source:HGNC Symbol;Acc:17677]	3.42118	3.90119	3.71032	4.01311	2.60681	3.75805	3.68602	3.78951
ENSG00000029993	HMGB3	high mobility group box 3 [Source:HGNC Symbol;Acc:5004]	19.6244	21.1459	18.9183	19.7645	23.2772	17.8142	22.567	22.301
ENSG00000030066	NUP160	nucleoporin 160kDa [Source:HGNC Symbol;Acc:18017]	5.59624	5.92256	5.02547	5.58619	3.82303	6.11309	6.53112	6.64288
ENSG00000030110	BAK1	BCL2-antagonist/killer 1 [Source:HGNC Symbol;Acc:949]	1.12418	0.963784	1.2009	1.09313	1.13101	1.15975	1.24413	1.11558
ENSG00000030304	MUSK	muscle, skeletal, receptor tyrosine kinase [Source:HGNC Symbol;Acc:7525]	0	0	0.00148183	0	0	0	0	0
ENSG00000030419	IKZF2	IKAROS family zinc finger 2 (Helios) [Source:HGNC Symbol;Acc:13177]	0.0653024	0.0607839	0.0718631	0.0820461	0.0286595	0.0577447	0.0592189	0.0470736
ENSG00000030582	GRN	granulin [Source:HGNC Symbol;Acc:4601]	5.7696	4.2791	5.06456	3.71691	4.45363	4.40641	4.13032	4.08597
ENSG00000031003	FAM13B	family with sequence similarity 13, member B [Source:HGNC Symbol;Acc:1335]	2.98471	3.40265	3.64973	3.80249	1.42475	2.85865	2.85864	2.8277
ENSG00000031081	ARHGAP31	Rho GTPase activating protein 31 [Source:HGNC Symbol;Acc:29216]	5.6074	5.20026	8.31707	8.09039	1.96676	6.59987	4.38814	4.57847
ENSG00000031544	NR2E3	nuclear receptor subfamily 2, group E, member 3 [Source:HGNC Symbol;Acc:7974]	0.00808353	0.0329184	0.0137359	0.0296221	0.0579448	0.00833932	0.0128283	0.00657893
ENSG00000031691	CENPQ	centromere protein Q [Source:HGNC Symbol;Acc:21347]	5.69097	6.7328	5.40207	6.05862	8.19907	6.5189	5.90156	6.32467
ENSG00000031698	SARS	seryl-tRNA synthetase [Source:HGNC Symbol;Acc:10537]	13.9475	13.437	13.5238	12.8614	11.1961	14.6904	13.9155	13.5668
ENSG00000031823	RANBP3	RAN binding protein 3 [Source:HGNC Symbol;Acc:9850]	3.67996	3.02406	3.35941	2.90506	2.37029	3.44807	3.20345	3.12643
ENSG00000032219	ARID4A	AT rich interactive domain 4A (RBP1-like) [Source:HGNC Symbol;Acc:9885]	1.28008	1.31428	1.24331	1.41363	0.732209	1.204	1.15024	1.27176
ENSG00000032389	TSSC1	tumor suppressing subtransferable candidate 1 [Source:HGNC Symbol;Acc:12383]	3.44744	3.10748	2.9682	2.85513	3.82872	3.22534	3.57809	3.37657
ENSG00000032444	PNPLA6	patatin-like phospholipase domain containing 6 [Source:HGNC Symbol;Acc:16268]	1.08091	0.818489	1.05848	0.990252	0.994002	1.01803	0.774479	0.728724
ENSG00000032742	IFT88	intraflagellar transport 88 homolog (Chlamydomonas) [Source:HGNC Symbol;Acc:20606]	0.9739	1.11111	1.07174	1.19812	0.899162	0.829291	0.897892	1.04929
ENSG00000033011	ALG1	asparagine-linked glycosylation 1, beta-1,4-mannosyltransferase homolog (S. cerevisiae) [Source:HGNC Symbol;Acc:18294]	0.676561	0.67473	0.731237	0.562894	0.593849	0.819047	0.89291	0.797854
ENSG00000033030	ZCCHC8	zinc finger, CCHC domain containing 8 [Source:HGNC Symbol;Acc:25265]	2.17016	2.18364	2.42775	2.56705	1.75641	2.41019	1.98273	2.11301
ENSG00000033050	ABCF2	ATP-binding cassette, sub-family F (GCN20), member 2 [Source:HGNC Symbol;Acc:71]	10.6152	9.30646	9.29992	8.61477	8.63536	12.596	12.4771	12.4804
ENSG00000033100	CHPF2	chondroitin polymerizing factor 2 [Source:HGNC Symbol;Acc:29270]	2.72632	2.08702	2.39949	2.1134	1.87913	2.17976	2.13833	1.88177
ENSG00000033122	LRRC7	leucine rich repeat containing 7 [Source:HGNC Symbol;Acc:18531]	0.00485838	0.00741926	0.0041278	0.00667634	0	0.00250606	0.00578258	0.00395409
ENSG00000033170	FUT8	fucosyltransferase 8 (alpha (1,6) fucosyltransferase) [Source:HGNC Symbol;Acc:4019]	1.08533	1.11585	1.11717	1.19807	0.90011	1.14732	1.144	1.08179
ENSG00000033178	UBA6	ubiquitin-like modifier activating enzyme 6 [Source:HGNC Symbol;Acc:25581]	6.89951	7.79769	7.27804	8.22986	5.11451	6.78932	6.44103	6.57921
ENSG00000033327	GAB2	GRB2-associated binding protein 2 [Source:HGNC Symbol;Acc:14458]	10.2736	9.79599	13.5742	12.4834	3.40251	8.83571	7.57537	7.49261
ENSG00000033627	ATP6V0A1	ATPase, H+ transporting, lysosomal V0 subunit a1 [Source:HGNC Symbol;Acc:865]	1.83246	1.75008	1.73154	1.80134	0.747624	1.56937	1.61328	1.5766
ENSG00000033800	PIAS1	protein inhibitor of activated STAT, 1 [Source:HGNC Symbol;Acc:2752]	3.00097	3.17327	2.70572	2.84888	1.27675	2.98376	2.70907	3.35682
ENSG00000033867	SLC4A7	solute carrier family 4, sodium bicarbonate cotransporter, member 7 [Source:HGNC Symbol;Acc:11033]	0.825631	0.910596	0.697301	0.853932	0.463838	0.787538	0.831906	0.820612
ENSG00000034053	APBA2	amyloid beta (A4) precursor protein-binding, family A, member 2 [Source:HGNC Symbol;Acc:579]	2.29543	1.9174	2.22487	1.89979	1.64198	2.14859	2.20343	2.2327
ENSG00000034063	UHRF1	ubiquitin-like with PHD and ring finger domains 1 [Source:HGNC Symbol;Acc:12556]	6.18594	5.87319	5.87436	5.63205	7.21215	5.73444	6.04677	5.9717
ENSG00000034152	MAP2K3	mitogen-activated protein kinase kinase 3 [Source:HGNC Symbol;Acc:6843]	0.43608	0.364047	0.333454	0.371539	0.625188	0.512863	0.470592	0.393952
ENSG00000034239	EFCAB1	EF-hand calcium binding domain 1 [Source:HGNC Symbol;Acc:25678]	0.0266079	0.0270887	0.052749	0.0365643	0.0749305	0.0480373	0.0105565	0.0433106
ENSG00000034510	TMSB10	thymosin beta 10 [Source:HGNC Symbol;Acc:11879]	919.435	889.608	933.564	821.206	2130.21	779.178	868.205	851.583
ENSG00000034533	ASTE1	asteroid homolog 1 (Drosophila) [Source:HGNC Symbol;Acc:25021]	0.649583	0.780657	0.774598	0.733808	0.560166	0.856568	0.716958	0.6837
ENSG00000034677	RNF19A	ring finger protein 19A, E3 ubiquitin protein ligase [Source:HGNC Symbol;Acc:13432]	2.63963	2.99521	2.59874	3.09899	1.19891	1.90309	2.18707	2.2327
ENSG00000034693	PEX3	peroxisomal biogenesis factor 3 [Source:HGNC Symbol;Acc:8858]	1.92535	2.17205	2.29163	1.99031	2.57112	2.69758	2.24	2.22342
ENSG00000034713	GABARAPL2	GABA(A) receptor-associated protein-like 2 [Source:HGNC Symbol;Acc:13291]	19.5082	20.8319	20.5506	21.2075	35.5421	19.289	19.3273	17.9863
ENSG00000034971	MYOC	myocilin, trabecular meshwork inducible glucocorticoid response [Source:HGNC Symbol;Acc:7610]	0	0	0	0	0	0	0	0
ENSG00000035115	SH3YL1	SH3 domain containing, Ysc84-like 1 (S. cerevisiae) [Source:HGNC Symbol;Acc:29546]	1.03239	1.00243	0.797285	0.899966	0.668321	0.924301	0.86249	0.92166
ENSG00000035141	FAM136A	family with sequence similarity 136, member A [Source:HGNC Symbol;Acc:25911]	7.34858	8.32246	7.6043	7.54885	10.9316	7.91755	8.96212	8.58188
ENSG00000035403	VCL	vinculin [Source:HGNC Symbol;Acc:12665]	1.99029	1.98375	2.19028	2.1825	0.912171	1.93122	1.87193	1.83128
ENSG00000035499	DEPDC1B	DEP domain containing 1B [Source:HGNC Symbol;Acc:24902]	3.82177	4.56341	4.4783	5.08264	7.15076	5.62093	4.44169	4.85642
ENSG00000035664	DAPK2	death-associated protein kinase 2 [Source:HGNC Symbol;Acc:2675]	0.185891	0.129487	0.0942081	0.165818	0.120227	0.1514	0.116448	0.139347
ENSG00000035681	NSMAF	neutral sphingomyelinase (N-SMase) activation associated factor [Source:HGNC Symbol;Acc:8017]	1.98328	2.3346	1.93078	1.95077	1.51415	2.28809	2.28679	2.37796
ENSG00000035687	ADSS	adenylosuccinate synthase [Source:HGNC Symbol;Acc:292]	10.1987	10.8239	8.85486	9.61723	10.4438	12.1384	11.3491	12.1778
ENSG00000035720	STAP1	signal transducing adaptor family member 1 [Source:HGNC Symbol;Acc:24133]	0	0	0	0	0	0	0	0.0181975
ENSG00000035862	TIMP2	TIMP metallopeptidase inhibitor 2 [Source:HGNC Symbol;Acc:11821]	65.9563	62.0098	68.1677	64.7333	32.1633	44.4782	49.0356	49.7842
ENSG00000035928	RFC1	replication factor C (activator 1) 1, 145kDa [Source:HGNC Symbol;Acc:9969]	6.28748	6.60102	6.45125	6.79375	4.38016	6.74797	6.78802	6.69215
ENSG00000036054	TBC1D23	TBC1 domain family, member 23 [Source:HGNC Symbol;Acc:25622]	1.96933	2.01697	1.98279	2.21632	1.48724	1.80771	1.97913	1.85973
ENSG00000036257	CUL3	cullin 3 [Source:HGNC Symbol;Acc:2553]	4.25051	4.65957	4.38181	4.65223	3.10944	4.18839	4.31327	4.47081
ENSG00000036448	MYOM2	myomesin 2 [Source:HGNC Symbol;Acc:7614]	0.0503793	0.0213707	0.0190237	0.0230769	0.0171968	0.0216556	0.049969	0.0170842
ENSG00000036473	OTC	ornithine carbamoyltransferase [Source:HGNC Symbol;Acc:8512]	0.0272098	0	0.0308241	0.0249276	0.0278638	0.0280708	0.0863622	0.0221452
ENSG00000036530	CYP46A1	cytochrome P450, family 46, subfamily A, polypeptide 1 [Source:HGNC Symbol;Acc:2641]	0.0533614	0.0769612	0.0579308	0.0814763	0.0318757	0.0504624	0.0493984	0.104954
ENSG00000036549	ZZZ3	zinc finger, ZZ-type containing 3 [Source:HGNC Symbol;Acc:24523]	3.27935	4.25662	3.32789	3.63035	2.13251	3.46238	3.8374	3.87016
ENSG00000036565	SLC18A1	solute carrier family 18 (vesicular monoamine), member 1 [Source:HGNC Symbol;Acc:10934]	3.12331	2.97734	3.68894	3.43714	2.12459	1.97828	1.86509	1.89995
ENSG00000036672	USP2	ubiquitin specific peptidase 2 [Source:HGNC Symbol;Acc:12618]	0.16864	0.147842	0.260028	0.283243	0.263838	0.280296	0.211872	0.205877
ENSG00000036828	CASR	calcium-sensing receptor [Source:HGNC Symbol;Acc:1514]	0	0.00445759	0	0	0	0	0	0
ENSG00000037042	TUBG2	tubulin, gamma 2 [Source:HGNC Symbol;Acc:12419]	2.31012	2.22473	2.52856	2.43095	1.72628	2.35101	2.08075	1.98176
ENSG00000037241	RPL26L1	ribosomal protein L26-like 1 [Source:HGNC Symbol;Acc:17050]	3.12664	3.52913	2.97409	2.63088	7.51725	3.80408	3.46523	3.7202
ENSG00000037280	FLT4	fms-related tyrosine kinase 4 [Source:HGNC Symbol;Acc:3767]	0.0270606	0.0275496	0.0204368	0.024791	0.0461852	0.0162849	0.0214722	0.0238591
ENSG00000037474	NSUN2	NOP2/Sun RNA methyltransferase family, member 2 [Source:HGNC Symbol;Acc:25994]	6.54406	6.32824	5.67087	5.78339	4.85705	6.86269	7.27853	7.18934
ENSG00000037637	FBXO42	F-box protein 42 [Source:HGNC Symbol;Acc:29249]	2.8651	2.74491	3.26776	2.97596	1.83623	2.96247	2.77347	2.64378
ENSG00000037749	MFAP3	microfibrillar-associated protein 3 [Source:HGNC Symbol;Acc:7034]	8.56486	8.91161	8.43855	8.8351	4.20566	7.76585	7.12446	7.43964
ENSG00000037757	MRI1	methylthioribose-1-phosphate isomerase homolog (S. cerevisiae) [Source:HGNC Symbol;Acc:28469]	3.40074	2.68743	3.21937	2.51637	4.28614	3.11581	3.18906	3.14518
ENSG00000037897	METTL1	methyltransferase like 1 [Source:HGNC Symbol;Acc:7030]	1.60499	1.36354	1.42947	1.36897	3.02644	1.89558	2.01131	2.18009
ENSG00000037965	HOXC8	homeobox C8 [Source:HGNC Symbol;Acc:5129]	0.768063	0.513149	1.20996	1.09944	1.49931	1.41141	0.895125	0.52743
ENSG00000038002	AGA	aspartylglucosaminidase [Source:HGNC Symbol;Acc:318]	2.98792	3.3262	3.39272	3.92689	3.21702	2.89522	2.79187	2.97722
ENSG00000038210	PI4K2B	phosphatidylinositol 4-kinase type 2 beta [Source:HGNC Symbol;Acc:18215]	1.40611	1.59957	1.40936	1.69703	1.23331	1.43799	1.29522	1.39815
ENSG00000038219	BOD1L1	biorientation of chromosomes in cell division 1-like 1 [Source:HGNC Symbol;Acc:31792]	5.72482	6.25282	4.96788	5.29967	2.12154	5.04555	5.29965	5.51725
ENSG00000038274	MAT2B	methionine adenosyltransferase II, beta [Source:HGNC Symbol;Acc:6905]	5.68279	6.40802	5.7944	5.98118	7.58498	6.77331	7.57007	7.22569
ENSG00000038295	TLL1	tolloid-like 1 [Source:HGNC Symbol;Acc:11843]	0	0	0	0	0	0	0	0
ENSG00000038358	EDC4	enhancer of mRNA decapping 4 [Source:HGNC Symbol;Acc:17157]	6.69599	5.96486	7.59398	6.33471	4.27787	7.57689	6.58762	6.0204
ENSG00000038382	TRIO	trio Rho guanine nucleotide exchange factor [Source:HGNC Symbol;Acc:12303]	3.23688	2.82179	3.40127	3.3426	1.28852	3.19296	2.84689	2.97625
ENSG00000038427	VCAN	versican [Source:HGNC Symbol;Acc:2464]	0.502583	0.464942	0.511013	0.58451	0.377114	0.696319	0.579981	0.545686
ENSG00000038532	CLEC16A	C-type lectin domain family 16, member A [Source:HGNC Symbol;Acc:29013]	1.11317	0.944776	1.14752	0.995859	0.631312	1.08547	1.00774	0.916614
ENSG00000038945	MSR1	macrophage scavenger receptor 1 [Source:HGNC Symbol;Acc:7376]	0.0200973	0.0163684	0.00910675	0.022094	0.0246965	0.0248799	0.0191363	0.0130852
ENSG00000039068	CDH1	cadherin 1, type 1, E-cadherin (epithelial) [Source:HGNC Symbol;Acc:1748]	0.0416175	0.0282463	0.0280629	0.0181556	0.0121765	0.0368009	0.0314503	0.0387099
ENSG00000039123	SKIV2L2	superkiller viralicidic activity 2-like 2 (S. cerevisiae) [Source:HGNC Symbol;Acc:18734]	6.71201	7.43751	6.42097	7.08784	4.22807	7.97716	7.84653	8.33304
ENSG00000039139	DNAH5	dynein, axonemal, heavy chain 5 [Source:HGNC Symbol;Acc:2950]	0.0449447	0.039656	0.0390347	0.01647	0.0337517	0.0340024	0.0618159	0.0536494
ENSG00000039319	ZFYVE16	zinc finger, FYVE domain containing 16 [Source:HGNC Symbol;Acc:20756]	2.43558	2.99447	2.70636	3.18136	1.53686	2.30358	2.29913	2.2928
ENSG00000039523	FAM65A	family with sequence similarity 65, member A [Source:HGNC Symbol;Acc:25836]	0.621323	0.370309	0.456945	0.422694	0.271026	0.424889	0.435736	0.445778
ENSG00000039537	C6	complement component 6 [Source:HGNC Symbol;Acc:1339]	0.121789	0.118086	0.0558437	0.127514	0.0296945	0.047864	0.0874344	0.0802404
ENSG00000039560	RAI14	retinoic acid induced 14 [Source:HGNC Symbol;Acc:14873]	0.58226	0.597461	0.403573	0.404279	0.411103	0.73663	0.934973	0.982684
ENSG00000039600	SOX30	SRY (sex determining region Y)-box 30 [Source:HGNC Symbol;Acc:30635]	0	0	0.00874673	0	0	0	0.0245064	0
ENSG00000039650	PNKP	polynucleotide kinase 3'-phosphatase [Source:HGNC Symbol;Acc:9154]	8.08118	5.70049	7.73171	6.40517	8.55437	6.68201	5.85992	5.4439
ENSG00000039987	BEST2	bestrophin 2 [Source:HGNC Symbol;Acc:17107]	0.0256484	0.0261119	0.0145277	0	0.026265	0.01764	0.0135678	0.0208745
ENSG00000040199	PHLPP2	PH domain and leucine rich repeat protein phosphatase 2 [Source:HGNC Symbol;Acc:29149]	0.427724	0.443418	0.429881	0.422911	0.162917	0.394173	0.366296	0.339621
ENSG00000040275	SPDL1	spindle apparatus coiled-coil protein 1 [Source:HGNC Symbol;Acc:26010]	4.942	5.09597	4.14967	4.9077	3.62105	4.45181	4.85891	4.86655
ENSG00000040341	STAU2	staufen, RNA binding protein, homolog 2 (Drosophila) [Source:HGNC Symbol;Acc:11371]	1.32374	1.51795	1.51492	1.58047	0.970589	1.30483	1.16918	1.17329
ENSG00000040487	PQLC2	PQ loop repeat containing 2 [Source:HGNC Symbol;Acc:26001]	1.08244	1.03765	1.09644	0.91203	1.11655	0.921068	0.802476	0.835951
ENSG00000040531	CTNS	cystinosin, lysosomal cystine transporter [Source:HGNC Symbol;Acc:2518]	1.15514	1.08117	1.04476	1.15498	0.941239	1.11481	1.19255	1.021
ENSG00000040608	RTN4R	reticulon 4 receptor [Source:HGNC Symbol;Acc:18601]	0.258822	0.197624	0.201576	0.155606	0.381	0.208603	0.26955	0.243561
ENSG00000040633	PHF23	PHD finger protein 23 [Source:HGNC Symbol;Acc:28428]	12.9292	10.5748	12.0378	10.2296	13.7999	11.6746	11.1918	11.2346
ENSG00000040731	CDH10	cadherin 10, type 2 (T2-cadherin) [Source:HGNC Symbol;Acc:1749]	0.0155842	0.00793289	0.0132407	0.0142771	0.00797939	0.0160773	0	0.00634173
ENSG00000040933	INPP4A	inositol polyphosphate-4-phosphatase, type I, 107kDa [Source:HGNC Symbol;Acc:6074]	1.30233	1.38087	1.24526	1.31258	0.539941	1.22437	1.10582	1.19336
ENSG00000041353	RAB27B	RAB27B, member RAS oncogene family [Source:HGNC Symbol;Acc:9767]	1.04121	1.09928	1.84208	2.16683	1.14521	1.97591	0.805782	0.784634
ENSG00000041357	PSMA4	proteasome (prosome, macropain) subunit, alpha type, 4 [Source:HGNC Symbol;Acc:9533]	9.35624	10.4944	9.8414	10.6458	16.7956	10.8277	11.3463	11.1566
ENSG00000041515	MYO16	myosin XVI [Source:HGNC Symbol;Acc:29822]	0.265322	0.272163	0.255026	0.268849	0.1976	0.211509	0.178631	0.219209
ENSG00000041802	LSG1	large subunit GTPase 1 homolog (S. cerevisiae) [Source:HGNC Symbol;Acc:25652]	6.64526	7.2181	6.6124	6.21326	5.64017	9.35247	8.9307	8.81905
ENSG00000041880	PARP3	poly (ADP-ribose) polymerase family, member 3 [Source:HGNC Symbol;Acc:273]	0.403356	0.336939	0.427644	0.326887	0.24889	0.282748	0.340573	0.265148
ENSG00000041982	TNC	tenascin C [Source:HGNC Symbol;Acc:5318]	0.126613	0.115421	0.0726531	0.0727803	0.0211857	0.0384175	0.0984957	0.115843
ENSG00000041988	THAP3	THAP domain containing, apoptosis associated protein 3 [Source:HGNC Symbol;Acc:20855]	1.10955	1.01472	1.40606	1.0854	2.00283	1.24166	1.1117	1.03312
ENSG00000042062	FAM65C	family with sequence similarity 65, member C [Source:HGNC Symbol;Acc:16168]	0.165644	0.0996493	0.0298529	0.0413866	0.0346962	0.0349539	0.0836412	0.0674063
ENSG00000042088	TDP1	tyrosyl-DNA phosphodiesterase 1 [Source:HGNC Symbol;Acc:18884]	1.12802	1.13413	1.07282	0.982058	0.74139	1.05288	1.24346	1.15185
ENSG00000042286	AIFM2	apoptosis-inducing factor, mitochondrion-associated, 2 [Source:HGNC Symbol;Acc:21411]	0.757947	0.617315	1.0647	1.06239	0.908115	0.649003	0.589392	0.629207
ENSG00000042304	C2orf83	chromosome 2 open reading frame 83 [Source:HGNC Symbol;Acc:25344]	0.210931	0.0858971	0.0836324	0.135268	0.0432003	0.0435212	0.11716	0.034334
ENSG00000042317	SPATA7	spermatogenesis associated 7 [Source:HGNC Symbol;Acc:20423]	0.329056	0.311697	0.325764	0.340777	0.295943	0.301094	0.247478	0.246849
ENSG00000042429	MED17	mediator complex subunit 17 [Source:HGNC Symbol;Acc:2375]	2.89092	2.68769	2.55452	2.73663	2.31975	2.71998	2.8176	2.67177
ENSG00000042445	RETSAT	retinol saturase (all-trans-retinol 13,14-reductase) [Source:HGNC Symbol;Acc:25991]	0.800769	0.881451	0.782809	0.886285	0.441228	0.763207	0.825696	0.750968
ENSG00000042493	CAPG	capping protein (actin filament), gelsolin-like [Source:HGNC Symbol;Acc:1474]	0.00880438	0.0134452	0.0124674	0.0120989	0.013524	0.00908298	0.0209584	0.0143312
ENSG00000042753	AP2S1	adaptor-related protein complex 2, sigma 1 subunit [Source:HGNC Symbol;Acc:565]	36.8863	31.6146	36.6675	30.6692	89.553	35.0025	38.8512	35.102
ENSG00000042781	USH2A	Usher syndrome 2A (autosomal recessive, mild) [Source:HGNC Symbol;Acc:12601]	0.0206382	0.0148314	0.0158156	0.0166828	0.0124319	0.00876699	0.0086697	0.00790436
ENSG00000042813	ZPBP	zona pellucida binding protein [Source:HGNC Symbol;Acc:15662]	0	0	0	0	0	0	0	0
ENSG00000042832	TG	thyroglobulin [Source:HGNC Symbol;Acc:11764]	0	0.00112933	0.00251327	0.00101625	0	0	0	0.000902814
ENSG00000042980	ADAM28	ADAM metallopeptidase domain 28 [Source:HGNC Symbol;Acc:206]	0.00934339	0.00317074	0.0105845	0.00570649	0	0.00321302	0.00494256	0.00506953
ENSG00000043039	BARX2	BARX homeobox 2 [Source:HGNC Symbol;Acc:956]	0	0	0	0	0.0155209	0	0.0120266	0.0123355
ENSG00000043093	DCUN1D1	DCN1, defective in cullin neddylation 1, domain containing 1 (S. cerevisiae) [Source:HGNC Symbol;Acc:18184]	5.00294	5.00005	4.66063	5.22129	4.5477	4.6508	4.02308	4.20099
ENSG00000043143	PHF15	PHD finger protein 15 [Source:HGNC Symbol;Acc:22984]	0.384539	0.281448	1.47993	1.39772	0.576839	1.50106	0.283685	0.272364
ENSG00000043355	ZIC2	Zic family member 2 [Source:HGNC Symbol;Acc:12873]	0	0.00995456	0	0	0	0	0	0
ENSG00000043462	LCP2	lymphocyte cytosolic protein 2 (SH2 domain containing leukocyte protein of 76kDa) [Source:HGNC Symbol;Acc:6529]	0	0	0.0142517	0	0.00644149	0	0	0.00511947
ENSG00000043514	TRIT1	tRNA isopentenyltransferase 1 [Source:HGNC Symbol;Acc:20286]	1.14331	1.33279	0.95408	1.02876	1.49849	1.27853	1.42659	1.30933
ENSG00000043591	ADRB1	adrenoceptor beta 1 [Source:HGNC Symbol;Acc:285]	0	0.0233092	0.0389051	0.0209752	0.117229	0.02362	0.0181672	0.0372678
ENSG00000044012	GUCA2B	guanylate cyclase activator 2B (uroguanylin) [Source:HGNC Symbol;Acc:4683]	0	0	0	0	0	0	0	0
ENSG00000044090	CUL7	cullin 7 [Source:HGNC Symbol;Acc:21024]	2.46684	1.96606	2.41971	2.24757	1.16166	2.05264	1.72523	1.5827
ENSG00000044115	CTNNA1	catenin (cadherin-associated protein), alpha 1, 102kDa [Source:HGNC Symbol;Acc:2509]	4.28791	4.37816	4.77852	4.47868	2.12126	3.75632	3.91894	3.98558
ENSG00000044446	PHKA2	phosphorylase kinase, alpha 2 (liver) [Source:HGNC Symbol;Acc:8926]	1.71466	1.58695	1.72333	1.61316	0.603028	1.53068	1.55754	1.44719
ENSG00000044459	CNTLN	centlein, centrosomal protein [Source:HGNC Symbol;Acc:23432]	1.17375	1.24228	1.22269	1.37074	0.746762	1.11797	0.949793	1.14444
ENSG00000044524	EPHA3	EPH receptor A3 [Source:HGNC Symbol;Acc:3387]	0	0.0053565	0.00298016	0	0.0053879	0	0	0
ENSG00000044574	HSPA5	heat shock 70kDa protein 5 (glucose-regulated protein, 78kDa) [Source:HGNC Symbol;Acc:5238]	70.1952	72.4361	79.3699	85.1026	65.5115	67.58	49.1566	47.054
ENSG00000046604	DSG2	desmoglein 2 [Source:HGNC Symbol;Acc:3049]	0.788441	1.00336	1.02343	0.922954	0.493407	1.05063	0.98187	1.22099
ENSG00000046647	GEMIN8	gem (nuclear organelle) associated protein 8 [Source:HGNC Symbol;Acc:26044]	4.33193	4.79975	4.28812	4.08127	4.92584	5.35717	4.86863	4.57107
ENSG00000046651	OFD1	oral-facial-digital syndrome 1 [Source:HGNC Symbol;Acc:2567]	1.58031	1.56947	1.29125	1.34688	0.947813	1.3939	1.54677	1.58409
ENSG00000046653	GPM6B	glycoprotein M6B [Source:HGNC Symbol;Acc:4461]	0.759913	0.856224	0.739947	0.723554	1.07546	1.11868	0.95867	1.01457
ENSG00000046774	MAGEC2	melanoma antigen family C, 2 [Source:HGNC Symbol;Acc:13574]	0.0632386	0.0643814	0.0537291	0	0.0323794	0	0.0250895	0
ENSG00000046889	PREX2	phosphatidylinositol-3,4,5-trisphosphate-dependent Rac exchange factor 2 [Source:HGNC Symbol;Acc:22950]	0.00616566	0.00313854	0.00349233	0.00564852	0.0126277	0.00954115	0.00733854	0.00752706
ENSG00000047056	WDR37	WD repeat domain 37 [Source:HGNC Symbol;Acc:31406]	2.39166	2.21467	2.3418	2.0382	1.34165	1.82341	2.01053	1.80063
ENSG00000047188	YTHDC2	YTH domain containing 2 [Source:HGNC Symbol;Acc:24721]	2.66105	2.85664	2.50789	2.98414	1.68637	2.50379	2.61119	2.41293
ENSG00000047230	CTPS2	CTP synthase 2 [Source:HGNC Symbol;Acc:2520]	3.07121	3.13157	2.88127	2.90113	1.99072	3.23245	3.42615	3.52582
ENSG00000047249	ATP6V1H	ATPase, H+ transporting, lysosomal 50/57kDa, V1 subunit H [Source:HGNC Symbol;Acc:18303]	2.06634	2.26579	2.06184	2.19157	2.68103	2.08206	2.14794	2.26038
ENSG00000047315	POLR2B	polymerase (RNA) II (DNA directed) polypeptide B, 140kDa [Source:HGNC Symbol;Acc:9188]	10.2605	11.1344	9.58214	10.3355	4.80861	10.532	11.6499	11.6685
ENSG00000047346	FAM214A	family with sequence similarity 214, member A [Source:HGNC Symbol;Acc:25609]	0.831472	0.964852	0.864618	0.942327	0.47102	0.724814	0.890377	0.78778
ENSG00000047365	ARAP2	ArfGAP with RhoGAP domain, ankyrin repeat and PH domain 2 [Source:HGNC Symbol;Acc:16924]	0	0	0	0	0	0	0	0
ENSG00000047410	TPR	translocated promoter region, nuclear basket protein [Source:HGNC Symbol;Acc:12017]	19.2932	20.7172	17.5135	19.7664	4.41584	17.8297	19.4004	19.4705
ENSG00000047457	CP	ceruloplasmin (ferroxidase) [Source:HGNC Symbol;Acc:2295]	0.0146299	0.00893653	0.00828659	0.00804168	0.00898892	0.00905569	0.0139303	0.0119068
ENSG00000047578	KIAA0556	KIAA0556 [Source:HGNC Symbol;Acc:29068]	0.935985	0.812899	1.00504	0.869672	0.499684	1.01137	0.834207	0.819533
ENSG00000047579	DTNBP1	dystrobrevin binding protein 1 [Source:HGNC Symbol;Acc:17328]	0.489274	0.526696	0.538365	0.411496	0.714591	0.479933	0.620535	0.603835
ENSG00000047597	XK	X-linked Kx blood group (McLeod syndrome) [Source:HGNC Symbol;Acc:12811]	0.376133	0.382929	0.306789	0.261885	0.123256	0.201778	0.238765	0.269388
ENSG00000047617	ANO2	anoctamin 2 [Source:HGNC Symbol;Acc:1183]	0	0	0	0	0	0	0	0
ENSG00000047621	C12orf4	chromosome 12 open reading frame 4 [Source:HGNC Symbol;Acc:1184]	2.65669	3.09574	2.65424	3.1611	2.16989	3.07758	2.86491	3.05313
ENSG00000047634	SCML1	sex comb on midleg-like 1 (Drosophila) [Source:HGNC Symbol;Acc:10580]	1.07192	1.42668	1.11961	1.24328	1.07754	1.40005	1.29533	1.28059
ENSG00000047644	WWC3	WWC family member 3 [Source:HGNC Symbol;Acc:29237]	1.0522	1.0012	1.11601	1.0112	0.478886	0.929412	0.823992	0.90113
ENSG00000047648	ARHGAP6	Rho GTPase activating protein 6 [Source:HGNC Symbol;Acc:676]	0.0701824	0.101817	0.0973935	0.0659034	0.0862433	0.108605	0.0932786	0.0928188
ENSG00000047662	FAM184B	family with sequence similarity 184, member B [Source:HGNC Symbol;Acc:29235]	1.47957	1.11692	1.04329	1.43846	0.937941	0.996826	1.16603	0.999384
ENSG00000047849	MAP4	microtubule-associated protein 4 [Source:HGNC Symbol;Acc:6862]	2.45176	2.31213	2.49104	2.35388	1.13242	2.13156	2.11285	2.09607
ENSG00000047932	GOPC	golgi-associated PDZ and coiled-coil motif containing [Source:HGNC Symbol;Acc:17643]	5.65956	5.78865	5.18159	5.81729	4.57604	5.47985	5.64901	5.46389
ENSG00000047936	ROS1	c-ros oncogene 1 , receptor tyrosine kinase [Source:HGNC Symbol;Acc:10261]	0	0	0	0	0	0	0	0
ENSG00000048028	USP28	ubiquitin specific peptidase 28 [Source:HGNC Symbol;Acc:12625]	1.14209	1.3103	1.18805	1.33001	0.656743	1.45919	1.15893	1.22088
ENSG00000048052	HDAC9	histone deacetylase 9 [Source:HGNC Symbol;Acc:14065]	1.70722	1.7223	1.01963	1.05105	0.645379	1.08403	1.74602	1.78021
ENSG00000048140	TSPAN17	tetraspanin 17 [Source:HGNC Symbol;Acc:13594]	2.10772	1.89552	2.00681	1.74215	1.74744	1.76788	1.85604	1.72423
ENSG00000048162	NOP16	NOP16 nucleolar protein [Source:HGNC Symbol;Acc:26934]	3.4486	3.35896	2.48728	2.74194	6.29072	4.1007	4.59393	4.48178
ENSG00000048342	CC2D2A	coiled-coil and C2 domain containing 2A [Source:HGNC Symbol;Acc:29253]	0.235853	0.249965	0.21032	0.211639	0.118903	0.225847	0.258165	0.237234
ENSG00000048392	RRM2B	ribonucleotide reductase M2 B (TP53 inducible) [Source:HGNC Symbol;Acc:17296]	2.49682	2.44837	2.3831	2.78325	1.90848	2.33353	2.08653	2.12351
ENSG00000048405	ZNF800	zinc finger protein 800 [Source:HGNC Symbol;Acc:27267]	2.08703	2.17104	1.8775	2.07444	1.25718	2.00297	1.95549	2.07233
ENSG00000048462	TNFRSF17	tumor necrosis factor receptor superfamily, member 17 [Source:HGNC Symbol;Acc:11913]	0	0	0.0220678	0	0.0199485	0	0.0309145	0
ENSG00000048471	SNX29	sorting nexin 29 [Source:HGNC Symbol;Acc:30542]	0.586789	0.49197	0.527877	0.503316	0.312229	0.507432	0.49528	0.491615
ENSG00000048540	LMO3	LIM domain only 3 (rhombotin-like 2) [Source:HGNC Symbol;Acc:6643]	0.935506	1.01235	0.693854	0.774634	1.34153	1.18277	1.34966	1.42559
ENSG00000048544	MRPS10	mitochondrial ribosomal protein S10 [Source:HGNC Symbol;Acc:14502]	22.956	27.0005	25.4901	25.3967	28.8352	26.685	28.0013	26.4111
ENSG00000048545	GUCA1A	guanylate cyclase activator 1A (retina) [Source:HGNC Symbol;Acc:4678]	0.162093	0.157163	0.192368	0.16264	0.134372	0.0955553	0.09187	0.06282
ENSG00000048649	RSF1	remodeling and spacing factor 1 [Source:HGNC Symbol;Acc:18118]	3.42021	3.67706	3.48019	3.80589	1.62203	3.184	3.28285	3.28844
ENSG00000048707	VPS13D	vacuolar protein sorting 13 homolog D (S. cerevisiae) [Source:HGNC Symbol;Acc:23595]	0.434873	0.421964	0.649149	0.660884	0.221239	0.610296	0.372288	0.378833
ENSG00000048740	CELF2	CUGBP, Elav-like family member 2 [Source:HGNC Symbol;Acc:2550]	0.0120175	0.020391	0.0105885	0.00122328	0.00136737	0.0055101	0.0127142	0.0130408
ENSG00000048828	FAM120A	family with sequence similarity 120A [Source:HGNC Symbol;Acc:13247]	4.68937	4.66879	4.58363	4.6168	5.13345	5.33302	5.14155	4.81815
ENSG00000048991	R3HDM1	R3H domain containing 1 [Source:HGNC Symbol;Acc:9757]	2.12494	2.23418	2.04477	2.18772	1.23748	2.34276	2.37429	2.56098
ENSG00000049089	COL9A2	collagen, type IX, alpha 2 [Source:HGNC Symbol;Acc:2218]	0.103355	0.09207	0.13172	0.0532612	0.0727648	0.126618	0.0768852	0.0683456
ENSG00000049130	KITLG	KIT ligand [Source:HGNC Symbol;Acc:6343]	1.06788	1.41873	4.35418	4.5516	3.21086	4.61766	1.52042	1.62728
ENSG00000049167	ERCC8	excision repair cross-complementing rodent repair deficiency, complementation group 8 [Source:HGNC Symbol;Acc:3439]	0.860027	1.14978	0.931442	1.09526	1.34041	1.17487	1.28235	1.20761
ENSG00000049192	ADAMTS6	ADAM metallopeptidase with thrombospondin type 1 motif, 6 [Source:HGNC Symbol;Acc:222]	0.0892612	0.0656313	0.0730297	0.0817746	0.0507816	0.0869699	0.0609903	0.0565031
ENSG00000049239	H6PD	hexose-6-phosphate dehydrogenase (glucose 1-dehydrogenase) [Source:HGNC Symbol;Acc:4795]	3.33472	2.72445	3.90727	3.398	1.71809	3.06117	2.58004	2.74788
ENSG00000049245	VAMP3	vesicle-associated membrane protein 3 [Source:HGNC Symbol;Acc:12644]	21.4705	24.3351	25.1013	25.6772	22.7719	21.468	21.5684	22.2947
ENSG00000049246	PER3	period circadian clock 3 [Source:HGNC Symbol;Acc:8847]	0.965401	1.05305	0.85041	0.77244	0.452576	0.662889	0.726238	0.795913
ENSG00000049247	UTS2	urotensin 2 [Source:HGNC Symbol;Acc:12636]	0	0.0216507	0	0.0194828	0	0	0	0
ENSG00000049249	TNFRSF9	tumor necrosis factor receptor superfamily, member 9 [Source:HGNC Symbol;Acc:11924]	0.0265917	0.0541444	0.0602479	0.121807	0.0544618	0.0274332	0.0211001	0
ENSG00000049283	EPN3	epsin 3 [Source:HGNC Symbol;Acc:18235]	0.00562628	0.00572794	0.0143407	0.00773157	0	0.00580432	0	0
ENSG00000049319	SRD5A2	steroid-5-alpha-reductase, alpha polypeptide 2 (3-oxo-5 alpha-steroid delta 4-dehydrogenase alpha 2) [Source:HGNC Symbol;Acc:11285]	0	0	0	0	0	0	0	0.0228404
ENSG00000049323	LTBP1	latent transforming growth factor beta binding protein 1 [Source:HGNC Symbol;Acc:6714]	0.131537	0.110355	0.136592	0.178525	0.113496	0.172137	0.0966414	0.0971415
ENSG00000049449	RCN1	reticulocalbin 1, EF-hand calcium binding domain [Source:HGNC Symbol;Acc:9934]	2.58362	2.84546	1.80457	2.14427	3.64125	2.8725	3.61382	3.61635
ENSG00000049540	ELN	elastin [Source:HGNC Symbol;Acc:3327]	0.828769	0.639134	0.697716	0.546428	0.490183	0.480447	0.545298	0.485436
ENSG00000049541	RFC2	replication factor C (activator 1) 2, 40kDa [Source:HGNC Symbol;Acc:9970]	6.96244	6.36521	7.11368	6.9735	8.03734	6.93853	7.26819	7.49442
ENSG00000049618	ARID1B	AT rich interactive domain 1B (SWI1-like) [Source:HGNC Symbol;Acc:18040]	1.7177	1.57187	1.67408	1.59068	0.622689	1.56082	1.52873	1.56211
ENSG00000049656	CLPTM1L	CLPTM1-like [Source:HGNC Symbol;Acc:24308]	7.13657	6.4802	6.54591	6.0004	6.59572	7.20129	7.15356	6.69025
ENSG00000049759	NEDD4L	neural precursor cell expressed, developmentally down-regulated 4-like, E3 ubiquitin protein ligase [Source:HGNC Symbol;Acc:7728]	0.195333	0.200688	0.235998	0.269246	0.220215	0.267146	0.212584	0.192521
ENSG00000049768	FOXP3	forkhead box P3 [Source:HGNC Symbol;Acc:6106]	0.0398929	0.0232079	0.041964	0.026105	0.0233439	0.00587933	0.0180883	0.0231912
ENSG00000049769	PPP1R3F	protein phosphatase 1, regulatory subunit 3F [Source:HGNC Symbol;Acc:14944]	0.42274	0.325286	0.406502	0.30172	0.528542	0.319481	0.253528	0.212034
ENSG00000049860	HEXB	hexosaminidase B (beta polypeptide) [Source:HGNC Symbol;Acc:4879]	2.20692	2.31508	2.28943	2.19496	2.25997	2.16984	2.02206	1.97477
ENSG00000049883	PTCD2	pentatricopeptide repeat domain 2 [Source:HGNC Symbol;Acc:25734]	0.417298	0.516814	0.438615	0.417769	0.43614	0.594716	0.529109	0.490182
ENSG00000050030	KIAA2022	KIAA2022 [Source:HGNC Symbol;Acc:29433]	0.00882677	0.00299542	0.00333308	0.00539096	0	0.00607072	0	0.00239461
ENSG00000050130	JKAMP	JNK1/MAPK8-associated membrane protein [Source:HGNC Symbol;Acc:20184]	3.53422	3.88954	3.66538	4.03819	3.57873	3.55948	3.55244	3.61557
ENSG00000050165	DKK3	dickkopf 3 homolog (Xenopus laevis) [Source:HGNC Symbol;Acc:2893]	2.45424	2.50565	2.3575	2.21341	0.956236	1.37518	1.68297	1.78836
ENSG00000050327	ARHGEF5	Rho guanine nucleotide exchange factor (GEF) 5 [Source:HGNC Symbol;Acc:13209]	0	0	0	0	0	0	0	0
ENSG00000050344	NFE2L3	nuclear factor (erythroid-derived 2)-like 3 [Source:HGNC Symbol;Acc:7783]	5.98177	6.52485	3.96295	4.66784	4.13475	5.31152	7.31462	7.01568
ENSG00000050393	CCDC90A	coiled-coil domain containing 90A [Source:HGNC Symbol;Acc:21097]	6.75955	6.1209	7.02252	7.51514	9.54822	7.04353	7.41201	7.06333
ENSG00000050405	LIMA1	LIM domain and actin binding 1 [Source:HGNC Symbol;Acc:24636]	3.29711	3.42581	3.69435	3.92802	2.92236	3.35612	3.29601	3.40831
ENSG00000050426	LETMD1	LETM1 domain containing 1 [Source:HGNC Symbol;Acc:24241]	0.828459	0.867111	0.796615	0.747498	0.7989	0.880518	0.822067	0.796584
ENSG00000050438	SLC4A8	solute carrier family 4, sodium bicarbonate cotransporter, member 8 [Source:HGNC Symbol;Acc:11034]	1.00586	1.02779	1.4719	1.51497	0.440365	1.12527	0.912363	1.02292
ENSG00000050555	LAMC3	laminin, gamma 3 [Source:HGNC Symbol;Acc:6494]	0.0278152	0.022025	0.0245078	0.00849409	0.0316487	0.0318838	0.014714	0.015092
ENSG00000050628	PTGER3	prostaglandin E receptor 3 (subtype EP3) [Source:HGNC Symbol;Acc:9595]	0.0570433	0.0647749	0.0298249	0.0221095	0.0381941	0.0316876	0.0591901	0.0482114
ENSG00000050730	TNIP3	TNFAIP3 interacting protein 3 [Source:HGNC Symbol;Acc:19315]	0.0124397	0.025329	0.0140921	0.00569818	0.00636938	0.0385001	0.0148061	0.0101243
ENSG00000050748	MAPK9	mitogen-activated protein kinase 9 [Source:HGNC Symbol;Acc:6886]	1.32743	1.57841	1.48613	1.52249	1.33279	1.40688	1.19936	1.35888
ENSG00000050767	COL23A1	collagen, type XXIII, alpha 1 [Source:HGNC Symbol;Acc:22990]	0.098042	0.128332	0.634658	0.487588	0.817532	0.895851	0.100022	0.102591
ENSG00000050820	BCAR1	breast cancer anti-estrogen resistance 1 [Source:HGNC Symbol;Acc:971]	0.480108	0.336215	0.448781	0.269497	0.434811	0.389369	0.35013	0.38284
ENSG00000051009	FAM160A2	family with sequence similarity 160, member A2 [Source:HGNC Symbol;Acc:25378]	0.858614	0.745923	0.877561	0.758631	0.484566	0.858226	0.70855	0.791972
ENSG00000051108	HERPUD1	homocysteine-inducible, endoplasmic reticulum stress-inducible, ubiquitin-like domain member 1 [Source:HGNC Symbol;Acc:13744]	2.04276	2.00554	2.12307	2.05049	2.24493	1.78714	1.50838	1.37245
ENSG00000051128	HOMER3	homer homolog 3 (Drosophila) [Source:HGNC Symbol;Acc:17514]	1.23852	0.920277	1.12708	0.908788	1.75517	1.0476	1.11316	1.30896
ENSG00000051180	RAD51	RAD51 homolog (S. cerevisiae) [Source:HGNC Symbol;Acc:9817]	2.91866	2.7114	2.99638	2.96214	3.25501	2.6958	2.80443	2.80595
ENSG00000051341	POLQ	polymerase (DNA directed), theta [Source:HGNC Symbol;Acc:9186]	1.13494	1.32836	1.18949	1.35094	0.55451	1.28423	1.18753	1.11071
ENSG00000051382	PIK3CB	phosphatidylinositol-4,5-bisphosphate 3-kinase, catalytic subunit beta [Source:HGNC Symbol;Acc:8976]	0.662924	0.831402	0.737377	0.776756	0.482088	0.666556	0.661337	0.662687
ENSG00000051523	CYBA	cytochrome b-245, alpha polypeptide [Source:HGNC Symbol;Acc:2577]	1.218	0.605122	1.45153	0.830183	2.24509	0.834341	0.749974	0.539261
ENSG00000051596	THOC3	THO complex 3 [Source:HGNC Symbol;Acc:19072]	0.677504	0.789469	0.716641	0.598246	1.68014	1.06947	0.919732	0.976575
ENSG00000051620	HEBP2	heme binding protein 2 [Source:HGNC Symbol;Acc:15716]	1.75993	2.12768	1.98125	2.03555	3.44677	1.83832	1.9027	1.71882
ENSG00000051825	MPHOSPH9	M-phase phosphoprotein 9 [Source:HGNC Symbol;Acc:7215]	1.61537	1.78144	1.77456	1.9259	0.874036	1.92498	1.74244	1.82201
ENSG00000052126	PLEKHA5	pleckstrin homology domain containing, family A member 5 [Source:HGNC Symbol;Acc:30036]	0.231267	0.282145	0.194325	0.19436	0.107648	0.173516	0.214597	0.242665
ENSG00000052344	PRSS8	protease, serine, 8 [Source:HGNC Symbol;Acc:9491]	0.0284565	0.00965689	0.0322364	0.0173798	0.019427	0.0489283	0.0225798	0.0231598
ENSG00000052723	SIKE1	suppressor of IKBKE 1 [Source:HGNC Symbol;Acc:26119]	7.22593	7.9628	7.66403	8.24936	5.88717	8.02801	7.42856	7.41259
ENSG00000052749	RRP12	ribosomal RNA processing 12 homolog (S. cerevisiae) [Source:HGNC Symbol;Acc:29100]	2.3548	1.9661	1.84496	1.46793	2.16353	2.95318	2.81006	2.72165
ENSG00000052795	FNIP2	folliculin interacting protein 2 [Source:HGNC Symbol;Acc:29280]	1.66118	1.75221	1.80265	1.75364	1.00908	1.78587	1.56115	1.52539
ENSG00000052802	MSMO1	methylsterol monooxygenase 1 [Source:HGNC Symbol;Acc:10545]	5.37152	5.90142	5.4918	6.34599	5.86168	5.41312	4.87111	5.24943
ENSG00000052841	TTC17	tetratricopeptide repeat domain 17 [Source:HGNC Symbol;Acc:25596]	3.35025	3.79013	3.08207	3.31055	1.36508	2.85647	3.13245	3.21291
ENSG00000052850	ALX4	ALX homeobox 4 [Source:HGNC Symbol;Acc:450]	0.0281806	0.0143449	0.00798097	0.0387255	0	0.0436085	0.0111804	0
ENSG00000053108	FSTL4	follistatin-like 4 [Source:HGNC Symbol;Acc:21389]	0.111978	0.123914	0.088245	0.0758244	0.0249282	0.100453	0.0849897	0.110947
ENSG00000053254	FOXN3	forkhead box N3 [Source:HGNC Symbol;Acc:1928]	4.09012	3.96791	3.52805	3.59617	1.97557	3.68671	3.82144	4.06957
ENSG00000053328	METTL24	methyltransferase like 24 [Source:HGNC Symbol;Acc:21566]	0.0658648	0.167637	0.0373069	0.181021	0.101172	0.067949	0.104525	0.0268026
ENSG00000053371	AKR7A2	aldo-keto reductase family 7, member A2 (aflatoxin aldehyde reductase) [Source:HGNC Symbol;Acc:389]	3.4108	2.64439	3.90102	2.89638	5.96461	3.53227	2.83134	2.85068
ENSG00000053372	MRTO4	mRNA turnover 4 homolog (S. cerevisiae) [Source:HGNC Symbol;Acc:18477]	23.4227	22.2446	21.592	19.9045	42.4092	27.8151	28.7267	28.4245
ENSG00000053438	NNAT	neuronatin [Source:HGNC Symbol;Acc:7860]	77.8635	67.3851	119.084	100.908	146.129	88.636	60.0383	62.8199
ENSG00000053501	USE1	unconventional SNARE in the ER 1 homolog (S. cerevisiae) [Source:HGNC Symbol;Acc:30882]	2.53903	2.39861	1.65841	1.82314	3.84154	1.91144	2.30509	1.76858
ENSG00000053524	MCF2L2	MCF.2 cell line derived transforming sequence-like 2 [Source:HGNC Symbol;Acc:30319]	0.0957062	0.0913458	0.0858318	0.105945	0.0612542	0.0575953	0.0569561	0.0632874
ENSG00000053702	NRIP2	nuclear receptor interacting protein 2 [Source:HGNC Symbol;Acc:23078]	0.365442	0.48147	0.298312	0.374178	0.110066	0.299387	0.298501	0.402394
ENSG00000053747	LAMA3	laminin, alpha 3 [Source:HGNC Symbol;Acc:6483]	0.0312928	0.0390987	0.00725103	0.00390929	0.00145659	0.00880445	0.0214444	0.0138917
ENSG00000053770	AP5M1	adaptor-related protein complex 5, mu 1 subunit [Source:HGNC Symbol;Acc:20192]	4.34394	5.29671	5.16416	5.64486	3.78147	4.82101	4.78697	4.6129
ENSG00000053900	ANAPC4	anaphase promoting complex subunit 4 [Source:HGNC Symbol;Acc:19990]	1.61343	1.96754	1.65686	1.77853	1.52684	1.75921	1.6931	1.60848
ENSG00000053918	KCNQ1	potassium voltage-gated channel, KQT-like subfamily, member 1 [Source:HGNC Symbol;Acc:6294]	0.705603	0.566231	0.65357	0.387853	0.331529	0.411067	0.480843	0.567512
ENSG00000054116	TRAPPC3	trafficking protein particle complex 3 [Source:HGNC Symbol;Acc:19942]	5.83846	5.75259	5.75594	5.78437	7.26968	5.55551	5.92253	5.78669
ENSG00000054118	THRAP3	thyroid hormone receptor associated protein 3 [Source:HGNC Symbol;Acc:22964]	17.4297	17.2473	16.8166	17.1798	10.4076	17.0153	17.0764	16.6095
ENSG00000054148	PHPT1	phosphohistidine phosphatase 1 [Source:HGNC Symbol;Acc:30033]	5.47567	3.99153	5.63089	4.1641	13.0247	5.82718	4.6296	5.20283
ENSG00000054179	ENTPD2	ectonucleoside triphosphate diphosphohydrolase 2 [Source:HGNC Symbol;Acc:3364]	0.0224691	0	0.0254538	0.0205846	0.0460184	0.0347702	0.00891446	0.00914346
ENSG00000054219	LY75	lymphocyte antigen 75 [Source:HGNC Symbol;Acc:6729]	0.0177534	0.0129101	0.00430964	0.00697044	0.0181801	0.0156987	0.0181119	0.0123848
ENSG00000054267	ARID4B	AT rich interactive domain 4B (RBP1-like) [Source:HGNC Symbol;Acc:15550]	1.85355	2.0622	1.95663	2.24359	1.13556	1.7777	1.77899	1.78203
ENSG00000054277	OPN3	opsin 3 [Source:HGNC Symbol;Acc:14007]	1.15034	1.01448	1.01264	0.966598	0.270114	1.11872	1.03487	0.88256
ENSG00000054282	SDCCAG8	serologically defined colon cancer antigen 8 [Source:HGNC Symbol;Acc:10671]	1.72828	1.66991	1.6814	1.71527	1.33556	1.49819	1.53961	1.51079
ENSG00000054356	PTPRN	protein tyrosine phosphatase, receptor type, N [Source:HGNC Symbol;Acc:9676]	1.18178	0.857576	1.20512	1.00303	0.47051	0.713143	0.661827	0.705779
ENSG00000054392	HHAT	hedgehog acyltransferase [Source:HGNC Symbol;Acc:18270]	0.766905	0.755049	0.617767	0.635269	0.371508	0.537714	0.672296	0.691435
ENSG00000054523	KIF1B	kinesin family member 1B [Source:HGNC Symbol;Acc:16636]	2.94619	2.89901	2.82675	3.04057	1.39569	2.57558	2.60711	2.62091
ENSG00000054598	FOXC1	forkhead box C1 [Source:HGNC Symbol;Acc:3800]	2.84769	3.05335	9.18882	8.96443	6.18904	5.09427	2.1995	1.99712
ENSG00000054611	TBC1D22A	TBC1 domain family, member 22A [Source:HGNC Symbol;Acc:1309]	0.812664	0.63759	0.726355	0.618143	0.839834	0.803768	0.769072	0.673538
ENSG00000054654	SYNE2	spectrin repeat containing, nuclear envelope 2 [Source:HGNC Symbol;Acc:17084]	0.756806	0.761499	0.701674	0.772662	0.196092	0.589611	0.65678	0.65078
ENSG00000054690	PLEKHH1	pleckstrin homology domain containing, family H (with MyTH4 domain) member 1 [Source:HGNC Symbol;Acc:17733]	0.341981	0.319792	0.289838	0.299374	0.129704	0.271789	0.275377	0.259773
ENSG00000054793	ATP9A	ATPase, class II, type 9A [Source:HGNC Symbol;Acc:13540]	3.49537	3.09516	3.09966	3.19568	1.17978	2.45412	2.62398	2.69428
ENSG00000054796	SPO11	SPO11 meiotic protein covalently bound to DSB homolog (S. cerevisiae) [Source:HGNC Symbol;Acc:11250]	0	0	0	0	0	0	0	0
ENSG00000054803	CBLN4	cerebellin 4 precursor [Source:HGNC Symbol;Acc:16231]	1.81752	1.65704	0.153653	0.12426	0.0833378	0.0839568	1.8081	1.39091
ENSG00000054938	CHRDL2	chordin-like 2 [Source:HGNC Symbol;Acc:24168]	0.00452453	0.00460628	0	0.00414504	0.00463329	0.0046677	0.00359015	0.00368237
ENSG00000054965	FAM168A	family with sequence similarity 168, member A [Source:HGNC Symbol;Acc:28999]	12.234	11.7807	14.0488	13.6349	5.9171	11.8279	11.0666	11.1279
ENSG00000054967	RELT	RELT tumor necrosis factor receptor [Source:HGNC Symbol;Acc:13764]	0.603965	0.408423	0.659221	0.557347	0.528193	0.627625	0.598172	0.520252
ENSG00000054983	GALC	galactosylceramidase [Source:HGNC Symbol;Acc:4115]	1.13222	1.01147	1.08862	1.06837	0.834793	1.05708	1.07359	1.11268
ENSG00000055044	NOP58	NOP58 ribonucleoprotein [Source:HGNC Symbol;Acc:29926]	16.6264	17.6458	14.0289	15.4155	18.0034	18.4325	19.8649	19.5906
ENSG00000055070	SZRD1	SUZ RNA binding domain containing 1 [Source:HGNC Symbol;Acc:30232]	7.5394	6.11152	7.932	6.78563	6.94152	7.75772	7.57537	7.21069
ENSG00000055118	KCNH2	potassium voltage-gated channel, subfamily H (eag-related), member 2 [Source:HGNC Symbol;Acc:6251]	6.09905	4.58889	7.4155	5.58051	5.03043	5.99518	4.85163	4.60527
ENSG00000055130	CUL1	cullin 1 [Source:HGNC Symbol;Acc:2551]	8.61211	8.57519	8.69038	9.20918	4.51881	9.53497	9.08835	8.78903
ENSG00000055147	FAM114A2	family with sequence similarity 114, member A2 [Source:HGNC Symbol;Acc:1333]	1.18856	1.38004	1.28895	1.33484	1.10313	1.39844	1.25228	1.22315
ENSG00000055163	CYFIP2	cytoplasmic FMR1 interacting protein 2 [Source:HGNC Symbol;Acc:13760]	0.976702	0.976511	1.04271	1.02575	0.432561	0.977162	0.932341	0.996824
ENSG00000055208	TAB2	TGF-beta activated kinase 1/MAP3K7 binding protein 2 [Source:HGNC Symbol;Acc:17075]	3.50877	4.02946	3.83608	4.12298	2.37749	3.73415	3.51087	3.64853
ENSG00000055211	GINM1	glycoprotein integral membrane 1 [Source:HGNC Symbol;Acc:21074]	3.54364	4.39446	4.29194	4.88691	4.55533	3.3252	3.49983	3.17553
ENSG00000055332	EIF2AK2	eukaryotic translation initiation factor 2-alpha kinase 2 [Source:HGNC Symbol;Acc:9437]	5.69961	6.47431	5.5832	6.4341	3.46778	5.72825	5.42454	5.40215
ENSG00000055483	USP36	ubiquitin specific peptidase 36 [Source:HGNC Symbol;Acc:20062]	2.07133	1.95003	1.78929	1.77857	0.82868	2.42792	2.24444	2.15708
ENSG00000055609	MLL3	myeloid/lymphoid or mixed-lineage leukemia 3 [Source:HGNC Symbol;Acc:13726]	1.05007	1.05139	1.10319	1.15996	0.56985	0.965503	0.875652	0.893441
ENSG00000055732	MCOLN3	mucolipin 3 [Source:HGNC Symbol;Acc:13358]	0.0141613	0.0144172	0.0120318	0.00973016	0.00362543	0.00730471	0.0112368	0.00864408
ENSG00000055813	CCDC85A	coiled-coil domain containing 85A [Source:HGNC Symbol;Acc:29400]	0	0	0	0	0	0	0	0
ENSG00000055917	PUM2	pumilio homolog 2 (Drosophila) [Source:HGNC Symbol;Acc:14958]	7.69672	8.43517	7.54026	8.1608	5.18792	7.3948	7.61135	7.8435
ENSG00000055950	MRPL43	mitochondrial ribosomal protein L43 [Source:HGNC Symbol;Acc:14517]	2.5044	2.21403	2.60215	2.13359	4.9005	2.63301	2.48928	2.3931
ENSG00000055955	ITIH4	inter-alpha-trypsin inhibitor heavy chain family, member 4 [Source:HGNC Symbol;Acc:6169]	0.00209569	0.00640068	0.00474813	0	0.00214607	0.00216201	0	0
ENSG00000055957	ITIH1	inter-alpha-trypsin inhibitor heavy chain 1 [Source:HGNC Symbol;Acc:6166]	0.00328499	0	0	0	0.00336395	0.00338894	0	0
ENSG00000056050	C4orf27	chromosome 4 open reading frame 27 [Source:HGNC Symbol;Acc:26051]	13.7575	16.2592	14.0772	14.2201	21.2548	14.5322	14.215	13.9473
ENSG00000056097	ZFR	zinc finger RNA binding protein [Source:HGNC Symbol;Acc:17277]	7.91631	8.67662	8.29829	8.91171	4.54141	8.45399	7.79435	7.90458
ENSG00000056277	ZNF280C	zinc finger protein 280C [Source:HGNC Symbol;Acc:25955]	2.02148	2.37828	1.83794	2.00137	1.50334	2.37393	2.34824	2.43701
ENSG00000056291	NPFFR2	neuropeptide FF receptor 2 [Source:HGNC Symbol;Acc:4525]	1.53612	1.58845	1.69917	1.77568	2.47076	1.79216	1.77409	1.82621
ENSG00000056487	PHF21B	PHD finger protein 21B [Source:HGNC Symbol;Acc:25161]	4.14696	3.32933	3.74858	3.10257	3.01118	3.43776	3.62915	3.82341
ENSG00000056558	TRAF1	TNF receptor-associated factor 1 [Source:HGNC Symbol;Acc:12031]	0.0833781	0.0679078	0.0629689	0.0611079	0.0569215	0.0688132	0.0485168	0.058811
ENSG00000056586	RC3H2	ring finger and CCCH-type domains 2 [Source:HGNC Symbol;Acc:21461]	3.44717	3.73427	3.52098	4.08719	2.10921	3.34658	3.19116	3.30176
ENSG00000056661	PCGF2	polycomb group ring finger 2 [Source:HGNC Symbol;Acc:12929]	8.71986	7.7712	9.50886	8.56088	4.97936	9.05184	8.23392	8.31278
ENSG00000056678	KIFC1	kinesin family member C1 [Source:HGNC Symbol;Acc:6389]	0	0	0	0	0	0	0	0
ENSG00000056736	IL17RB	interleukin 17 receptor B [Source:HGNC Symbol;Acc:18015]	0.492619	0.537343	0.518194	0.623225	0.420384	0.520308	0.772465	0.687303
ENSG00000056972	TRAF3IP2	TRAF3 interacting protein 2 [Source:HGNC Symbol;Acc:1343]	0.0935866	0.0744357	0.197127	0.152719	0.164718	0.129736	0.0974657	0.119011
ENSG00000056998	GYG2	glycogenin 2 [Source:HGNC Symbol;Acc:4700]	0.138254	0.140752	0.114289	0.0958496	0.0650491	0.1195	0.180861	0.139891
ENSG00000057019	DCBLD2	discoidin, CUB and LCCL domain containing 2 [Source:HGNC Symbol;Acc:24627]	3.335	3.78013	3.3552	3.75087	2.92635	3.25545	3.37839	3.35305
ENSG00000057149	SERPINB3	serpin peptidase inhibitor, clade B (ovalbumin), member 3 [Source:HGNC Symbol;Acc:10569]	0	0	0	0	0	0	0	0
ENSG00000057252	SOAT1	sterol O-acyltransferase 1 [Source:HGNC Symbol;Acc:11177]	3.22782	3.40804	3.67635	4.11798	3.5915	3.74684	2.92542	3.08177
ENSG00000057294	PKP2	plakophilin 2 [Source:HGNC Symbol;Acc:9024]	0.252963	0.225907	0.165906	0.105709	0.072714	0.146508	0.24298	0.24561
ENSG00000057468	MSH4	mutS homolog 4 (E. coli) [Source:HGNC Symbol;Acc:7327]	0	0	0	0	0	0.0336031	0	0.0132548
ENSG00000057593	F7	coagulation factor VII (serum prothrombin conversion accelerator) [Source:HGNC Symbol;Acc:3544]	0	0	0.00434742	0	0	0.00791819	0	0
ENSG00000057608	GDI2	GDP dissociation inhibitor 2 [Source:HGNC Symbol;Acc:4227]	19.1702	21.2434	19.4908	20.1732	18.1617	20.4686	22.1479	22.753
ENSG00000057657	PRDM1	PR domain containing 1, with ZNF domain [Source:HGNC Symbol;Acc:9346]	0	0	0	0	0.00346918	0	0	0
ENSG00000057663	ATG5	autophagy related 5 [Source:HGNC Symbol;Acc:589]	2.50432	2.74051	2.79011	2.93607	3.66602	2.7486	2.96321	2.75201
ENSG00000057704	TMCC3	transmembrane and coiled-coil domain family 3 [Source:HGNC Symbol;Acc:29199]	0.0612771	0.0901107	0.123407	0.0686126	0.0836667	0.14048	0.08644	0.0942017
ENSG00000057757	PITHD1	PITH (C-terminal proteasome-interacting domain of thioredoxin-like) domain containing 1 [Source:HGNC Symbol;Acc:25022]	11.769	11.9187	11.3593	11.405	20.8534	12.6517	13.1819	13.2521
ENSG00000057935	MTA3	metastasis associated 1 family, member 3 [Source:HGNC Symbol;Acc:23784]	2.94026	2.86519	3.14895	3.00128	2.30817	2.64575	2.78934	2.70556
ENSG00000058056	USP13	ubiquitin specific peptidase 13 (isopeptidase T-3) [Source:HGNC Symbol;Acc:12611]	4.35456	4.74676	3.73108	4.01578	2.24686	4.14985	4.78394	4.39383
ENSG00000058063	ATP11B	ATPase, class VI, type 11B [Source:HGNC Symbol;Acc:13553]	2.27657	2.44773	2.03822	2.26991	1.16728	1.80839	1.91536	2.06591
ENSG00000058085	LAMC2	laminin, gamma 2 [Source:HGNC Symbol;Acc:6493]	0.0119509	0.0202781	0.022564	0.0145981	0.0244764	0.0123291	0.0158048	0.0162108
ENSG00000058091	CDK14	cyclin-dependent kinase 14 [Source:HGNC Symbol;Acc:8883]	2.97497	2.91768	2.5145	2.95257	1.49616	2.74515	3.40713	3.29826
ENSG00000058262	SEC61A1	Sec61 alpha 1 subunit (S. cerevisiae) [Source:HGNC Symbol;Acc:18276]	16.9909	15.9612	15.7888	15.1819	11.5748	16.9061	16.8692	16.4203
ENSG00000058272	PPP1R12A	protein phosphatase 1, regulatory subunit 12A [Source:HGNC Symbol;Acc:7618]	0.96601	1.16391	1.09257	1.24962	0.887336	0.959153	0.994331	0.963355
ENSG00000058335	RASGRF1	Ras protein-specific guanine nucleotide-releasing factor 1 [Source:HGNC Symbol;Acc:9875]	0.00234586	0.00716475	0.0079724	0.0021491	0.0120112	0.00726028	0.00930703	0.00381844
ENSG00000058404	CAMK2B	calcium/calmodulin-dependent protein kinase II beta [Source:HGNC Symbol;Acc:1461]	0.10396	0.0923986	0.069166	0.0650053	0.0642132	0.0646902	0.102131	0.0872957
ENSG00000058453	CROCC	ciliary rootlet coiled-coil, rootletin [Source:HGNC Symbol;Acc:21299]	0.914983	0.661149	0.701549	0.582679	0.703875	0.8058	0.789774	0.724697
ENSG00000058600	POLR3E	polymerase (RNA) III (DNA directed) polypeptide E (80kD) [Source:HGNC Symbol;Acc:30347]	1.64737	1.4902	1.35953	1.2088	1.53923	1.80775	1.65685	1.67807
ENSG00000058668	ATP2B4	ATPase, Ca++ transporting, plasma membrane 4 [Source:HGNC Symbol;Acc:817]	0.430305	0.433437	0.459043	0.488937	0.161934	0.312157	0.337821	0.318037
ENSG00000058673	ZC3H11A	zinc finger CCCH-type containing 11A [Source:HGNC Symbol;Acc:29093]	5.00347	5.63995	5.26933	5.74473	3.95137	4.97677	4.62323	4.53872
ENSG00000058729	RIOK2	RIO kinase 2 [Source:HGNC Symbol;Acc:18999]	2.74647	3.38225	2.51636	2.91527	3.29053	3.41129	3.6733	3.09011
ENSG00000058799	YIPF1	Yip1 domain family, member 1 [Source:HGNC Symbol;Acc:25231]	1.577	1.89491	1.88999	2.1516	2.26642	1.89922	1.67023	1.64153
ENSG00000058804	TMEM48	transmembrane protein 48 [Source:HGNC Symbol;Acc:25525]	5.06214	5.91834	5.19193	5.77118	5.47738	5.98602	6.25977	6.21974
ENSG00000058866	DGKG	diacylglycerol kinase, gamma 90kDa [Source:HGNC Symbol;Acc:2853]	0.0101286	0.00515581	0.00717126	0.0139186	0.00259302	0.00783684	0.00401845	0.00206084
ENSG00000059122	FLYWCH1	FLYWCH-type zinc finger 1 [Source:HGNC Symbol;Acc:25404]	0.945214	0.667088	0.921458	0.724488	0.740412	0.85469	0.905394	0.686528
ENSG00000059145	UNKL	unkempt homolog (Drosophila)-like [Source:HGNC Symbol;Acc:14184]	0.482104	0.42641	0.521431	0.489632	0.565177	0.495109	0.406776	0.374615
ENSG00000059377	TBXAS1	thromboxane A synthase 1 (platelet) [Source:HGNC Symbol;Acc:11609]	0.0733213	0.0808667	0.0749854	0.0578422	0.127225	0.0735403	0.0921174	0.0961413
ENSG00000059378	PARP12	poly (ADP-ribose) polymerase family, member 12 [Source:HGNC Symbol;Acc:21919]	0	0.0142767	0	0.00856475	0.0095736	0.00482235	0.0037091	0.00380438
ENSG00000059573	ALDH18A1	aldehyde dehydrogenase 18 family, member A1 [Source:HGNC Symbol;Acc:9722]	9.09717	9.54561	9.39063	9.56511	10.8722	13.9374	12.9746	13.2601
ENSG00000059588	TARBP1	TAR (HIV-1) RNA binding protein 1 [Source:HGNC Symbol;Acc:11568]	4.90881	5.12104	3.65829	4.12317	3.06127	4.47238	5.173	5.01859
ENSG00000059691	PET112	PET112 homolog (yeast) [Source:HGNC Symbol;Acc:8849]	1.35136	1.32652	1.33722	1.21437	1.49613	1.82333	1.78372	1.7403
ENSG00000059728	MXD1	MAX dimerization protein 1 [Source:HGNC Symbol;Acc:6761]	1.13438	1.22541	0.882868	1.0313	0.576391	0.795074	1.01692	1.00076
ENSG00000059758	CDK17	cyclin-dependent kinase 17 [Source:HGNC Symbol;Acc:8750]	1.66209	1.95478	1.84071	2.02721	1.50897	1.87336	1.65348	1.7969
ENSG00000059769	DNAJC25	DnaJ (Hsp40) homolog, subfamily C , member 25 [Source:HGNC Symbol;Acc:34187]	1.44072	1.52281	1.393	1.3451	1.6539	1.43898	1.40532	1.4713
ENSG00000059804	SLC2A3	solute carrier family 2 (facilitated glucose transporter), member 3 [Source:HGNC Symbol;Acc:11007]	0.0238749	0.0194451	0.0189324	0.0218725	0.0293386	0.0295565	0.0530444	0.0155449
ENSG00000059915	PSD	pleckstrin and Sec7 domain containing [Source:HGNC Symbol;Acc:9507]	0.711824	0.598654	0.731875	0.556429	0.800243	0.594663	0.47887	0.425052
ENSG00000060069	CTDP1	CTD (carboxy-terminal domain, RNA polymerase II, polypeptide A) phosphatase, subunit 1 [Source:HGNC Symbol;Acc:2498]	1.97707	1.50173	1.81537	1.32306	1.73198	2.08744	2.0774	1.82907
ENSG00000060138	CSDA	cold shock domain protein A [Source:HGNC Symbol;Acc:2428]	0.0314978	0.018324	0.0178409	0.0247337	0.0184314	0.0278524	0.00714087	0.0109865
ENSG00000060140	STYK1	serine/threonine/tyrosine kinase 1 [Source:HGNC Symbol;Acc:18889]	0	0	0	0	0	0	0	0
ENSG00000060237	WNK1	WNK lysine deficient protein kinase 1 [Source:HGNC Symbol;Acc:14540]	2.1286	2.06682	2.09989	2.28565	0.859602	2.27946	1.97107	2.00336
ENSG00000060303	RPS17P5	ribosomal protein S17 pseudogene 5 [Source:HGNC Symbol;Acc:21352]	0.724836	0.245978	0.273706	0	0	0	0	0
ENSG00000060339	CCAR1	cell division cycle and apoptosis regulator 1 [Source:HGNC Symbol;Acc:24236]	2.93792	3.47066	3.15089	3.45148	3.80461	3.54471	3.71843	3.64824
ENSG00000060491	OGFR	opioid growth factor receptor [Source:HGNC Symbol;Acc:15768]	1.79794	1.33327	1.60427	1.26484	2.00481	1.6121	1.60981	1.40909
ENSG00000060558	GNA15	guanine nucleotide binding protein (G protein), alpha 15 (Gq class) [Source:HGNC Symbol;Acc:4383]	0	0	0	0	0	0.0312725	0	0.024671
ENSG00000060566	CREB3L3	cAMP responsive element binding protein 3-like 3 [Source:HGNC Symbol;Acc:18855]	0.0272575	0.0462501	0.0617564	0.0416189	0.00930425	0.0374934	0.0288379	0.0591575
ENSG00000060642	PIGV	phosphatidylinositol glycan anchor biosynthesis, class V [Source:HGNC Symbol;Acc:26031]	0.71473	0.782562	0.798212	0.858631	0.586909	0.82082	0.716935	0.592672
ENSG00000060656	PTPRU	protein tyrosine phosphatase, receptor type, U [Source:HGNC Symbol;Acc:9683]	0.999934	0.741219	0.440227	0.332092	0.372782	0.435766	0.731275	0.795064
ENSG00000060688	SNRNP40	small nuclear ribonucleoprotein 40kDa (U5) [Source:HGNC Symbol;Acc:30857]	7.66107	8.08605	7.35349	7.73567	10.8536	8.73831	9.13587	9.01978
ENSG00000060709	RIMBP2	RIMS binding protein 2 [Source:HGNC Symbol;Acc:30339]	6.12828	6.06789	4.31018	4.39839	1.90778	3.29116	3.93184	4.08699
ENSG00000060718	COL11A1	collagen, type XI, alpha 1 [Source:HGNC Symbol;Acc:2186]	0.0710368	0.0784753	0.182348	0.202159	0.0711966	0.0966734	0.0551674	0.0528942
ENSG00000060749	QSER1	glutamine and serine rich 1 [Source:HGNC Symbol;Acc:26154]	5.07136	5.52764	5.17903	5.96896	2.43894	5.2389	4.96354	5.06691
ENSG00000060762	MPC1	mitochondrial pyruvate carrier 1 [Source:HGNC Symbol;Acc:21606]	7.51774	7.99603	7.24937	7.36484	17.4291	9.23042	7.95362	8.81495
ENSG00000060971	ACAA1	acetyl-CoA acyltransferase 1 [Source:HGNC Symbol;Acc:82]	0.596585	0.490564	0.571857	0.483484	0.422948	0.553325	0.543933	0.466867
ENSG00000060982	BCAT1	branched chain amino-acid transaminase 1, cytosolic [Source:HGNC Symbol;Acc:976]	10.043	10.9143	9.43621	10.7688	8.28598	10.9361	12.3985	12.527
ENSG00000061273	HDAC7	histone deacetylase 7 [Source:HGNC Symbol;Acc:14067]	0.783078	0.626293	0.721837	0.552233	0.730026	0.663039	0.61044	0.637322
ENSG00000061337	LZTS1	leucine zipper, putative tumor suppressor 1 [Source:HGNC Symbol;Acc:13861]	0.814841	0.692824	0.715132	0.566026	0.476816	0.725155	0.728273	0.739694
ENSG00000061455	PRDM6	PR domain containing 6 [Source:HGNC Symbol;Acc:9350]	0.015117	0.0461705	0.0770626	0.0553963	0.0154804	0.0779768	0.0359854	0.049213
ENSG00000061492	WNT8A	wingless-type MMTV integration site family, member 8A [Source:HGNC Symbol;Acc:12788]	0	0	0	0	0	0	0	0
ENSG00000061656	SPAG4	sperm associated antigen 4 [Source:HGNC Symbol;Acc:11214]	0.559133	0.387566	0.970322	0.850095	1.02332	0.564554	0.302069	0.319511
ENSG00000061676	NCKAP1	NCK-associated protein 1 [Source:HGNC Symbol;Acc:7666]	14.9829	17.7951	15.024	17.5849	9.72116	15.0312	15.7793	15.8406
ENSG00000061794	MRPS35	mitochondrial ribosomal protein S35 [Source:HGNC Symbol;Acc:16635]	5.87197	7.09896	5.6837	6.22	9.69219	7.07405	7.90092	7.86807
ENSG00000061918	GUCY1B3	guanylate cyclase 1, soluble, beta 3 [Source:HGNC Symbol;Acc:4687]	1.10606	1.16007	0.993682	1.05003	0.759663	1.04109	1.16931	1.10688
ENSG00000061936	SFSWAP	splicing factor, suppressor of white-apricot homolog (Drosophila) [Source:HGNC Symbol;Acc:10790]	1.97124	1.83258	1.7894	1.54452	1.27226	1.80082	1.93254	1.83864
ENSG00000061938	TNK2	tyrosine kinase, non-receptor, 2 [Source:HGNC Symbol;Acc:19297]	0.368057	0.240988	0.29595	0.224791	0.254225	0.275471	0.251963	0.226718
ENSG00000061987	MON2	MON2 homolog (S. cerevisiae) [Source:HGNC Symbol;Acc:29177]	0.608933	0.678151	0.652316	0.674578	0.323599	0.620957	0.5588	0.531515
ENSG00000062038	CDH3	cadherin 3, type 1, P-cadherin (placental) [Source:HGNC Symbol;Acc:1762]	0.0466158	0.0474582	0.0237636	0.0512472	0.05251	0.0192364	0.0591824	0.0682905
ENSG00000062096	ARSF	arylsulfatase F [Source:HGNC Symbol;Acc:721]	0	0.0441493	0.0147378	0.0079457	0.0177633	0.0089476	0.013764	0
ENSG00000062194	GPBP1	GC-rich promoter binding protein 1 [Source:HGNC Symbol;Acc:29520]	5.68937	6.4305	5.39942	5.73872	4.32203	4.86622	5.63152	5.69823
ENSG00000062282	DGAT2	diacylglycerol O-acyltransferase 2 [Source:HGNC Symbol;Acc:16940]	0.0611572	0.0766305	0.0826041	0.0732671	0.125255	0.131038	0.0858561	0.134007
ENSG00000062370	ZNF112	zinc finger protein 112 [Source:HGNC Symbol;Acc:12892]	0.659817	0.747338	0.61888	0.754137	0.421484	0.665375	0.644764	0.709675
ENSG00000062485	CS	citrate synthase [Source:HGNC Symbol;Acc:2422]	5.40567	5.49874	5.33422	5.20518	3.5591	5.57439	5.67899	5.91511
ENSG00000062524	LTK	leukocyte receptor tyrosine kinase [Source:HGNC Symbol;Acc:6721]	0.0680527	0.0577353	0.122063	0.0761993	0.0735601	0.0429037	0.0119997	0.015385
ENSG00000062582	MRPS24	mitochondrial ribosomal protein S24 [Source:HGNC Symbol;Acc:14510]	15.1347	12.2419	13.4872	11.8872	47.3476	17.3303	16.3633	16.2193
ENSG00000062598	ELMO2	engulfment and cell motility 2 [Source:HGNC Symbol;Acc:17233]	1.03713	1.047	1.07321	1.06353	0.456956	0.938683	0.892107	0.873883
ENSG00000062650	WAPAL	wings apart-like homolog (Drosophila) [Source:HGNC Symbol;Acc:23293]	3.13488	3.45416	3.06842	3.37161	1.96489	3.04399	3.00994	3.01927
ENSG00000062716	VMP1	vacuole membrane protein 1 [Source:HGNC Symbol;Acc:29559]	9.68055	10.7121	10.744	10.726	10.1266	10.4168	9.6971	9.86141
ENSG00000062725	APPBP2	amyloid beta precursor protein (cytoplasmic tail) binding protein 2 [Source:HGNC Symbol;Acc:622]	14.9045	17.127	16.7892	18.6087	9.55304	14.6215	13.3679	12.872
ENSG00000062822	POLD1	polymerase (DNA directed), delta 1, catalytic subunit [Source:HGNC Symbol;Acc:9175]	5.82576	4.00268	5.92854	4.65271	5.74169	6.05682	5.85017	5.04849
ENSG00000063015	SEZ6	seizure related 6 homolog (mouse) [Source:HGNC Symbol;Acc:15955]	0.739606	0.526587	0.665351	0.544715	0.304439	0.483738	0.443026	0.483914
ENSG00000063046	EIF4B	eukaryotic translation initiation factor 4B [Source:HGNC Symbol;Acc:3285]	13.417	14.3847	11.2184	11.7789	16.3154	14.1893	14.6458	14.8822
ENSG00000063127	SLC6A16	solute carrier family 6, member 16 [Source:HGNC Symbol;Acc:13622]	0.0195538	0	0.0332268	0	0	0.0201726	0	0.00795712
ENSG00000063169	GLTSCR1	glioma tumor suppressor candidate region gene 1 [Source:HGNC Symbol;Acc:4332]	1.63657	1.04977	1.4253	1.14398	1.5306	1.32726	1.28358	1.12408
ENSG00000063176	SPHK2	sphingosine kinase 2 [Source:HGNC Symbol;Acc:18859]	0.849638	0.624715	0.898331	0.6227	0.90873	0.779132	0.711629	0.676127
ENSG00000063177	RPL18	ribosomal protein L18 [Source:HGNC Symbol;Acc:10310]	20.0686	15.4859	19.0891	15.1512	45.2963	21.1365	19.1307	18.7757
ENSG00000063180	CA11	carbonic anhydrase XI [Source:HGNC Symbol;Acc:1370]	4.68624	4.27475	4.0134	3.74366	4.56854	3.17145	3.21275	3.20375
ENSG00000063241	ISOC2	isochorismatase domain containing 2 [Source:HGNC Symbol;Acc:26278]	7.8984	5.01799	5.73239	4.27494	16.1765	6.98131	8.07852	8.12164
ENSG00000063244	U2AF2	U2 small nuclear RNA auxiliary factor 2 [Source:HGNC Symbol;Acc:23156]	29.1334	22.5326	26.6735	21.8598	23.7222	29.8759	29.1808	28.4352
ENSG00000063245	EPN1	epsin 1 [Source:HGNC Symbol;Acc:21604]	6.86297	4.38773	7.16762	4.5814	6.33234	6.27668	5.82203	5.62369
ENSG00000063322	MED29	mediator complex subunit 29 [Source:HGNC Symbol;Acc:23074]	9.62787	9.80185	10.0874	8.87925	6.97887	8.70548	9.017	10.0989
ENSG00000063438	AHRR	aryl-hydrocarbon receptor repressor [Source:HGNC Symbol;Acc:346]	0.0696457	0.055977	0.0436009	0.026865	0.0525515	0.068068	0.0523543	0.0298329
ENSG00000063515	GSC2	goosecoid homeobox 2 [Source:HGNC Symbol;Acc:4613]	0	0	0	0	0	0	0	0
ENSG00000063587	ZNF275	zinc finger protein 275 [Source:HGNC Symbol;Acc:13069]	0.827256	0.94792	0.862641	0.878369	0.343819	0.992696	0.845924	0.819764
ENSG00000063601	MTMR1	myotubularin related protein 1 [Source:HGNC Symbol;Acc:7449]	0.93503	0.990003	0.860332	0.892774	0.502159	0.913172	0.817775	0.874295
ENSG00000063660	GPC1	glypican 1 [Source:HGNC Symbol;Acc:4449]	1.23131	0.897329	1.10134	0.876456	0.662201	0.831615	0.861045	0.922816
ENSG00000063761	ADCK1	aarF domain containing kinase 1 [Source:HGNC Symbol;Acc:19038]	0.418303	0.366714	0.371854	0.324671	0.333167	0.347629	0.442557	0.349901
ENSG00000063854	HAGH	hydroxyacylglutathione hydrolase [Source:HGNC Symbol;Acc:4805]	1.46026	1.19252	1.55902	1.08755	2.47971	1.08921	1.27123	1.20983
ENSG00000063978	RNF4	ring finger protein 4 [Source:HGNC Symbol;Acc:10067]	3.22413	2.84474	3.12782	3.1709	2.1493	2.91202	2.88938	3.08194
ENSG00000064012	CASP8	caspase 8, apoptosis-related cysteine peptidase [Source:HGNC Symbol;Acc:1509]	0.0226486	0.0356349	0.0279895	0.0320666	0.023193	0.0276135	0.0359427	0.0268116
ENSG00000064042	LIMCH1	LIM and calponin homology domains 1 [Source:HGNC Symbol;Acc:29191]	2.48561	2.69091	2.12085	2.32743	1.03232	1.72702	2.12066	2.15053
ENSG00000064102	ASUN	asunder, spermatogenesis regulator [Source:HGNC Symbol;Acc:20174]	2.02106	2.47271	1.93304	2.19262	2.73229	2.74801	2.86271	2.7595
ENSG00000064115	TM7SF3	transmembrane 7 superfamily member 3 [Source:HGNC Symbol;Acc:23049]	4.57913	4.7566	4.62981	4.8546	3.21473	4.75939	4.91587	4.4363
ENSG00000064195	DLX3	distal-less homeobox 3 [Source:HGNC Symbol;Acc:2916]	0.102519	0.0417485	0.0232273	0.0187841	0.0629899	0.0423052	0.0813472	0.116812
ENSG00000064199	SPA17	sperm autoantigenic protein 17 [Source:HGNC Symbol;Acc:11210]	2.42231	3.2632	2.751	2.7235	2.53065	3.02905	2.86369	3.28574
ENSG00000064201	TSPAN32	tetraspanin 32 [Source:HGNC Symbol;Acc:13410]	0.0161471	0.00821946	0.0068595	0	0.00826764	0.00416453	0.00960939	0.0164271
ENSG00000064205	WISP2	WNT1 inducible signaling pathway protein 2 [Source:HGNC Symbol;Acc:12770]	0.0557596	0.040548	0.0541426	0.065678	0.0897285	0.090395	0.0505651	0.06483
ENSG00000064218	DMRT3	doublesex and mab-3 related transcription factor 3 [Source:HGNC Symbol;Acc:13909]	0	0	0	0	0	0	0	0
ENSG00000064225	ST3GAL6	ST3 beta-galactoside alpha-2,3-sialyltransferase 6 [Source:HGNC Symbol;Acc:18080]	2.03948	2.24666	1.96143	2.13604	1.73498	1.5287	1.62252	1.62313
ENSG00000064270	ATP2C2	ATPase, Ca++ transporting, type 2C, member 2 [Source:HGNC Symbol;Acc:29103]	0.0109815	0.00745332	0.00622013	0.0100605	0	0	0	0.00893754
ENSG00000064300	NGFR	nerve growth factor receptor [Source:HGNC Symbol;Acc:7809]	0.322335	0.401084	0.223148	0.142181	0.18338	0.147793	0.0852561	0.136027
ENSG00000064309	CDON	cell adhesion associated, oncogene regulated [Source:HGNC Symbol;Acc:17104]	1.50897	1.44543	1.15926	1.23486	0.667323	1.16051	1.26616	1.37532
ENSG00000064313	TAF2	TAF2 RNA polymerase II, TATA box binding protein (TBP)-associated factor, 150kDa [Source:HGNC Symbol;Acc:11536]	4.94813	5.59197	5.08467	5.6275	2.62648	5.2799	4.97173	5.1614
ENSG00000064393	HIPK2	homeodomain interacting protein kinase 2 [Source:HGNC Symbol;Acc:14402]	4.81056	4.58029	4.54248	4.33572	2.51415	4.58993	4.86286	4.80267
ENSG00000064419	TNPO3	transportin 3 [Source:HGNC Symbol;Acc:17103]	5.83992	5.6058	5.63963	5.9139	1.07466	6.54265	6.01918	5.93918
ENSG00000064489	MEF2BNB-MEF2B	MEF2BNB-MEF2B readthrough [Source:HGNC Symbol;Acc:39979]	0	0	0	0	0	0	0	0
ENSG00000064490	RFXANK	regulatory factor X-associated ankyrin-containing protein [Source:HGNC Symbol;Acc:9987]	1.04321	0.945181	1.27508	0.960283	1.94745	1.18436	1.0456	1.01153
ENSG00000064545	TMEM161A	transmembrane protein 161A [Source:HGNC Symbol;Acc:26020]	2.90105	1.91013	2.42908	2.05107	4.79523	2.89526	2.20186	2.70753
ENSG00000064547	LPAR2	lysophosphatidic acid receptor 2 [Source:HGNC Symbol;Acc:3168]	1.97008	1.64808	1.68681	1.49704	1.65774	1.32344	1.4057	1.39209
ENSG00000064601	CTSA	cathepsin A [Source:HGNC Symbol;Acc:9251]	2.36661	2.00191	3.06538	2.53478	2.80959	3.68618	2.4532	2.44068
ENSG00000064607	SUGP2	SURP and G patch domain containing 2 [Source:HGNC Symbol;Acc:18641]	5.86304	5.39511	5.6657	5.59166	2.45233	6.04487	5.39295	5.46136
ENSG00000064651	SLC12A2	solute carrier family 12 (sodium/potassium/chloride transporters), member 2 [Source:HGNC Symbol;Acc:10911]	1.23049	1.60139	1.2772	1.52433	1.18558	1.42576	1.44292	1.33199
ENSG00000064652	SNX24	sorting nexin 24 [Source:HGNC Symbol;Acc:21533]	2.12532	2.42885	2.53611	2.67818	2.17641	1.98459	1.94637	2.02372
ENSG00000064655	EYA2	eyes absent homolog 2 (Drosophila) [Source:HGNC Symbol;Acc:3520]	0.0300187	0.0152805	0.0283384	0.0137504	0.0204935	0.0464528	0.0317591	0.0203594
ENSG00000064666	CNN2	calponin 2 [Source:HGNC Symbol;Acc:2156]	1.79166	1.51833	4.99475	3.84213	3.9667	4.49181	1.53682	1.57222
ENSG00000064687	ABCA7	ATP-binding cassette, sub-family A (ABC1), member 7 [Source:HGNC Symbol;Acc:37]	0.120963	0.0889407	0.125611	0.121078	0.0779925	0.0878156	0.0728754	0.0856861
ENSG00000064692	SNCAIP	synuclein, alpha interacting protein [Source:HGNC Symbol;Acc:11139]	0.0282423	0.0227625	0.102647	0.085167	0.0482019	0.117758	0.0242773	0.0335205
ENSG00000064703	DDX20	DEAD (Asp-Glu-Ala-Asp) box polypeptide 20 [Source:HGNC Symbol;Acc:2743]	4.32498	4.68393	4.24466	4.59662	3.48546	4.63741	4.8334	4.73309
ENSG00000064726	BTBD1	BTB (POZ) domain containing 1 [Source:HGNC Symbol;Acc:1120]	13.2254	14.5609	12.6533	13.4634	13.8721	13.7721	14.2004	14.3966
ENSG00000064763	FAR2	fatty acyl CoA reductase 2 [Source:HGNC Symbol;Acc:25531]	0.544045	0.567063	0.451228	0.563682	0.212237	0.253904	0.44197	0.39534
ENSG00000064787	BCAS1	breast carcinoma amplified sequence 1 [Source:HGNC Symbol;Acc:974]	0.0195967	0.00665026	0.00554994	0.00598434	0.00668924	0	0.00777484	0.00797456
ENSG00000064835	POU1F1	POU class 1 homeobox 1 [Source:HGNC Symbol;Acc:9210]	0	0	0	0	0	0	0	0
ENSG00000064886	CHI3L2	chitinase 3-like 2 [Source:HGNC Symbol;Acc:1933]	0	0.00396628	0.00220669	0	0	0	0	0
ENSG00000064932	SBNO2	strawberry notch homolog 2 (Drosophila) [Source:HGNC Symbol;Acc:29158]	1.12427	0.785948	1.05285	0.810245	0.840445	1.11732	1.07943	1.20476
ENSG00000064933	PMS1	PMS1 postmeiotic segregation increased 1 (S. cerevisiae) [Source:HGNC Symbol;Acc:9121]	0.787144	0.953694	0.774713	0.907364	0.734452	0.887553	0.872358	0.878884
ENSG00000064961	HMG20B	high mobility group 20B [Source:HGNC Symbol;Acc:5002]	3.84869	2.82405	3.58882	2.92105	4.25042	3.0729	3.13916	3.15732
ENSG00000064989	CALCRL	calcitonin receptor-like [Source:HGNC Symbol;Acc:16709]	0.0480814	0.0244751	0.0245107	0.00440486	0.0246186	0.0148809	0.0267063	0.0156528
ENSG00000064995	TAF11	TAF11 RNA polymerase II, TATA box binding protein (TBP)-associated factor, 28kDa [Source:HGNC Symbol;Acc:11544]	18.5041	19.4536	17.8391	19.8351	35.6549	19.0377	20.5558	20.6331
ENSG00000064999	ANKS1A	ankyrin repeat and sterile alpha motif domain containing 1A [Source:HGNC Symbol;Acc:20961]	2.84626	2.50446	2.64874	2.62438	1.48794	2.75132	2.76561	2.88531
ENSG00000065000	AP3D1	adaptor-related protein complex 3, delta 1 subunit [Source:HGNC Symbol;Acc:568]	5.02047	4.15315	4.859	3.80325	2.9901	4.55177	4.58063	4.56694
ENSG00000065029	ZNF76	zinc finger protein 76 [Source:HGNC Symbol;Acc:13149]	0.817444	0.597024	0.724717	0.656628	0.451909	0.650816	0.683881	0.60744
ENSG00000065054	SLC9A3R2	solute carrier family 9, subfamily A (NHE3, cation proton antiporter 3), member 3 regulator 2 [Source:HGNC Symbol;Acc:11076]	0.513687	0.529425	0.492118	0.331164	0.740345	0.484144	0.578695	0.562593
ENSG00000065057	NTHL1	nth endonuclease III-like 1 (E. coli) [Source:HGNC Symbol;Acc:8028]	2.25067	1.58557	1.9687	1.2528	5.82513	2.49823	2.5168	2.14863
ENSG00000065060	UHRF1BP1	UHRF1 binding protein 1 [Source:HGNC Symbol;Acc:21216]	2.72138	2.76168	2.57153	2.74085	1.24602	2.51505	2.62655	2.55204
ENSG00000065135	GNAI3	guanine nucleotide binding protein (G protein), alpha inhibiting activity polypeptide 3 [Source:HGNC Symbol;Acc:4387]	64.502	71.9967	76.12	81.5982	67.7801	68.975	65.5034	66.5842
ENSG00000065150	IPO5	importin 5 [Source:HGNC Symbol;Acc:6402]	7.85466	8.44838	7.77355	8.20721	5.76644	9.43298	9.32333	9.42882
ENSG00000065154	OAT	ornithine aminotransferase [Source:HGNC Symbol;Acc:8091]	12.039	12.0972	10.0319	10.3304	14.5817	11.189	11.8575	11.8358
ENSG00000065183	WDR3	WD repeat domain 3 [Source:HGNC Symbol;Acc:12755]	18.3163	19.9441	13.9218	14.8186	13.078	20.0775	20.8789	21.0145
ENSG00000065243	PKN2	protein kinase N2 [Source:HGNC Symbol;Acc:9406]	2.28075	2.61884	2.45156	2.9303	1.73517	2.96094	2.34073	2.16602
ENSG00000065268	WDR18	WD repeat domain 18 [Source:HGNC Symbol;Acc:17956]	12.9216	9.22978	12.8082	9.48298	22.9785	14.8355	14.3874	13.8523
ENSG00000065308	TRAM2	translocation associated membrane protein 2 [Source:HGNC Symbol;Acc:16855]	7.87918	7.38333	9.57329	9.04261	3.28533	7.45642	6.40807	7.01286
ENSG00000065320	NTN1	netrin 1 [Source:HGNC Symbol;Acc:8029]	0	0.00410501	0.00685163	0.00369396	0	0	0.00639891	0.00328164
ENSG00000065325	GLP2R	glucagon-like peptide 2 receptor [Source:HGNC Symbol;Acc:4325]	0	0.00685189	0	0	0.00689206	0	0	0
ENSG00000065328	MCM10	minichromosome maintenance complex component 10 [Source:HGNC Symbol;Acc:18043]	5.30503	5.66303	5.69557	6.04863	4.02286	5.8373	5.84662	6.10428
ENSG00000065357	DGKA	diacylglycerol kinase, alpha 80kDa [Source:HGNC Symbol;Acc:2849]	0.178979	0.119577	0.156816	0.135785	0.0644346	0.0851085	0.0943081	0.112663
ENSG00000065361	ERBB3	v-erb-b2 erythroblastic leukemia viral oncogene homolog 3 (avian) [Source:HGNC Symbol;Acc:3431]	0.0214322	0.0151058	0.0186763	0.021145	0.0101296	0.0187088	0.0170062	0.012076
ENSG00000065371	ROPN1	rhophilin associated tail protein 1 [Source:HGNC Symbol;Acc:17692]	0.0268605	0.00546916	0.0152142	0	0.0110024	0.0277104	0.0170507	0.0131165
ENSG00000065413	ANKRD44	ankyrin repeat domain 44 [Source:HGNC Symbol;Acc:25259]	0.793449	0.892604	0.669639	0.754158	0.0792208	0.54434	0.64533	0.708725
ENSG00000065427	KARS	lysyl-tRNA synthetase [Source:HGNC Symbol;Acc:6215]	15.6998	16.3913	14.7315	14.1368	11.9756	17.5722	18.3916	18.3279
ENSG00000065457	ADAT1	adenosine deaminase, tRNA-specific 1 [Source:HGNC Symbol;Acc:228]	3.60038	3.23717	3.2587	3.35507	1.5964	3.48456	3.55388	3.34812
ENSG00000065485	PDIA5	protein disulfide isomerase family A, member 5 [Source:HGNC Symbol;Acc:24811]	1.39304	1.40037	1.18108	1.21199	1.47138	1.34673	1.30001	1.21218
ENSG00000065491	TBC1D22B	TBC1 domain family, member 22B [Source:HGNC Symbol;Acc:21602]	4.2867	4.1015	4.20413	4.34533	2.3981	4.34045	3.84236	3.97337
ENSG00000065518	NDUFB4	NADH dehydrogenase (ubiquinone) 1 beta subcomplex, 4, 15kDa [Source:HGNC Symbol;Acc:7699]	15.571	14.6563	11.8093	11.4538	27.7068	12.6448	15.4164	17.0398
ENSG00000065526	SPEN	spen homolog, transcriptional regulator (Drosophila) [Source:HGNC Symbol;Acc:17575]	4.48547	3.79454	4.25037	4.06918	1.31109	4.45892	4.22562	4.30094
ENSG00000065534	MYLK	myosin light chain kinase [Source:HGNC Symbol;Acc:7590]	0.210832	0.20582	0.285732	0.277816	0.121259	0.239353	0.155834	0.188827
ENSG00000065548	ZC3H15	zinc finger CCCH-type containing 15 [Source:HGNC Symbol;Acc:29528]	11.2707	12.8409	10.3176	12.0096	14.0218	13.5765	13.5623	13.881
ENSG00000065559	MAP2K4	mitogen-activated protein kinase kinase 4 [Source:HGNC Symbol;Acc:6844]	4.06628	4.52824	4.27208	4.88322	3.03449	4.08424	4.1822	3.88687
ENSG00000065600	TMEM206	transmembrane protein 206 [Source:HGNC Symbol;Acc:25593]	7.3735	7.51832	7.27015	6.78633	8.0984	7.01988	7.05162	6.68637
ENSG00000065609	SNAP91	synaptosomal-associated protein, 91kDa [Source:HGNC Symbol;Acc:14986]	0.796696	0.791723	0.530738	0.602419	0.426189	0.488237	0.636884	0.661955
ENSG00000065613	SLK	STE20-like kinase [Source:HGNC Symbol;Acc:11088]	3.56489	4.04592	3.75406	4.39832	2.17307	3.72557	3.44129	3.6121
ENSG00000065615	CYB5R4	cytochrome b5 reductase 4 [Source:HGNC Symbol;Acc:20147]	9.14105	9.76799	9.64385	10.6917	9.16428	10.9061	9.95251	10.2792
ENSG00000065618	COL17A1	collagen, type XVII, alpha 1 [Source:HGNC Symbol;Acc:2194]	0.00304843	0	0.00518003	0.011171	0	0	0	0
ENSG00000065621	GSTO2	glutathione S-transferase omega 2 [Source:HGNC Symbol;Acc:23064]	0.0951578	0.0775018	0.114984	0.104612	0.14292	0.0916244	0.0604051	0.077446
ENSG00000065665	SEC61A2	Sec61 alpha 2 subunit (S. cerevisiae) [Source:HGNC Symbol;Acc:17702]	1.37436	1.28173	1.66648	1.60106	0.893087	1.48086	1.06899	1.21245
ENSG00000065675	PRKCQ	protein kinase C, theta [Source:HGNC Symbol;Acc:9410]	0.437986	0.457189	0.411377	0.40125	0.158967	0.383211	0.435519	0.496341
ENSG00000065717	TLE2	transducin-like enhancer of split 2 (E(sp1) homolog, Drosophila) [Source:HGNC Symbol;Acc:11838]	0.216299	0.135512	0.196024	0.121943	0.0681533	0.102989	0.0844947	0.116457
ENSG00000065802	ASB1	ankyrin repeat and SOCS box containing 1 [Source:HGNC Symbol;Acc:16011]	5.91959	5.51525	6.17489	5.83411	3.46295	4.91178	5.04248	4.98671
ENSG00000065809	FAM107B	family with sequence similarity 107, member B [Source:HGNC Symbol;Acc:23726]	3.85381	3.83475	2.75325	2.75826	2.80239	2.89194	4.1152	4.05617
ENSG00000065833	ME1	malic enzyme 1, NADP(+)-dependent, cytosolic [Source:HGNC Symbol;Acc:6983]	3.36791	3.93442	3.93089	4.357	5.53908	4.54841	4.20023	4.20292
ENSG00000065882	TBC1D1	TBC1 (tre-2/USP6, BUB2, cdc16) domain family, member 1 [Source:HGNC Symbol;Acc:11578]	1.75422	1.63986	1.87888	1.90978	1.02396	1.73572	1.80591	1.7833
ENSG00000065883	CDK13	cyclin-dependent kinase 13 [Source:HGNC Symbol;Acc:1733]	4.61899	4.75555	4.82955	5.19051	2.57099	4.53074	4.45724	4.405
ENSG00000065911	MTHFD2	methylenetetrahydrofolate dehydrogenase (NADP+ dependent) 2, methenyltetrahydrofolate cyclohydrolase [Source:HGNC Symbol;Acc:7434]	8.64488	9.03423	7.5262	7.94841	14.4489	13.6542	13.0832	14.0419
ENSG00000065923	SLC9A7	solute carrier family 9, subfamily A (NHE7, cation proton antiporter 7), member 7 [Source:HGNC Symbol;Acc:17123]	0.375625	0.276919	0.242107	0.261057	0.212223	0.320699	0.256942	0.231918
ENSG00000065970	FOXJ2	forkhead box J2 [Source:HGNC Symbol;Acc:24818]	1.65776	2.0021	1.74448	1.93562	0.98195	1.53417	1.5282	1.54761
ENSG00000065978	YBX1	Y box binding protein 1 [Source:HGNC Symbol;Acc:8014]	77.5921	75.6122	77.6451	74.7789	162.233	92.6969	95.6975	98.5609
ENSG00000065989	PDE4A	phosphodiesterase 4A, cAMP-specific [Source:HGNC Symbol;Acc:8780]	0.0469904	0.0730182	0.0448272	0.0294547	0.0303915	0.0663375	0.0686851	0.064411
ENSG00000066027	PPP2R5A	protein phosphatase 2, regulatory subunit B', alpha [Source:HGNC Symbol;Acc:9309]	1.95472	2.20941	2.6677	2.96111	2.63216	2.91371	2.18611	2.19842
ENSG00000066032	CTNNA2	catenin (cadherin-associated protein), alpha 2 [Source:HGNC Symbol;Acc:2510]	1.34073	1.27025	1.32524	1.38204	0.853178	1.10986	1.14087	1.13232
ENSG00000066044	ELAVL1	ELAV (embryonic lethal, abnormal vision, Drosophila)-like 1 (Hu antigen R) [Source:HGNC Symbol;Acc:3312]	19.2719	19.5363	19.0504	19.8436	18.0906	20.827	19.8992	20.2595
ENSG00000066056	TIE1	tyrosine kinase with immunoglobulin-like and EGF-like domains 1 [Source:HGNC Symbol;Acc:11809]	0	0.00330723	0.00184002	0.0119042	0	0.00335132	0.00515531	0.00528774
ENSG00000066084	DIP2B	DIP2 disco-interacting protein 2 homolog B (Drosophila) [Source:HGNC Symbol;Acc:29284]	4.08297	4.21324	3.74965	4.03467	2.45995	4.84604	4.4539	4.49734
ENSG00000066117	SMARCD1	SWI/SNF related, matrix associated, actin dependent regulator of chromatin, subfamily d, member 1 [Source:HGNC Symbol;Acc:11106]	9.40264	8.55027	9.31391	9.00037	5.10841	8.69328	9.53881	9.2935
ENSG00000066135	KDM4A	lysine (K)-specific demethylase 4A [Source:HGNC Symbol;Acc:22978]	7.5302	7.17632	6.73991	7.00235	2.42545	7.35962	6.90357	7.39578
ENSG00000066136	NFYC	nuclear transcription factor Y, gamma [Source:HGNC Symbol;Acc:7806]	1.18041	1.08026	1.16583	1.06384	0.866221	1.19798	1.18179	1.13584
ENSG00000066185	ZMYND12	zinc finger, MYND-type containing 12 [Source:HGNC Symbol;Acc:21192]	0.0780321	0.0635537	0.0707179	0.0857848	0.127853	0.0483008	0.0619174	0.0254032
ENSG00000066230	SLC9A3	solute carrier family 9, subfamily A (NHE3, cation proton antiporter 3), member 3 [Source:HGNC Symbol;Acc:11073]	0.0278625	0.0189107	0.0420847	0.0340341	0	0.0574884	0.0515865	0.0226764
ENSG00000066248	NGEF	neuronal guanine nucleotide exchange factor [Source:HGNC Symbol;Acc:7807]	0.0200809	0.0245325	0.013649	0.011038	0.0246763	0.0290029	0.0191207	0.0228805
ENSG00000066279	ASPM	asp (abnormal spindle) homolog, microcephaly associated (Drosophila) [Source:HGNC Symbol;Acc:19048]	9.44441	10.3428	9.85362	11.281	4.15556	9.26906	8.77621	9.13185
ENSG00000066294	CD84	CD84 molecule [Source:HGNC Symbol;Acc:1704]	0.0244383	0.0319884	0.0336168	0.0447771	0.0286008	0.0216099	0.0193914	0.00852409
ENSG00000066322	ELOVL1	ELOVL fatty acid elongase 1 [Source:HGNC Symbol;Acc:14418]	1.82783	2.02094	2.11887	1.74055	1.24114	1.88567	1.80385	1.61025
ENSG00000066336	SPI1	spleen focus forming virus (SFFV) proviral integration oncogene spi1 [Source:HGNC Symbol;Acc:11241]	0.0141105	0	0	0.012927	0	0	0	0.0114841
ENSG00000066379	ZNRD1	zinc ribbon domain containing 1 [Source:HGNC Symbol;Acc:13182]	1.30342	1.07746	1.26202	1.18389	3.81033	1.55154	1.71491	1.45975
ENSG00000066382	MPPED2	metallophosphoesterase domain containing 2 [Source:HGNC Symbol;Acc:1180]	0.554899	0.618729	4.61728	5.07753	6.33179	6.11304	0.885851	0.881725
ENSG00000066405	CLDN18	claudin 18 [Source:HGNC Symbol;Acc:2039]	0.0619147	0.0630335	0.0526043	0.0779924	0.0237761	0.0479055	0.0552695	0.0818845
ENSG00000066422	ZBTB11	zinc finger and BTB domain containing 11 [Source:HGNC Symbol;Acc:16740]	5.01618	5.04259	4.47184	4.98564	3.0126	4.91454	4.93153	4.60888
ENSG00000066427	ATXN3	ataxin 3 [Source:HGNC Symbol;Acc:7106]	0.209632	0.254108	0.231071	0.248697	0.176833	0.223267	0.249509	0.23628
ENSG00000066455	GOLGA5	golgin A5 [Source:HGNC Symbol;Acc:4428]	3.73685	3.48578	3.58329	3.83941	2.67678	3.55757	3.77336	3.57565
ENSG00000066468	FGFR2	fibroblast growth factor receptor 2 [Source:HGNC Symbol;Acc:3689]	0.0497049	0.0348599	0.027528	0.0313692	0.0169666	0.0330457	0.0657335	0.0665231
ENSG00000066557	LRRC40	leucine rich repeat containing 40 [Source:HGNC Symbol;Acc:26004]	13.0089	15.0041	11.7393	13.6948	11.3568	14.1166	14.187	14.9804
ENSG00000066583	ISOC1	isochorismatase domain containing 1 [Source:HGNC Symbol;Acc:24254]	51.9405	54.7405	39.002	42.0548	54.011	38.018	65.2182	65.0424
ENSG00000066629	EML1	echinoderm microtubule associated protein like 1 [Source:HGNC Symbol;Acc:3330]	1.60757	1.68509	1.50646	1.42912	0.824267	1.5485	1.6498	1.65528
ENSG00000066651	TRMT11	tRNA methyltransferase 11 homolog (S. cerevisiae) [Source:HGNC Symbol;Acc:21080]	1.30643	1.36901	1.09777	1.14863	1.44564	1.14042	1.45812	1.38652
ENSG00000066654	THUMPD1	THUMP domain containing 1 [Source:HGNC Symbol;Acc:23807]	4.62857	4.91833	4.47887	5.3275	4.2503	4.43272	4.77496	4.83354
ENSG00000066697	MSANTD3	Myb/SANT-like DNA-binding domain containing 3 [Source:HGNC Symbol;Acc:23370]	5.38811	5.34547	5.58691	5.55464	6.50337	5.21039	6.27916	5.93174
ENSG00000066735	KIF26A	kinesin family member 26A [Source:HGNC Symbol;Acc:20226]	6.51786	4.23955	7.11942	5.31462	3.42629	5.0398	4.29695	3.84477
ENSG00000066739	ATG2B	autophagy related 2B [Source:HGNC Symbol;Acc:20187]	3.93737	4.26274	3.78602	4.09325	1.53883	3.68935	3.55945	3.6908
ENSG00000066777	ARFGEF1	ADP-ribosylation factor guanine nucleotide-exchange factor 1 (brefeldin A-inhibited) [Source:HGNC Symbol;Acc:15772]	2.07399	2.21056	2.10492	2.22014	1.05042	2.19111	2.21206	2.17951
ENSG00000066813	ACSM2B	acyl-CoA synthetase medium-chain family member 2B [Source:HGNC Symbol;Acc:30931]	0.0143418	0.0408827	0.0276197	0.0157667	0.0293731	0.0355096	0.0386921	0.0326826
ENSG00000066827	ZFAT	zinc finger and AT hook domain containing [Source:HGNC Symbol;Acc:19899]	0.112608	0.0909665	0.113007	0.0964351	0.0300821	0.128799	0.128202	0.112568
ENSG00000066855	MTFR1	mitochondrial fission regulator 1 [Source:HGNC Symbol;Acc:29510]	1.48973	1.66553	1.4469	1.46944	2.14793	1.79145	1.88915	1.88562
ENSG00000066923	STAG3	stromal antigen 3 [Source:HGNC Symbol;Acc:11356]	0.192716	0.156615	0.167567	0.175004	0.0207736	0.188351	0.155601	0.160973
ENSG00000066926	FECH	ferrochelatase [Source:HGNC Symbol;Acc:3647]	5.59142	6.02996	5.97738	5.78047	5.18267	5.79116	5.61165	5.55795
ENSG00000066933	MYO9A	myosin IXA [Source:HGNC Symbol;Acc:7608]	0.33289	0.339714	0.388359	0.426521	0.104953	0.305721	0.276121	0.266403
ENSG00000067048	DDX3Y	DEAD (Asp-Glu-Ala-Asp) box polypeptide 3, Y-linked [Source:HGNC Symbol;Acc:2699]	0	0.00470213	0.00523218	0	0	0	0	0.00375899
ENSG00000067057	PFKP	phosphofructokinase, platelet [Source:HGNC Symbol;Acc:8878]	3.76283	3.19645	4.72718	4.23169	2.79116	4.59939	3.87573	4.0211
ENSG00000067064	IDI1	isopentenyl-diphosphate delta isomerase 1 [Source:HGNC Symbol;Acc:5387]	13.0151	14.0742	12.5496	14.4394	14.442	12.1267	12.0959	12.7737
ENSG00000067066	SP100	SP100 nuclear antigen [Source:HGNC Symbol;Acc:11206]	0.122906	0.113577	0.107101	0.135117	0.242039	0.134598	0.127531	0.149275
ENSG00000067082	KLF6	Kruppel-like factor 6 [Source:HGNC Symbol;Acc:2235]	3.11645	2.99875	3.6724	4.019	2.07117	2.80951	2.39148	2.40654
ENSG00000067113	PPAP2A	phosphatidic acid phosphatase type 2A [Source:HGNC Symbol;Acc:9228]	0.558944	0.737171	0.719534	0.651717	0.611406	0.629053	0.594712	0.568634
ENSG00000067141	NEO1	neogenin 1 [Source:HGNC Symbol;Acc:7754]	1.76941	1.83921	2.01847	1.99115	0.749823	1.85574	1.60054	1.60763
ENSG00000067167	TRAM1	translocation associated membrane protein 1 [Source:HGNC Symbol;Acc:20568]	4.83087	5.3753	5.95054	6.05695	2.5607	5.58275	5.01268	4.90202
ENSG00000067177	PHKA1	phosphorylase kinase, alpha 1 (muscle) [Source:HGNC Symbol;Acc:8925]	0.867927	0.928868	0.804558	0.841675	0.474744	1.15527	1.06662	1.0096
ENSG00000067182	TNFRSF1A	tumor necrosis factor receptor superfamily, member 1A [Source:HGNC Symbol;Acc:11916]	0.55313	0.558725	0.734301	0.617586	0.43367	0.615214	0.514336	0.43259
ENSG00000067191	CACNB1	calcium channel, voltage-dependent, beta 1 subunit [Source:HGNC Symbol;Acc:1401]	0.667742	0.523704	0.512698	0.403292	0.445732	0.479659	0.57694	0.535403
ENSG00000067208	EVI5	ecotropic viral integration site 5 [Source:HGNC Symbol;Acc:3501]	0.793136	0.930696	0.862406	0.817075	0.74044	0.936533	0.846705	0.73365
ENSG00000067221	STOML1	stomatin (EPB72)-like 1 [Source:HGNC Symbol;Acc:14560]	0.259401	0.248322	0.331138	0.280207	0.372683	0.295568	0.291849	0.220571
ENSG00000067225	PKM	pyruvate kinase, muscle [Source:HGNC Symbol;Acc:9021]	23.1803	20.5217	27.7182	25.8228	19.4133	27.2427	24.0991	24.3675
ENSG00000067248	DHX29	DEAH (Asp-Glu-Ala-His) box polypeptide 29 [Source:HGNC Symbol;Acc:15815]	3.82716	4.56925	4.13335	4.41449	2.8226	4.56198	4.112	4.66413
ENSG00000067334	DNTTIP2	deoxynucleotidyltransferase, terminal, interacting protein 2 [Source:HGNC Symbol;Acc:24013]	9.61419	10.4064	8.6462	9.2401	7.53799	10.0827	11.3354	11.3962
ENSG00000067365	METTL22	methyltransferase like 22 [Source:HGNC Symbol;Acc:28368]	0.835372	0.763558	0.918706	0.832341	0.98658	0.931003	1.04509	0.923053
ENSG00000067369	TP53BP1	tumor protein p53 binding protein 1 [Source:HGNC Symbol;Acc:11999]	2.68679	2.68992	3.00999	3.32369	1.04756	2.92213	2.53896	2.62234
ENSG00000067445	TRO	trophinin [Source:HGNC Symbol;Acc:12326]	1.86346	1.67627	1.63964	1.7131	0.805745	1.50654	1.6315	1.62466
ENSG00000067533	RRP15	ribosomal RNA processing 15 homolog (S. cerevisiae) [Source:HGNC Symbol;Acc:24255]	9.38953	9.8562	7.02589	7.55273	11.7065	10.1214	11.3514	11.4408
ENSG00000067560	RHOA	ras homolog family member A [Source:HGNC Symbol;Acc:667]	59.3097	61.7214	65.5552	65.9474	77.449	62.1641	59.7928	59.9147
ENSG00000067596	DHX8	DEAH (Asp-Glu-Ala-His) box polypeptide 8 [Source:HGNC Symbol;Acc:2749]	8.01483	7.26627	6.93294	6.99721	2.69589	8.05387	8.06175	8.15245
ENSG00000067601	PMS2P4	postmeiotic segregation increased 2 pseudogene 4 [Source:HGNC Symbol;Acc:9129]	0.532746	0.768362	0.55322	0.935454	0.272776	0.916008	0.598862	1.0117
ENSG00000067606	PRKCZ	protein kinase C, zeta [Source:HGNC Symbol;Acc:9412]	0.744622	0.697431	0.650286	0.647439	0.335509	0.874334	0.754135	0.780119
ENSG00000067646	ZFY	zinc finger protein, Y-linked [Source:HGNC Symbol;Acc:12870]	0	0.0032107	0	0	0	0	0	0
ENSG00000067704	IARS2	isoleucyl-tRNA synthetase 2, mitochondrial [Source:HGNC Symbol;Acc:29685]	21.0179	21.9833	20.2337	22.0199	20.4767	23.7633	22.7663	23.2465
ENSG00000067715	SYT1	synaptotagmin I [Source:HGNC Symbol;Acc:11509]	2.92574	2.87776	2.50883	2.58312	1.22451	2.03655	2.47031	2.70941
ENSG00000067798	NAV3	neuron navigator 3 [Source:HGNC Symbol;Acc:15998]	0.0132817	0.0202826	0.015046	0.0182516	0.003886	0.0146807	0.0127972	0.0223913
ENSG00000067829	IDH3G	isocitrate dehydrogenase 3 (NAD+) gamma [Source:HGNC Symbol;Acc:5386]	1.28397	0.946101	1.34773	1.06935	1.34242	1.20881	1.10431	1.13633
ENSG00000067836	ROGDI	rogdi homolog (Drosophila) [Source:HGNC Symbol;Acc:29478]	1.85617	1.45043	2.5454	2.23748	2.54271	1.71333	1.24675	1.29202
ENSG00000067840	PDZD4	PDZ domain containing 4 [Source:HGNC Symbol;Acc:21167]	4.48194	3.1284	4.19801	3.40953	3.61142	3.23992	2.93731	3.15855
ENSG00000067842	ATP2B3	ATPase, Ca++ transporting, plasma membrane 3 [Source:HGNC Symbol;Acc:816]	0.130914	0.0931131	0.106657	0.110076	0.053257	0.081404	0.0768415	0.0875727
ENSG00000067900	ROCK1	Rho-associated, coiled-coil containing protein kinase 1 [Source:HGNC Symbol;Acc:10251]	9.34424	10.7351	10.0729	11.2674	4.90735	9.74471	8.82855	9.28078
ENSG00000067955	CBFB	core-binding factor, beta subunit [Source:HGNC Symbol;Acc:1539]	10.1497	12.2517	11.3878	12.2249	12.462	11.0463	10.5079	11.0048
ENSG00000067992	PDK3	pyruvate dehydrogenase kinase, isozyme 3 [Source:HGNC Symbol;Acc:8811]	1.38142	1.45224	1.78605	1.99463	1.6914	1.58004	1.4774	1.45425
ENSG00000068001	HYAL2	hyaluronoglucosaminidase 2 [Source:HGNC Symbol;Acc:5321]	2.0407	1.4747	1.60998	1.22688	2.71014	1.9408	2.04938	1.6831
ENSG00000068024	HDAC4	histone deacetylase 4 [Source:HGNC Symbol;Acc:14063]	0.551181	0.48905	0.697025	0.58911	0.529153	0.637726	0.46317	0.476626
ENSG00000068028	RASSF1	Ras association (RalGDS/AF-6) domain family member 1 [Source:HGNC Symbol;Acc:9882]	1.39655	1.26324	1.79546	1.57396	1.84681	1.28008	1.19185	1.21429
ENSG00000068078	FGFR3	fibroblast growth factor receptor 3 [Source:HGNC Symbol;Acc:3690]	0.114358	0.0921695	0.0863658	0.072027	0.0683124	0.083567	0.0623848	0.0620483
ENSG00000068079	IFI35	interferon-induced protein 35 [Source:HGNC Symbol;Acc:5399]	0.0135505	0.0413861	0.0383762	0.0620699	0.0693812	0.0419379	0.0107521	0.0110283
ENSG00000068097	HEATR6	HEAT repeat containing 6 [Source:HGNC Symbol;Acc:24076]	5.7961	5.41655	5.60847	5.53791	2.18831	5.70017	5.37725	5.63451
ENSG00000068120	COASY	CoA synthase [Source:HGNC Symbol;Acc:29932]	3.40186	2.66041	3.07699	2.70135	2.9412	3.49129	3.18969	2.95069
ENSG00000068137	PLEKHH3	pleckstrin homology domain containing, family H (with MyTH4 domain) member 3 [Source:HGNC Symbol;Acc:26105]	1.66256	0.929421	1.29905	0.938349	1.71773	1.05667	1.14843	1.11148
ENSG00000068305	MEF2A	myocyte enhancer factor 2A [Source:HGNC Symbol;Acc:6993]	1.04729	1.14807	1.01942	1.17098	0.380007	0.882636	0.911167	0.879203
ENSG00000068308	OTUD5	OTU domain containing 5 [Source:HGNC Symbol;Acc:25402]	2.68838	2.58356	3.18698	2.89881	2.63525	2.77754	2.68379	2.57524
ENSG00000068323	TFE3	transcription factor binding to IGHM enhancer 3 [Source:HGNC Symbol;Acc:11752]	2.29272	2.04238	2.5161	2.19231	1.62147	2.38744	1.84198	1.80766
ENSG00000068354	TBC1D25	TBC1 domain family, member 25 [Source:HGNC Symbol;Acc:8092]	0.740329	0.64325	0.809749	0.678235	0.686233	0.638658	0.79507	0.67525
ENSG00000068366	ACSL4	acyl-CoA synthetase long-chain family member 4 [Source:HGNC Symbol;Acc:3571]	2.10485	2.37828	2.22265	2.542	1.4416	2.0592	2.10457	2.04516
ENSG00000068383	INPP5A	inositol polyphosphate-5-phosphatase, 40kDa [Source:HGNC Symbol;Acc:6076]	0.844968	0.856216	1.19427	1.13221	0.849105	1.06723	0.91798	0.954415
ENSG00000068394	GPKOW	G patch domain and KOW motifs [Source:HGNC Symbol;Acc:30677]	8.56728	7.00314	8.94374	7.67684	9.98994	8.16099	7.86485	7.99054
ENSG00000068400	GRIPAP1	GRIP1 associated protein 1 [Source:HGNC Symbol;Acc:18706]	2.24663	2.12787	2.2078	2.0357	1.15975	1.83961	1.64872	1.63363
ENSG00000068438	FTSJ1	FtsJ RNA methyltransferase homolog 1 (E. coli) [Source:HGNC Symbol;Acc:13254]	2.44639	2.17171	2.09533	1.85035	3.03056	2.57951	2.64394	2.60197
ENSG00000068489	PRR11	proline rich 11 [Source:HGNC Symbol;Acc:25619]	34.1414	37.4272	38.27	40.9128	3.80301	35.7691	33.9749	36.7779
ENSG00000068615	REEP1	receptor accessory protein 1 [Source:HGNC Symbol;Acc:25786]	0.449588	0.516501	0.317734	0.347642	0.253429	0.314884	0.428745	0.386047
ENSG00000068650	ATP11A	ATPase, class VI, type 11A [Source:HGNC Symbol;Acc:13552]	0.477876	0.451358	0.301187	0.29102	0.176793	0.343389	0.510698	0.463117
ENSG00000068654	POLR1A	polymerase (RNA) I polypeptide A, 194kDa [Source:HGNC Symbol;Acc:17264]	3.58473	3.3911	2.93825	2.87649	1.42806	3.95412	3.77899	4.21029
ENSG00000068697	LAPTM4A	lysosomal protein transmembrane 4 alpha [Source:HGNC Symbol;Acc:6924]	76.3126	86.8577	85.8427	89.5977	128.291	86.1167	77.7892	78.1531
ENSG00000068724	TTC7A	tetratricopeptide repeat domain 7A [Source:HGNC Symbol;Acc:19750]	0.600564	0.48525	0.681418	0.576392	0.331905	0.432714	0.414513	0.3693
ENSG00000068745	IP6K2	inositol hexakisphosphate kinase 2 [Source:HGNC Symbol;Acc:17313]	3.25857	3.14038	3.18497	3.14959	3.49275	3.19346	3.31237	3.21829
ENSG00000068781	STON1-GTF2A1L	STON1-GTF2A1L readthrough [Source:HGNC Symbol;Acc:30651]	0	0.00251294	0.00139811	0	0	0	0	0
ENSG00000068784	SRBD1	S1 RNA binding domain 1 [Source:HGNC Symbol;Acc:25521]	4.40639	4.28306	4.16624	4.21315	3.3156	4.54583	4.90915	4.84504
ENSG00000068793	CYFIP1	cytoplasmic FMR1 interacting protein 1 [Source:HGNC Symbol;Acc:13759]	3.18763	2.97068	3.27333	3.0824	2.26966	3.26894	3.23815	3.21159
ENSG00000068796	KIF2A	kinesin heavy chain member 2A [Source:HGNC Symbol;Acc:6318]	6.17394	6.83316	6.56746	7.24452	4.04257	6.29673	6.49798	6.39884
ENSG00000068831	RASGRP2	RAS guanyl releasing protein 2 (calcium and DAG-regulated) [Source:HGNC Symbol;Acc:9879]	0.0542476	0.0401657	0.02095	0.0203309	0.0227256	0.0101753	0.0156526	0.0140479
ENSG00000068878	PSME4	proteasome (prosome, macropain) activator subunit 4 [Source:HGNC Symbol;Acc:20635]	5.19429	5.77629	4.97275	5.3746	3.03629	5.36719	5.49473	5.8467
ENSG00000068885	IFT80	intraflagellar transport 80 homolog (Chlamydomonas) [Source:HGNC Symbol;Acc:29262]	1.05372	1.24325	1.19223	1.36894	1.05003	0.988724	0.852466	0.935172
ENSG00000068903	SIRT2	sirtuin 2 [Source:HGNC Symbol;Acc:10886]	0.720318	0.567847	0.714902	0.557705	0.864923	0.746399	0.584207	0.669252
ENSG00000068912	ERLEC1	endoplasmic reticulum lectin 1 [Source:HGNC Symbol;Acc:25222]	6.86857	6.90152	6.88314	7.36721	6.07996	6.47618	6.04699	6.13674
ENSG00000068971	PPP2R5B	protein phosphatase 2, regulatory subunit B', beta [Source:HGNC Symbol;Acc:9310]	1.67243	1.34052	2.09605	2.0524	1.04163	1.5129	1.0547	1.09703
ENSG00000068976	PYGM	phosphorylase, glycogen, muscle [Source:HGNC Symbol;Acc:9726]	0.0265458	0.0378356	0.0360863	0.0194554	0.0326206	0.0219086	0.0210637	0.0302467
ENSG00000068985	PAGE1	P antigen family, member 1 (prostate associated) [Source:HGNC Symbol;Acc:4107]	0	0	0	0	0.0918794	0	0	0
ENSG00000069011	PITX1	paired-like homeodomain 1 [Source:HGNC Symbol;Acc:9004]	0	0	0.00536084	0	0.009692	0	0.00750994	0.00770285
ENSG00000069018	TRPC7	transient receptor potential cation channel, subfamily C, member 7 [Source:HGNC Symbol;Acc:20754]	0	0	0	0	0	0	0	0
ENSG00000069020	MAST4	microtubule associated serine/threonine kinase family member 4 [Source:HGNC Symbol;Acc:19037]	0.137648	0.140136	0.200195	0.183244	0.106452	0.151619	0.114911	0.116695
ENSG00000069122	GPR116	G protein-coupled receptor 116 [Source:HGNC Symbol;Acc:19030]	0	0	0	0	0	0	0	0
ENSG00000069188	SDK2	sidekick cell adhesion molecule 2 [Source:HGNC Symbol;Acc:19308]	0.0143213	0.00607504	0.00270394	0.00437338	0.00244426	0.00123121	0.00946979	0.00582783
ENSG00000069206	ADAM7	ADAM metallopeptidase domain 7 [Source:HGNC Symbol;Acc:214]	0	0	0	0	0	0	0	0
ENSG00000069248	NUP133	nucleoporin 133kDa [Source:HGNC Symbol;Acc:18016]	6.57001	6.91308	6.37642	6.81207	5.432	7.24558	7.10415	6.95613
ENSG00000069275	NUCKS1	nuclear casein kinase and cyclin-dependent kinase substrate 1 [Source:HGNC Symbol;Acc:29923]	174.291	187.272	171.718	189.35	144.419	164.716	177.845	175.135
ENSG00000069329	VPS35	vacuolar protein sorting 35 homolog (S. cerevisiae) [Source:HGNC Symbol;Acc:13487]	7.83707	8.54501	8.50299	8.67394	5.83599	7.83912	7.55781	8.02914
ENSG00000069345	DNAJA2	DnaJ (Hsp40) homolog, subfamily A, member 2 [Source:HGNC Symbol;Acc:14884]	11.036	12.1824	11.1903	12.0011	13.1667	12.9146	12.7625	12.4832
ENSG00000069399	BCL3	B-cell CLL/lymphoma 3 [Source:HGNC Symbol;Acc:998]	0.0749958	0.0848343	0.070798	0.0763396	0.0938648	0.103159	0.112404	0.0339093
ENSG00000069424	KCNAB2	potassium voltage-gated channel, shaker-related subfamily, beta member 2 [Source:HGNC Symbol;Acc:6229]	0.274942	0.21993	0.233598	0.186663	0.155859	0.23046	0.231798	0.265723
ENSG00000069431	ABCC9	ATP-binding cassette, sub-family C (CFTR/MRP), member 9 [Source:HGNC Symbol;Acc:60]	0.0769807	0.0576263	0.0679696	0.0663756	0.0440527	0.0397084	0.0628797	0.0534386
ENSG00000069482	GAL	galanin/GMAP prepropeptide [Source:HGNC Symbol;Acc:4114]	7.97903	6.69616	11.1459	9.23603	21.5312	8.23151	7.82849	7.19592
ENSG00000069493	CLEC2D	C-type lectin domain family 2, member D [Source:HGNC Symbol;Acc:14351]	0.237307	0.272437	0.217351	0.254408	0.103409	0.151057	0.104166	0.11917
ENSG00000069509	FUNDC1	FUN14 domain containing 1 [Source:HGNC Symbol;Acc:28746]	9.94207	11.4467	10.6279	11.1948	16.845	9.24966	11.1018	11.7989
ENSG00000069535	MAOB	monoamine oxidase B [Source:HGNC Symbol;Acc:6834]	0.222408	0.31538	0.391424	0.560323	0.309095	0.335974	0.29623	0.174546
ENSG00000069667	RORA	RAR-related orphan receptor A [Source:HGNC Symbol;Acc:10258]	0.386606	0.371726	0.224194	0.340126	0.163387	0.193089	0.258073	0.277189
ENSG00000069696	DRD4	dopamine receptor D4 [Source:HGNC Symbol;Acc:3025]	0.0658648	0.0670549	0.0932672	0.0603405	0.33724	0.067949	0.0783941	0.107211
ENSG00000069702	TGFBR3	transforming growth factor, beta receptor III [Source:HGNC Symbol;Acc:11774]	0.0167023	0.0170041	0.0175694	0.00874368	0.0073302	0.0098462	0.0132531	0.00970964
ENSG00000069712	KIAA1107	KIAA1107 [Source:HGNC Symbol;Acc:29192]	0.253734	0.390349	0.351314	0.408083	0.1559	0.349018	0.27292	0.266164
ENSG00000069764	PLA2G10	phospholipase A2, group X [Source:HGNC Symbol;Acc:9029]	0.0249205	0.0507415	0.0423461	0.0456606	0	0.0514181	0	0.040564
ENSG00000069812	HES2	hairy and enhancer of split 2 (Drosophila) [Source:HGNC Symbol;Acc:16005]	0.0327933	0.0445144	0.0742986	0.040057	0.0895508	0.033831	0.0607156	0.0266894
ENSG00000069849	ATP1B3	ATPase, Na+/K+ transporting, beta 3 polypeptide [Source:HGNC Symbol;Acc:806]	8.84434	9.26203	8.89927	9.50774	12.3065	10.1912	9.74237	9.90673
ENSG00000069869	NEDD4	neural precursor cell expressed, developmentally down-regulated 4, E3 ubiquitin protein ligase [Source:HGNC Symbol;Acc:7727]	0.404989	0.437045	0.515674	0.57434	0.184137	0.454571	0.455035	0.444311
ENSG00000069943	PIGB	phosphatidylinositol glycan anchor biosynthesis, class B [Source:HGNC Symbol;Acc:8959]	0.459327	0.4384	0.497575	0.431321	0.270462	0.367243	0.487477	0.439252
ENSG00000069956	MAPK6	mitogen-activated protein kinase 6 [Source:HGNC Symbol;Acc:6879]	8.84949	10.0959	9.14232	10.9798	6.41222	8.9444	9.46501	9.76964
ENSG00000069966	GNB5	guanine nucleotide binding protein (G protein), beta 5 [Source:HGNC Symbol;Acc:4401]	0.939324	0.946829	1.00879	0.992603	0.714285	0.801144	0.808067	0.972639
ENSG00000069974	RAB27A	RAB27A, member RAS oncogene family [Source:HGNC Symbol;Acc:9766]	0.461415	0.427893	0.470952	0.535717	0.374262	0.410033	0.427751	0.41643
ENSG00000069998	CECR5	cat eye syndrome chromosome region, candidate 5 [Source:HGNC Symbol;Acc:1843]	4.43708	3.72211	5.04172	4.07109	9.80453	5.3485	5.21435	5.09623
ENSG00000070010	UFD1L	ubiquitin fusion degradation 1 like (yeast) [Source:HGNC Symbol;Acc:12520]	4.84382	4.22562	4.98973	4.70578	6.79004	4.91715	4.79669	4.7447
ENSG00000070018	LRP6	low density lipoprotein receptor-related protein 6 [Source:HGNC Symbol;Acc:6698]	2.57357	2.35524	2.55064	2.73023	1.22332	2.44136	2.44089	2.52826
ENSG00000070019	GUCY2C	guanylate cyclase 2C (heat stable enterotoxin receptor) [Source:HGNC Symbol;Acc:4688]	0	0	0.0130458	0	0	0	0	0
ENSG00000070031	SCT	secretin [Source:HGNC Symbol;Acc:10607]	0	0	0	0	0	0	0	0.11039
ENSG00000070047	PHRF1	PHD and ring finger domains 1 [Source:HGNC Symbol;Acc:24351]	1.62563	1.19992	1.47932	1.02455	0.738915	1.43181	1.35367	1.27672
ENSG00000070061	IKBKAP	inhibitor of kappa light polypeptide gene enhancer in B-cells, kinase complex-associated protein [Source:HGNC Symbol;Acc:5959]	6.59223	7.19176	6.42549	6.89529	4.08328	6.92741	6.61625	6.57498
ENSG00000070081	NUCB2	nucleobindin 2 [Source:HGNC Symbol;Acc:8044]	1.43093	1.51231	1.49561	1.61365	1.06449	1.02937	1.18633	1.07058
ENSG00000070087	PFN2	profilin 2 [Source:HGNC Symbol;Acc:8882]	20.1061	22.3263	19.2115	20.6814	26.1433	20.9459	24.1332	24.5339
ENSG00000070159	PTPN3	protein tyrosine phosphatase, non-receptor type 3 [Source:HGNC Symbol;Acc:9655]	0.0632666	0.0724611	0.0705506	0.0597715	0.0425167	0.0469118	0.0768705	0.0611452
ENSG00000070182	SPTB	spectrin, beta, erythrocytic [Source:HGNC Symbol;Acc:11274]	0.0981415	0.0657335	0.0624157	0.0441664	0.0352634	0.047071	0.0689935	0.0651606
ENSG00000070190	DAPP1	dual adaptor of phosphotyrosine and 3-phosphoinositides [Source:HGNC Symbol;Acc:16500]	0.0200994	0	0.0056923	0.00920678	0	0.0207354	0.00797427	0.00817912
ENSG00000070193	FGF10	fibroblast growth factor 10 [Source:HGNC Symbol;Acc:3666]	0	0	0	0	0.024306	0	0	0
ENSG00000070214	SLC44A1	solute carrier family 44, member 1 [Source:HGNC Symbol;Acc:18798]	1.49641	1.75407	1.77661	2.04138	1.36286	1.79319	1.4691	1.52811
ENSG00000070269	C14orf101	chromosome 14 open reading frame 101 [Source:HGNC Symbol;Acc:20185]	0.442218	0.461903	0.429393	0.507725	0.273473	0.509535	0.469377	0.423008
ENSG00000070366	SMG6	smg-6 homolog, nonsense mediated mRNA decay factor (C. elegans) [Source:HGNC Symbol;Acc:17809]	2.16934	1.93885	2.76975	2.5449	1.26837	2.35985	1.92301	1.84713
ENSG00000070367	EXOC5	exocyst complex component 5 [Source:HGNC Symbol;Acc:10696]	5.50584	6.28477	5.66096	6.38615	3.70462	5.53734	5.03075	5.06062
ENSG00000070371	CLTCL1	clathrin, heavy chain-like 1 [Source:HGNC Symbol;Acc:2093]	0.17809	0.172243	0.178546	0.192521	0.0656536	0.198424	0.149791	0.1261
ENSG00000070388	FGF22	fibroblast growth factor 22 [Source:HGNC Symbol;Acc:3679]	0.0518924	0	0.0587854	0	0.0531398	0.160604	0.0411759	0
ENSG00000070404	FSTL3	follistatin-like 3 (secreted glycoprotein) [Source:HGNC Symbol;Acc:3973]	1.28368	1.12452	1.74166	1.75035	2.53737	1.66308	0.94752	1.02045
ENSG00000070413	DGCR2	DiGeorge syndrome critical region gene 2 [Source:HGNC Symbol;Acc:2845]	2.85342	2.17523	2.72884	2.38678	1.77861	2.56331	2.3954	2.35316
ENSG00000070423	RNF126	ring finger protein 126 [Source:HGNC Symbol;Acc:21151]	6.2306	3.91528	5.36669	3.44449	8.5145	6.20612	6.18839	6.13753
ENSG00000070444	MNT	MNT, MAX dimerization protein [Source:HGNC Symbol;Acc:7188]	2.54201	1.70694	2.83372	2.29577	2.54773	3.4222	2.34607	2.49437
ENSG00000070476	ZXDC	ZXD family zinc finger C [Source:HGNC Symbol;Acc:28160]	1.25645	1.17473	1.23744	1.41886	0.761485	1.21155	1.20857	1.21458
ENSG00000070495	JMJD6	jumonji domain containing 6 [Source:HGNC Symbol;Acc:19355]	3.33885	3.31349	3.74422	3.52148	3.62023	3.77448	3.43745	3.05991
ENSG00000070501	POLB	polymerase (DNA directed), beta [Source:HGNC Symbol;Acc:9174]	2.39505	2.64068	2.6372	2.74954	3.2973	2.86043	2.64563	2.63271
ENSG00000070526	ST6GALNAC1	ST6 (alpha-N-acetyl-neuraminyl-2,3-beta-galactosyl-1,3)-N-acetylgalactosaminide alpha-2,6-sialyltransferase 1 [Source:HGNC Symbol;Acc:23614]	0	0	0.00692001	0	0	0	0	0
ENSG00000070540	WIPI1	WD repeat domain, phosphoinositide interacting 1 [Source:HGNC Symbol;Acc:25471]	1.03564	1.12238	1.09752	1.16302	0.342109	1.03395	0.835023	0.965232
ENSG00000070601	FRMPD1	FERM and PDZ domain containing 1 [Source:HGNC Symbol;Acc:29159]	0.0433067	0.0373062	0.016982	0.00610375	0.0170568	0.0206202	0.0264332	0.0569357
ENSG00000070610	GBA2	glucosidase, beta (bile acid) 2 [Source:HGNC Symbol;Acc:18986]	4.05599	3.53006	3.97927	3.63976	1.90095	3.54988	3.51775	3.23349
ENSG00000070614	NDST1	N-deacetylase/N-sulfotransferase (heparan glucosaminyl) 1 [Source:HGNC Symbol;Acc:7680]	8.08746	6.76932	7.74583	6.85345	3.04923	8.42871	7.43821	7.59936
ENSG00000070669	ASNS	asparagine synthetase (glutamine-hydrolyzing) [Source:HGNC Symbol;Acc:753]	3.92384	4.48071	3.76226	3.8838	4.55392	4.47089	4.90245	4.64648
ENSG00000070718	AP3M2	adaptor-related protein complex 3, mu 2 subunit [Source:HGNC Symbol;Acc:570]	2.01161	2.1649	1.88291	2.08641	1.22993	1.84845	1.92948	1.99507
ENSG00000070729	CNGB1	cyclic nucleotide gated channel beta 1 [Source:HGNC Symbol;Acc:2151]	0.0171071	0	0.0121122	0.0156723	0	0	0.00678713	0.0104422
ENSG00000070731	ST6GALNAC2	ST6 (alpha-N-acetyl-neuraminyl-2,3-beta-galactosyl-1,3)-N-acetylgalactosaminide alpha-2,6-sialyltransferase 2 [Source:HGNC Symbol;Acc:10867]	0.0612114	0.0311587	0.104013	0.0841161	0.0940241	0.189445	0.145711	0.124545
ENSG00000070748	CHAT	choline O-acetyltransferase [Source:HGNC Symbol;Acc:1912]	0.00330597	0	0.00187256	0.00302869	0	0.00341058	0.00262324	0
ENSG00000070756	PABPC1	poly(A) binding protein, cytoplasmic 1 [Source:HGNC Symbol;Acc:8554]	20.9305	21.858	19.2413	19.1108	24.0367	23.458	24.5117	24.4911
ENSG00000070759	TESK2	testis-specific kinase 2 [Source:HGNC Symbol;Acc:11732]	0.183504	0.168138	0.149673	0.161388	0.0939575	0.155235	0.128135	0.170257
ENSG00000070761	C16orf80	chromosome 16 open reading frame 80 [Source:HGNC Symbol;Acc:29523]	8.65525	8.50832	9.09615	8.44791	14.9196	10.2355	9.17284	8.94775
ENSG00000070770	CSNK2A2	casein kinase 2, alpha prime polypeptide [Source:HGNC Symbol;Acc:2459]	9.57583	9.94183	9.1472	9.52977	7.28269	9.76152	9.99869	9.47804
ENSG00000070778	PTPN21	protein tyrosine phosphatase, non-receptor type 21 [Source:HGNC Symbol;Acc:9651]	2.07042	1.85574	2.14098	2.14001	0.895123	1.56964	1.48425	1.41797
ENSG00000070785	EIF2B3	eukaryotic translation initiation factor 2B, subunit 3 gamma, 58kDa [Source:HGNC Symbol;Acc:3259]	2.6595	2.96582	2.57708	2.74381	3.93012	4.09438	3.74655	3.76287
ENSG00000070808	CAMK2A	calcium/calmodulin-dependent protein kinase II alpha [Source:HGNC Symbol;Acc:1460]	0.0267018	0.0203882	0.0189054	0.0183467	0.0341796	0.0137734	0.0105938	0.0271647
ENSG00000070814	TCOF1	Treacher Collins-Franceschetti syndrome 1 [Source:HGNC Symbol;Acc:11654]	2.09713	1.64674	1.9324	1.66277	1.60824	2.36938	2.21292	2.11669
ENSG00000070831	CDC42	cell division cycle 42 [Source:HGNC Symbol;Acc:1736]	22.539	24.4449	24.794	26.4305	24.5431	21.1425	21.4794	20.7184
ENSG00000070882	OSBPL3	oxysterol binding protein-like 3 [Source:HGNC Symbol;Acc:16370]	0.228677	0.258967	0.180463	0.23892	0.109193	0.200128	0.238538	0.246756
ENSG00000070886	EPHA8	EPH receptor A8 [Source:HGNC Symbol;Acc:3391]	0.210817	0.166163	0.150226	0.0872224	0.243741	0.175394	0.259015	0.23246
ENSG00000070915	SLC12A3	solute carrier family 12 (sodium/chloride transporters), member 3 [Source:HGNC Symbol;Acc:10912]	0.019195	0.0195419	0.00906031	0.00586169	0.0131043	0.0132016	0.0253849	0.0312445
ENSG00000070950	RAD18	RAD18 homolog (S. cerevisiae) [Source:HGNC Symbol;Acc:18278]	4.29502	4.71584	4.48366	4.82126	2.90874	5.23598	4.99317	5.16717
ENSG00000070961	ATP2B1	ATPase, Ca++ transporting, plasma membrane 1 [Source:HGNC Symbol;Acc:814]	1.53868	1.75342	1.54859	1.65354	1.02287	1.58358	1.56767	1.46449
ENSG00000070985	TRPM5	transient receptor potential cation channel, subfamily M, member 5 [Source:HGNC Symbol;Acc:14323]	0.00475801	0	0.00404252	0	0	0.00245429	0.0018877	0.0019362
ENSG00000071051	NCK2	NCK adaptor protein 2 [Source:HGNC Symbol;Acc:7665]	4.76786	3.88156	3.87437	3.20367	3.59761	3.84981	4.31635	4.04512
ENSG00000071054	MAP4K4	mitogen-activated protein kinase kinase kinase kinase 4 [Source:HGNC Symbol;Acc:6866]	3.92879	3.89576	3.86455	4.09774	1.38082	3.96119	4.14024	4.03678
ENSG00000071073	MGAT4A	mannosyl (alpha-1,3-)-glycoprotein beta-1,4-N-acetylglucosaminyltransferase, isozyme A [Source:HGNC Symbol;Acc:7047]	0.538431	0.601086	0.513201	0.58172	0.277588	0.375421	0.44197	0.486567
ENSG00000071082	RPL31	ribosomal protein L31 [Source:HGNC Symbol;Acc:10334]	32.2962	32.0109	30.6071	30.4381	75.1998	34.3114	34.6853	35.1372
ENSG00000071127	WDR1	WD repeat domain 1 [Source:HGNC Symbol;Acc:12754]	4.70055	4.32577	5.30182	4.85954	3.86643	5.0317	4.75077	4.3946
ENSG00000071189	SNX13	sorting nexin 13 [Source:HGNC Symbol;Acc:21335]	1.11863	1.2483	1.14153	1.24276	0.454458	1.10446	1.03646	1.12266
ENSG00000071203	MS4A12	membrane-spanning 4-domains, subfamily A, member 12 [Source:HGNC Symbol;Acc:13370]	0	0	0	0	0	0	0	0
ENSG00000071205	ARHGAP10	Rho GTPase activating protein 10 [Source:HGNC Symbol;Acc:26099]	0.21686	0.321132	0.230033	0.216732	0.137281	0.313211	0.32225	0.391499
ENSG00000071242	RPS6KA2	ribosomal protein S6 kinase, 90kDa, polypeptide 2 [Source:HGNC Symbol;Acc:10431]	2.53083	2.20633	1.52257	1.36862	0.543494	1.15083	1.76446	1.7058
ENSG00000071243	ING3	inhibitor of growth family, member 3 [Source:HGNC Symbol;Acc:14587]	3.44702	3.94345	4.23098	4.87034	3.80645	3.79073	3.95894	3.60367
ENSG00000071246	VASH1	vasohibin 1 [Source:HGNC Symbol;Acc:19964]	1.5862	1.49951	2.16819	1.95731	0.571829	1.63639	1.34853	1.25144
ENSG00000071282	LMCD1	LIM and cysteine-rich domains 1 [Source:HGNC Symbol;Acc:6633]	1.37905	1.26283	1.45065	1.19654	1.34496	1.08396	1.0711	1.11643
ENSG00000071462	WBSCR22	Williams Beuren syndrome chromosome region 22 [Source:HGNC Symbol;Acc:16405]	3.93614	3.73681	3.91857	3.91793	6.36798	4.46599	4.35239	4.1475
ENSG00000071537	SEL1L	sel-1 suppressor of lin-12-like (C. elegans) [Source:HGNC Symbol;Acc:10717]	6.49157	7.20912	6.57008	7.53997	3.81976	6.15701	5.44217	5.38121
ENSG00000071539	TRIP13	thyroid hormone receptor interactor 13 [Source:HGNC Symbol;Acc:12307]	10.1267	10.2683	10.3362	10.1445	9.52594	11.2032	10.9911	11.2901
ENSG00000071553	ATP6AP1	ATPase, H+ transporting, lysosomal accessory protein 1 [Source:HGNC Symbol;Acc:868]	4.33163	3.98529	4.17552	3.75195	3.94175	3.63406	3.30152	3.24319
ENSG00000071564	TCF3	transcription factor 3 (E2A immunoglobulin enhancer binding factors E12/E47) [Source:HGNC Symbol;Acc:11633]	9.80979	7.29528	8.65282	6.70298	8.33	8.96116	9.42198	9.18259
ENSG00000071575	TRIB2	tribbles homolog 2 (Drosophila) [Source:HGNC Symbol;Acc:30809]	10.0321	10.5138	9.3541	10.3702	5.34722	5.94961	8.64143	8.05566
ENSG00000071626	DAZAP1	DAZ associated protein 1 [Source:HGNC Symbol;Acc:2683]	21.3863	17.5009	19.9836	16.5732	25.1713	22.9467	22.9718	22.4394
ENSG00000071655	MBD3	methyl-CpG binding domain protein 3 [Source:HGNC Symbol;Acc:6918]	16.3066	9.69428	15.1411	10.5427	28.329	13.8275	14.0849	13.2837
ENSG00000071677	PRLH	prolactin releasing hormone [Source:HGNC Symbol;Acc:17945]	0	0	0	0	0	0	0	0
ENSG00000071794	HLTF	helicase-like transcription factor [Source:HGNC Symbol;Acc:11099]	3.59011	4.06386	3.37066	4.10114	2.97423	4.34795	4.41684	4.49841
ENSG00000071859	FAM50A	family with sequence similarity 50, member A [Source:HGNC Symbol;Acc:18786]	7.26658	6.80046	7.89944	7.51498	10.9445	7.2518	6.64766	6.78794
ENSG00000071889	FAM3A	family with sequence similarity 3, member A [Source:HGNC Symbol;Acc:13749]	0.470635	0.316413	0.501296	0.385062	0.539539	0.393919	0.34056	0.291492
ENSG00000071894	CPSF1	cleavage and polyadenylation specific factor 1, 160kDa [Source:HGNC Symbol;Acc:2324]	4.84048	3.46426	4.60623	3.64116	3.37656	5.06237	4.32536	4.33708
ENSG00000071909	MYO3B	myosin IIIB [Source:HGNC Symbol;Acc:15576]	0.00701099	0.00856521	0.00953073	0.0128459	0.0100513	0.00433971	0.00556312	0.011412
ENSG00000071967	CYBRD1	cytochrome b reductase 1 [Source:HGNC Symbol;Acc:20797]	0.506393	0.633979	0.573659	0.570497	0.574627	0.522418	0.581004	0.434415
ENSG00000071991	CDH19	cadherin 19, type 2 [Source:HGNC Symbol;Acc:1758]	0	0.00662781	0	0.0119283	0	0	0	0
ENSG00000071994	PDCD2	programmed cell death 2 [Source:HGNC Symbol;Acc:8762]	4.4789	4.86663	4.21184	4.40347	6.67732	4.63617	4.96177	5.03097
ENSG00000072041	SLC6A15	solute carrier family 6 (neutral amino acid transporter), member 15 [Source:HGNC Symbol;Acc:13621]	2.32949	2.38881	1.26192	1.4703	2.63166	3.6572	3.95474	3.71739
ENSG00000072042	RDH11	retinol dehydrogenase 11 (all-trans/9-cis/11-cis) [Source:HGNC Symbol;Acc:17964]	5.08325	5.33794	5.39042	5.79708	5.23615	5.14613	4.80687	5.09306
ENSG00000072062	PRKACA	protein kinase, cAMP-dependent, catalytic, alpha [Source:HGNC Symbol;Acc:9380]	6.17805	5.81817	8.75072	7.69046	3.85353	7.78137	5.91282	5.82912
ENSG00000072071	LPHN1	latrophilin 1 [Source:HGNC Symbol;Acc:20973]	3.72015	2.82309	3.30798	2.81734	3.13268	3.32227	2.78878	2.92602
ENSG00000072080	SPP2	secreted phosphoprotein 2, 24kDa [Source:HGNC Symbol;Acc:11256]	0.31303	0.364213	0.215299	0.327743	0.274761	0.161468	0.212901	0.236568
ENSG00000072110	ACTN1	actinin, alpha 1 [Source:HGNC Symbol;Acc:163]	2.62115	2.30967	2.90315	2.64751	1.41387	2.72419	2.44297	2.41063
ENSG00000072121	ZFYVE26	zinc finger, FYVE domain containing 26 [Source:HGNC Symbol;Acc:20761]	0.461448	0.4934	0.431471	0.486492	0.207518	0.425675	0.451394	0.411326
ENSG00000072133	RPS6KA6	ribosomal protein S6 kinase, 90kDa, polypeptide 6 [Source:HGNC Symbol;Acc:10435]	2.04693	2.13107	1.54239	1.83282	0.294028	1.47151	2.08722	1.86193
ENSG00000072134	EPN2	epsin 2 [Source:HGNC Symbol;Acc:18639]	2.2605	1.91933	2.17168	1.83248	1.19615	1.87936	1.73844	1.85945
ENSG00000072135	PTPN18	protein tyrosine phosphatase, non-receptor type 18 (brain-derived) [Source:HGNC Symbol;Acc:9649]	0.977533	0.784944	1.30754	1.24031	1.00573	1.17891	0.979587	0.907637
ENSG00000072163	LIMS2	LIM and senescent cell antigen-like domains 2 [Source:HGNC Symbol;Acc:16084]	0.00715901	0.00182209	0.00405498	0.00327928	0.00183277	0.00184639	0.00710071	0.00436987
ENSG00000072182	ASIC4	acid-sensing (proton-gated) ion channel family member 4 [Source:HGNC Symbol;Acc:21263]	0.407799	0.491815	1.98291	1.73004	2.6598	1.93524	0.428125	0.347213
ENSG00000072195	SPEG	SPEG complex locus [Source:HGNC Symbol;Acc:16901]	0.423417	0.289912	0.553361	0.407445	0.323284	0.361996	0.281813	0.263011
ENSG00000072201	LNX1	ligand of numb-protein X 1, E3 ubiquitin protein ligase [Source:HGNC Symbol;Acc:6657]	0.14428	0.195849	0.125307	0.110149	0.0443243	0.128999	0.141197	0.11351
ENSG00000072210	ALDH3A2	aldehyde dehydrogenase 3 family, member A2 [Source:HGNC Symbol;Acc:403]	3.25398	3.5693	3.30971	3.38702	2.7138	3.45106	3.3714	3.28122
ENSG00000072274	TFRC	transferrin receptor (p90, CD71) [Source:HGNC Symbol;Acc:11763]	7.70662	8.26888	6.40382	7.32451	5.37145	9.12722	9.58842	9.64088
ENSG00000072310	SREBF1	sterol regulatory element binding transcription factor 1 [Source:HGNC Symbol;Acc:11289]	0.61146	0.369807	0.955009	0.784799	0.776498	0.729178	0.426338	0.475476
ENSG00000072315	TRPC5	transient receptor potential cation channel, subfamily C, member 5 [Source:HGNC Symbol;Acc:12337]	0	0	0.0191165	0	0	0	0	0
ENSG00000072364	AFF4	AF4/FMR2 family, member 4 [Source:HGNC Symbol;Acc:17869]	8.06948	8.60524	8.46103	9.4265	3.14925	7.11639	7.00791	7.37557
ENSG00000072401	UBE2D1	ubiquitin-conjugating enzyme E2D 1 [Source:HGNC Symbol;Acc:12474]	15.2952	17.4202	15.4676	18.2352	23.4943	15.2748	16.3205	17.8482
ENSG00000072415	MPP5	membrane protein, palmitoylated 5 (MAGUK p55 subfamily member 5) [Source:HGNC Symbol;Acc:18669]	2.36254	2.40031	2.47619	2.86072	1.94836	2.69702	2.47392	2.44684
ENSG00000072422	RHOBTB1	Rho-related BTB domain containing 1 [Source:HGNC Symbol;Acc:18738]	3.04794	3.36549	2.61232	2.78705	1.5958	3.07937	3.31406	3.58105
ENSG00000072444	ASAH2C	N-acylsphingosine amidohydrolase (non-lysosomal ceramidase) 2C [Source:HGNC Symbol;Acc:23457]	0	0	0	0	0	0.0101702	0	0
ENSG00000072501	SMC1A	structural maintenance of chromosomes 1A [Source:HGNC Symbol;Acc:11111]	27.3876	27.2721	26.8708	28.5675	12.4904	26.8308	27.2441	27.0112
ENSG00000072506	HSD17B10	hydroxysteroid (17-beta) dehydrogenase 10 [Source:HGNC Symbol;Acc:4800]	23.4039	20.5555	21.5404	18.8613	49.239	27.0835	25.9568	26.0575
ENSG00000072518	MARK2	MAP/microtubule affinity-regulating kinase 2 [Source:HGNC Symbol;Acc:3332]	0.409088	0.36726	0.44447	0.407711	0.300862	0.410523	0.382641	0.393479
ENSG00000072571	HMMR	hyaluronan-mediated motility receptor (RHAMM) [Source:HGNC Symbol;Acc:5012]	4.49336	5.00462	4.88373	5.10519	3.49918	5.09523	5.20234	5.27476
ENSG00000072609	CHFR	checkpoint with forkhead and ring finger domains, E3 ubiquitin protein ligase [Source:HGNC Symbol;Acc:20455]	0.499823	0.51615	0.522582	0.513702	0.48065	0.417686	0.433561	0.440325
ENSG00000072657	TRHDE	thyrotropin-releasing hormone degrading enzyme [Source:HGNC Symbol;Acc:30748]	0.0150017	0.00763638	0	0.0206152	0.00768115	0.0077382	0.0238072	0.0244188
ENSG00000072682	P4HA2	prolyl 4-hydroxylase, alpha polypeptide II [Source:HGNC Symbol;Acc:8547]	0.354291	0.428475	0.572399	0.605584	0.304369	0.493061	0.288672	0.313505
ENSG00000072694	FCGR2B	Fc fragment of IgG, low affinity IIb, receptor (CD32) [Source:HGNC Symbol;Acc:3618]	0	0.00375081	0.00208682	0.00337523	0	0	0	0
ENSG00000072736	NFATC3	nuclear factor of activated T-cells, cytoplasmic, calcineurin-dependent 3 [Source:HGNC Symbol;Acc:7777]	0.684994	0.664015	0.660572	0.688513	0.137356	0.697164	0.642653	0.647495
ENSG00000072756	TRNT1	tRNA nucleotidyl transferase, CCA-adding, 1 [Source:HGNC Symbol;Acc:17341]	2.43702	2.57846	2.35905	2.5162	2.87022	2.88574	2.82692	2.59263
ENSG00000072778	ACADVL	acyl-CoA dehydrogenase, very long chain [Source:HGNC Symbol;Acc:92]	4.89521	4.473	6.04528	5.41645	3.91423	4.32182	3.302	3.34525
ENSG00000072786	STK10	serine/threonine kinase 10 [Source:HGNC Symbol;Acc:11388]	1.17044	1.11472	1.24893	1.11724	0.645685	1.32823	1.12946	1.09701
ENSG00000072803	FBXW11	F-box and WD repeat domain containing 11 [Source:HGNC Symbol;Acc:13607]	5.26021	5.32193	4.88954	5.13895	3.49797	4.67984	4.66749	4.7341
ENSG00000072818	ACAP1	ArfGAP with coiled-coil, ankyrin repeat and PH domains 1 [Source:HGNC Symbol;Acc:16467]	0.083833	0.0640109	0.0712266	0.0576012	0.0643861	0.0432429	0.0498902	0.0170573
ENSG00000072832	CRMP1	collapsin response mediator protein 1 [Source:HGNC Symbol;Acc:2365]	16.8034	15.1227	15.8793	14.7033	12.061	14.6398	15.6936	14.9921
ENSG00000072840	EVC	Ellis van Creveld syndrome [Source:HGNC Symbol;Acc:3497]	0.587594	0.561587	0.631684	0.637184	0.19648	0.597941	0.5614	0.478224
ENSG00000072849	DERL2	derlin 2 [Source:HGNC Symbol;Acc:17943]	14.1023	14.8866	13.0184	14.7337	16.1824	12.196	11.8407	11.6402
ENSG00000072858	SIDT1	SID1 transmembrane family, member 1 [Source:HGNC Symbol;Acc:25967]	0.0392316	0.026627	0.0444428	0.0519149	0.0267831	0.013491	0.0415062	0.0461202
ENSG00000072864	NDE1	nudE nuclear distribution E homolog 1 (A. nidulans) [Source:HGNC Symbol;Acc:17619]	2.19321	2.3751	2.41228	2.18737	0.454163	2.28769	2.32841	2.29428
ENSG00000072952	MRVI1	murine retrovirus integration site 1 homolog [Source:HGNC Symbol;Acc:7237]	0.0951872	0.101851	0.0682197	0.0783052	0.0338179	0.0781586	0.0724468	0.0774698
ENSG00000072954	TMEM38A	transmembrane protein 38A [Source:HGNC Symbol;Acc:28462]	1.72245	1.51445	1.75169	1.61384	0.601313	1.41349	1.3978	1.11511
ENSG00000072958	AP1M1	adaptor-related protein complex 1, mu 1 subunit [Source:HGNC Symbol;Acc:13667]	9.37014	7.08555	9.29783	7.5831	6.88105	8.83511	8.54203	8.21899
ENSG00000073008	PVR	poliovirus receptor [Source:HGNC Symbol;Acc:9705]	3.16385	2.83146	2.96826	2.54366	2.32719	3.40839	3.23251	2.78005
ENSG00000073009	IKBKG	inhibitor of kappa light polypeptide gene enhancer in B-cells, kinase gamma [Source:HGNC Symbol;Acc:5961]	0.213621	0.171209	0.257443	0.208196	0.33977	0.211003	0.21098	0.173859
ENSG00000073050	XRCC1	X-ray repair complementing defective repair in Chinese hamster cells 1 [Source:HGNC Symbol;Acc:12828]	2.80376	2.48633	2.8632	2.14362	1.82329	3.11768	2.74439	2.65943
ENSG00000073060	SCARB1	scavenger receptor class B, member 1 [Source:HGNC Symbol;Acc:1664]	1.01929	0.783828	0.869442	0.723084	1.04379	1.26885	1.1911	1.22957
ENSG00000073067	CYP2W1	cytochrome P450, family 2, subfamily W, polypeptide 1 [Source:HGNC Symbol;Acc:20243]	0	0.0392716	0.0109246	0.0176696	0.0296263	0.00994879	0.00765208	0.0235459
ENSG00000073111	MCM2	minichromosome maintenance complex component 2 [Source:HGNC Symbol;Acc:6944]	8.04792	6.90249	8.14274	7.23847	7.17438	9.56524	9.53694	9.26118
ENSG00000073146	MOV10L1	Mov10l1, Moloney leukemia virus 10-like 1, homolog (mouse) [Source:HGNC Symbol;Acc:7201]	0.0243823	0.0270795	0.0200881	0.0203066	0.00907942	0.0114336	0.0123117	0.019844
ENSG00000073150	PANX2	pannexin 2 [Source:HGNC Symbol;Acc:8600]	0.211824	0.0761123	0.116452	0.148397	0.191396	0.134972	0.173023	0.111551
ENSG00000073169	RP3-402G11.5	selenoprotein O [Source:RefSeq peptide;Acc:NP_113642]	3.6009	2.24688	2.89493	2.69079	4.67304	3.21839	2.89676	2.55251
ENSG00000073282	TP63	tumor protein p63 [Source:HGNC Symbol;Acc:15979]	0.0038642	0.00196701	0.00437749	0.00177005	0.00395708	0.00199324	0.00153309	0
ENSG00000073331	ALPK1	alpha-kinase 1 [Source:HGNC Symbol;Acc:20917]	0.0545868	0.0476341	0.0441698	0.0625105	0.0618881	0.0422356	0.04022	0.0444264
ENSG00000073350	LLGL2	lethal giant larvae homolog 2 (Drosophila) [Source:HGNC Symbol;Acc:6629]	0.241228	0.159177	0.220135	0.159608	0.178408	0.124431	0.14533	0.0981639
ENSG00000073417	PDE8A	phosphodiesterase 8A [Source:HGNC Symbol;Acc:8793]	0.89974	1.01974	1.0475	1.14405	0.617205	0.825325	0.731133	0.744621
ENSG00000073464	CLCN4	chloride channel, voltage-sensitive 4 [Source:HGNC Symbol;Acc:2022]	1.87857	1.85375	1.67038	1.57198	1.03172	1.87305	1.85286	1.80223
ENSG00000073536	NLE1	notchless homolog 1 (Drosophila) [Source:HGNC Symbol;Acc:19889]	1.9526	1.79755	1.3766	1.1418	2.38242	2.75014	2.62622	2.32175
ENSG00000073578	SDHA	succinate dehydrogenase complex, subunit A, flavoprotein (Fp) [Source:HGNC Symbol;Acc:10680]	1.61359	1.34505	1.51775	1.50017	1.71499	1.83194	1.59043	1.73081
ENSG00000073584	SMARCE1	SWI/SNF related, matrix associated, actin dependent regulator of chromatin, subfamily e, member 1 [Source:HGNC Symbol;Acc:11109]	10.7877	11.3344	10.1622	10.5718	10.2111	10.6993	11.5996	11.6412
ENSG00000073598	FNDC8	fibronectin type III domain containing 8 [Source:HGNC Symbol;Acc:25286]	0.896293	0.825585	0.5802	0.782017	0.830424	1.2769	1.08373	1.18104
ENSG00000073605	GSDMB	gasdermin B [Source:HGNC Symbol;Acc:23690]	0.270001	0.37049	0.260983	0.284996	0.228406	0.281573	0.258487	0.241242
ENSG00000073614	KDM5A	lysine (K)-specific demethylase 5A [Source:HGNC Symbol;Acc:9886]	2.02949	2.09535	2.09334	2.2212	0.962464	2.16109	2.11345	2.11718
ENSG00000073670	ADAM11	ADAM metallopeptidase domain 11 [Source:HGNC Symbol;Acc:189]	0.238539	0.26254	0.171629	0.200813	0.204661	0.299295	0.342745	0.330562
ENSG00000073711	PPP2R3A	protein phosphatase 2, regulatory subunit B'', alpha [Source:HGNC Symbol;Acc:9307]	1.27433	1.21382	1.06083	1.20725	0.528907	0.781824	1.01883	0.997855
ENSG00000073712	FERMT2	fermitin family member 2 [Source:HGNC Symbol;Acc:15767]	6.99553	8.03985	6.73143	7.1746	3.63752	5.20467	6.42087	6.51759
ENSG00000073734	ABCB11	ATP-binding cassette, sub-family B (MDR/TAP), member 11 [Source:HGNC Symbol;Acc:42]	0	0	0	0	0	0	0	0
ENSG00000073737	DHRS9	dehydrogenase/reductase (SDR family) member 9 [Source:HGNC Symbol;Acc:16888]	0	0	0	0	0	0	0	0
ENSG00000073754	CD5L	CD5 molecule-like [Source:HGNC Symbol;Acc:1690]	0	0	0	0	0	0	0	0
ENSG00000073756	PTGS2	prostaglandin-endoperoxide synthase 2 (prostaglandin G/H synthase and cyclooxygenase) [Source:HGNC Symbol;Acc:9605]	0.108196	0.0367172	0.118483	0.0859054	0.0664783	0.0669721	0.0629583	0.0293526
ENSG00000073792	IGF2BP2	insulin-like growth factor 2 mRNA binding protein 2 [Source:HGNC Symbol;Acc:28867]	0.0785829	0.0547388	0.0538813	0.0265233	0.0423536	0.0426682	0.0623544	0.090885
ENSG00000073803	MAP3K13	mitogen-activated protein kinase kinase kinase 13 [Source:HGNC Symbol;Acc:6852]	0.993415	1.04399	1.28193	1.34312	1.17932	1.02692	0.791439	0.81666
ENSG00000073849	ST6GAL1	ST6 beta-galactosamide alpha-2,6-sialyltranferase 1 [Source:HGNC Symbol;Acc:10860]	0.356341	0.348497	0.298783	0.298178	0.178143	0.318408	0.378486	0.42703
ENSG00000073861	TBX21	T-box 21 [Source:HGNC Symbol;Acc:11599]	0.0707624	0	0	0	0.0241544	0.0730016	0.0187163	0.0383942
ENSG00000073905	VDAC1P1	voltage-dependent anion channel 1 pseudogene 1 [Source:HGNC Symbol;Acc:12671]	0.116237	0	0.0658383	0	0.119031	0.119915	0	0
ENSG00000073910	FRY	furry homolog (Drosophila) [Source:HGNC Symbol;Acc:20367]	0.452004	0.360414	0.36792	0.346042	0.108434	0.304893	0.338594	0.317707
ENSG00000073921	PICALM	phosphatidylinositol binding clathrin assembly protein [Source:HGNC Symbol;Acc:15514]	3.1722	3.59295	3.54393	3.83634	1.78402	3.53942	3.09549	3.14717
ENSG00000073969	NSF	N-ethylmaleimide-sensitive factor [Source:HGNC Symbol;Acc:8016]	7.4142	8.09157	8.22898	8.1065	8.42083	8.39735	7.82864	7.84647
ENSG00000074047	GLI2	GLI family zinc finger 2 [Source:HGNC Symbol;Acc:4318]	0.230236	0.177936	0.137073	0.140104	0.0533496	0.136965	0.158686	0.179176
ENSG00000074054	CLASP1	cytoplasmic linker associated protein 1 [Source:HGNC Symbol;Acc:17088]	1.81	1.74337	1.68966	1.73186	0.554515	1.53209	1.6838	1.67993
ENSG00000074071	MRPS34	mitochondrial ribosomal protein S34 [Source:HGNC Symbol;Acc:16618]	9.19627	7.3033	9.28869	6.63865	27.0152	10.7633	11.7885	11.0492
ENSG00000074181	NOTCH3	notch 3 [Source:HGNC Symbol;Acc:7883]	1.62457	1.09512	1.36462	0.992206	0.577174	1.08311	1.2423	1.2922
ENSG00000074201	CLNS1A	chloride channel, nucleotide-sensitive, 1A [Source:HGNC Symbol;Acc:2080]	12.4455	13.6679	11.7744	12.2277	24.2898	13.7256	15.3229	15.2369
ENSG00000074211	PPP2R2C	protein phosphatase 2, regulatory subunit B, gamma [Source:HGNC Symbol;Acc:9306]	0.445607	0.557709	0.423753	0.411978	0.142338	0.413315	0.389265	0.365993
ENSG00000074219	TEAD2	TEA domain family member 2 [Source:HGNC Symbol;Acc:11715]	9.63159	8.07095	9.77827	7.81426	10.7199	9.44166	11.0671	10.1888
ENSG00000074266	EED	embryonic ectoderm development [Source:HGNC Symbol;Acc:3188]	1.66619	1.92115	1.99067	2.19026	3.28153	1.97475	1.87861	1.85118
ENSG00000074276	CDHR2	cadherin-related family member 2 [Source:HGNC Symbol;Acc:18231]	0.340567	0.24606	0.319431	0.281809	0.153752	0.324899	0.310916	0.292079
ENSG00000074317	SNCB	synuclein, beta [Source:HGNC Symbol;Acc:11140]	0.244162	0.217502	0.337099	0.209703	0.687584	0.503776	0.326934	0.248394
ENSG00000074319	TSG101	tumor susceptibility gene 101 [Source:HGNC Symbol;Acc:15971]	8.09028	8.95101	8.50235	8.42115	9.91542	7.3575	8.16812	8.29809
ENSG00000074356	C17orf85	chromosome 17 open reading frame 85 [Source:HGNC Symbol;Acc:24612]	5.20842	5.34103	5.95916	6.57282	3.7074	5.77306	5.52041	5.30063
ENSG00000074370	ATP2A3	ATPase, Ca++ transporting, ubiquitous [Source:HGNC Symbol;Acc:813]	0.0464718	0.0385502	0.0448456	0.0315363	0.0229132	0.024859	0.015023	0.0280163
ENSG00000074410	CA12	carbonic anhydrase XII [Source:HGNC Symbol;Acc:1371]	0.126878	0.141472	0.191641	0.282287	0.191798	0.29295	0.196557	0.118013
ENSG00000074416	MGLL	monoglyceride lipase [Source:HGNC Symbol;Acc:17038]	0.112669	0.0452782	0.0268705	0.0407443	0.0455436	0.0458819	0.0470532	0.0748059
ENSG00000074527	NTN4	netrin 4 [Source:HGNC Symbol;Acc:13658]	0.0598424	0.0558468	0.0649668	0.0730977	0.122562	0.0823148	0.0514411	0.0730558
ENSG00000074582	BCS1L	BC1 (ubiquinol-cytochrome c reductase) synthesis-like [Source:HGNC Symbol;Acc:1020]	0.857317	0.860428	0.793833	0.85504	0.99	1.03813	0.969745	0.865994
ENSG00000074590	NUAK1	NUAK family, SNF1-like kinase, 1 [Source:HGNC Symbol;Acc:14311]	0.130572	0.109473	0.0696076	0.0633285	0.0314613	0.031695	0.20112	0.0937663
ENSG00000074603	DPP8	dipeptidyl-peptidase 8 [Source:HGNC Symbol;Acc:16490]	1.1717	1.13131	1.09316	1.35488	0.622523	1.06379	1.02827	1.10922
ENSG00000074621	SLC24A1	solute carrier family 24 (sodium/potassium/calcium exchanger), member 1 [Source:HGNC Symbol;Acc:10975]	0.195703	0.173171	0.218591	0.211125	0.0842833	0.18114	0.1698	0.208399
ENSG00000074657	ZNF532	zinc finger protein 532 [Source:HGNC Symbol;Acc:30940]	15.1908	15.1815	14.8036	15.1509	8.26797	13.3136	14.8404	15.025
ENSG00000074660	SCARF1	scavenger receptor class F, member 1 [Source:HGNC Symbol;Acc:16820]	0.0119827	0.0121992	0.0203616	0.0109777	0.0306769	0.0432666	0.0190162	0.029257
ENSG00000074695	LMAN1	lectin, mannose-binding, 1 [Source:HGNC Symbol;Acc:6631]	23.273	25.2099	29.8621	32.5927	23.4034	32.6048	24.5116	24.8129
ENSG00000074696	PTPLAD1	protein tyrosine phosphatase-like A domain containing 1 [Source:HGNC Symbol;Acc:24175]	10.5785	11.5131	10.8608	12.0329	8.60438	10.7095	11.6816	11.7815
ENSG00000074706	IPCEF1	interaction protein for cytohesin exchange factors 1 [Source:HGNC Symbol;Acc:21204]	0.0150005	0.0305432	0.0106207	0.0137424	0.0115208	0	0.0119027	0.00610424
ENSG00000074755	ZZEF1	zinc finger, ZZ-type with EF-hand domain 1 [Source:HGNC Symbol;Acc:29027]	3.0279	2.99354	3.21537	2.77393	1.10987	3.16884	3.0312	3.00226
ENSG00000074771	NOX3	NADPH oxidase 3 [Source:HGNC Symbol;Acc:7890]	0.0528263	0.0537808	0.089765	0.145187	0	0.0817469	0.0628753	0.0644905
ENSG00000074800	ENO1	enolase 1, (alpha) [Source:HGNC Symbol;Acc:3350]	172.607	159.71	214.952	202.4	237.516	241.705	205.171	201.614
ENSG00000074803	SLC12A1	solute carrier family 12 (sodium/potassium/chloride transporters), member 1 [Source:HGNC Symbol;Acc:10910]	0.0143589	0.00324852	0.00813311	0.00438486	0.00163378	0	0.00886167	0.00259694
ENSG00000074842	C19orf10	chromosome 19 open reading frame 10 [Source:HGNC Symbol;Acc:16948]	26.6578	21.9823	31.5617	26.8583	66.5929	31.7474	28.6891	25.664
ENSG00000074855	ANO8	anoctamin 8 [Source:HGNC Symbol;Acc:29329]	3.28374	2.22872	2.47283	2.27065	0.54112	2.45313	2.32607	2.41654
ENSG00000074935	TUBE1	tubulin, epsilon 1 [Source:HGNC Symbol;Acc:20775]	3.07265	2.8617	3.01669	2.83579	2.85516	3.31076	2.77221	2.74154
ENSG00000074964	ARHGEF10L	Rho guanine nucleotide exchange factor (GEF) 10-like [Source:HGNC Symbol;Acc:25540]	0.296955	0.262217	0.264315	0.184604	0.159804	0.228201	0.254865	0.234284
ENSG00000074966	TXK	TXK tyrosine kinase [Source:HGNC Symbol;Acc:12434]	0.0634543	0.0276861	0.143766	0.157787	0.102111	0.0467588	0.0287715	0.0516435
ENSG00000075035	WSCD2	WSC domain containing 2 [Source:HGNC Symbol;Acc:29117]	0.368605	0.272317	1.55202	1.4942	0.534465	1.05668	0.217421	0.191148
ENSG00000075043	KCNQ2	potassium voltage-gated channel, KQT-like subfamily, member 2 [Source:HGNC Symbol;Acc:6296]	1.60576	1.17143	2.26566	1.79848	4.19788	2.41212	1.48015	1.4973
ENSG00000075073	TACR2	tachykinin receptor 2 [Source:HGNC Symbol;Acc:11527]	0.0353282	0.0179833	0.0200105	0.0647302	0.0180887	0.0182231	0.0140162	0.0143763
ENSG00000075089	ACTR6	ARP6 actin-related protein 6 homolog (yeast) [Source:HGNC Symbol;Acc:24025]	3.5326	3.88992	3.36683	3.69744	5.41221	3.90402	3.93228	3.90667
ENSG00000075131	TIPIN	TIMELESS interacting protein [Source:HGNC Symbol;Acc:30750]	2.63239	2.63407	2.31825	2.6346	3.81271	2.58549	2.90424	2.62667
ENSG00000075142	SRI	sorcin [Source:HGNC Symbol;Acc:11292]	11.3727	12.9577	11.8186	12.6647	20.7094	13.3163	13.909	13.5459
ENSG00000075151	EIF4G3	eukaryotic translation initiation factor 4 gamma, 3 [Source:HGNC Symbol;Acc:3298]	1.81739	2.00288	1.93619	2.05227	0.761977	1.8714	1.78112	1.76539
ENSG00000075188	NUP37	nucleoporin 37kDa [Source:HGNC Symbol;Acc:29929]	3.92044	4.01075	4.01333	4.06466	6.56057	4.93232	4.94695	4.84834
ENSG00000075213	SEMA3A	sema domain, immunoglobulin domain (Ig), short basic domain, secreted, (semaphorin) 3A [Source:HGNC Symbol;Acc:10723]	0.0924791	0.100427	0.0768264	0.0508335	0.0757616	0.0826848	0.117409	0.125443
ENSG00000075218	GTSE1	G-2 and S-phase expressed 1 [Source:HGNC Symbol;Acc:13698]	9.33889	7.83387	11.2257	10.1237	5.85026	9.80479	9.09009	8.62097
ENSG00000075223	SEMA3C	sema domain, immunoglobulin domain (Ig), short basic domain, secreted, (semaphorin) 3C [Source:HGNC Symbol;Acc:10725]	5.02973	5.69331	3.10663	3.3839	1.45708	1.97997	3.15408	3.76363
ENSG00000075234	TTC38	tetratricopeptide repeat domain 38 [Source:HGNC Symbol;Acc:26082]	2.33678	2.38747	2.9769	2.62075	2.2567	2.91689	2.57345	2.53803
ENSG00000075239	ACAT1	acetyl-CoA acetyltransferase 1 [Source:HGNC Symbol;Acc:93]	6.8554	8.03115	8.41959	9.00952	12.5498	9.56204	8.74893	8.51947
ENSG00000075240	GRAMD4	GRAM domain containing 4 [Source:HGNC Symbol;Acc:29113]	2.74316	2.12673	3.28192	2.73468	2.16171	2.51238	1.97164	1.82543
ENSG00000075275	CELSR1	cadherin, EGF LAG seven-pass G-type receptor 1 (flamingo homolog, Drosophila) [Source:HGNC Symbol;Acc:1850]	0.0897695	0.0600574	0.0697329	0.0798905	0.0551564	0.0608581	0.0691956	0.075148
ENSG00000075290	WNT8B	wingless-type MMTV integration site family, member 8B [Source:HGNC Symbol;Acc:12789]	0.124594	0.0951343	0	0.0570721	0	0.0321343	0.024716	0.0507017
ENSG00000075292	ZNF638	zinc finger protein 638 [Source:HGNC Symbol;Acc:17894]	2.50312	2.92911	2.7007	3.1287	1.65287	2.65992	2.60625	2.61538
ENSG00000075303	SLC25A40	solute carrier family 25, member 40 [Source:HGNC Symbol;Acc:29680]	7.58717	9.49904	8.77453	10.6349	8.10427	8.15425	7.85156	7.81947
ENSG00000075336	TIMM21	translocase of inner mitochondrial membrane 21 homolog (yeast) [Source:HGNC Symbol;Acc:25010]	16.3821	17.8726	16.8599	17.4763	23.5397	20.711	21.0328	19.1682
ENSG00000075340	ADD2	adducin 2 (beta) [Source:HGNC Symbol;Acc:244]	1.89936	1.76312	1.54809	1.52054	0.78	1.7806	2.11614	2.09598
ENSG00000075388	FGF4	fibroblast growth factor 4 [Source:HGNC Symbol;Acc:3682]	0	0	0	0	0	0	0	0
ENSG00000075391	RASAL2	RAS protein activator like 2 [Source:HGNC Symbol;Acc:9874]	1.00485	1.06183	1.05066	1.1055	0.468564	1.1292	1.11591	1.18291
ENSG00000075399	VPS9D1	VPS9 domain containing 1 [Source:HGNC Symbol;Acc:13526]	0.459406	0.33746	0.46114	0.362271	0.303707	0.32996	0.323003	0.236643
ENSG00000075407	ZNF37A	zinc finger protein 37A [Source:HGNC Symbol;Acc:13102]	3.0751	3.04676	2.62581	3.1475	1.11824	3.26274	3.08582	2.95548
ENSG00000075413	MARK3	MAP/microtubule affinity-regulating kinase 3 [Source:HGNC Symbol;Acc:6897]	2.19999	2.1946	2.09838	2.1243	1.62681	2.03922	2.19936	2.03285
ENSG00000075415	SLC25A3	solute carrier family 25 (mitochondrial carrier; phosphate carrier), member 3 [Source:HGNC Symbol;Acc:10989]	12.654	13.409	12.7501	13.0856	20.7458	14.0166	14.8599	14.5119
ENSG00000075420	FNDC3B	fibronectin type III domain containing 3B [Source:HGNC Symbol;Acc:24670]	1.1166	1.23385	1.39283	1.54017	0.768289	1.25807	0.925826	0.986368
ENSG00000075426	FOSL2	FOS-like antigen 2 [Source:HGNC Symbol;Acc:3798]	1.05994	0.963472	0.523788	0.490472	0.271354	0.619265	1.21007	1.0299
ENSG00000075429	CACNG5	calcium channel, voltage-dependent, gamma subunit 5 [Source:HGNC Symbol;Acc:1409]	0.10629	0.0541054	0.0602045	0.0486876	0	0.0548268	0.0702831	0.0865062
ENSG00000075461	CACNG4	calcium channel, voltage-dependent, gamma subunit 4 [Source:HGNC Symbol;Acc:1408]	124.415	102.471	121.828	103.476	63.9792	88.5987	91.9963	92.7676
ENSG00000075539	FRYL	FRY-like [Source:HGNC Symbol;Acc:29127]	0.70147	0.762744	0.732323	0.787914	0.346324	0.70447	0.670881	0.655191
ENSG00000075568	TMEM131	transmembrane protein 131 [Source:HGNC Symbol;Acc:30366]	2.32852	2.32405	2.39078	2.51668	1.2931	2.40946	2.21327	2.32738
ENSG00000075618	FSCN1	fascin homolog 1, actin-bundling protein (Strongylocentrotus purpuratus) [Source:HGNC Symbol;Acc:11148]	35.0709	23.7792	29.4725	21.1234	34.1143	28.1345	31.867	30.8918
ENSG00000075624	ACTB	actin, beta [Source:HGNC Symbol;Acc:132]	107.347	95.7486	126.34	108.344	207.405	114.711	108.399	105.894
ENSG00000075643	MOCOS	molybdenum cofactor sulfurase [Source:HGNC Symbol;Acc:18234]	0.134125	0.0910325	0.0759707	0.0511982	0.0343373	0.0576539	0.062082	0.0636768
ENSG00000075651	PLD1	phospholipase D1, phosphatidylcholine-specific [Source:HGNC Symbol;Acc:9067]	0.0319607	0.0395107	0.0387922	0.0313714	0.0257156	0.0376823	0.0307947	0.0353017
ENSG00000075673	ATP12A	ATPase, H+/K+ transporting, nongastric, alpha polypeptide [Source:HGNC Symbol;Acc:13816]	0	0	0	0	0	0	0	0
ENSG00000075702	WDR62	WD repeat domain 62 [Source:HGNC Symbol;Acc:24502]	1.49704	1.20966	1.41188	1.33153	0.818607	1.42071	1.35511	1.22727
ENSG00000075711	DLG1	discs, large homolog 1 (Drosophila) [Source:HGNC Symbol;Acc:2900]	1.10982	1.35041	1.03779	1.24491	0.564829	1.04157	1.14565	1.18906
ENSG00000075785	RAB7A	RAB7A, member RAS oncogene family [Source:HGNC Symbol;Acc:9788]	25.1392	27.0445	25.2492	25.0177	23.8714	26.4248	26.0531	27.0502
ENSG00000075790	BCAP29	B-cell receptor-associated protein 29 [Source:HGNC Symbol;Acc:24131]	2.135	2.35113	2.72858	2.84298	1.66899	1.79927	1.83009	1.85018
ENSG00000075826	SEC31B	SEC31 homolog B (S. cerevisiae) [Source:HGNC Symbol;Acc:23197]	0.132961	0.10958	0.117151	0.114075	0.0626754	0.0936227	0.0770335	0.0669887
ENSG00000075856	SART3	squamous cell carcinoma antigen recognized by T cells 3 [Source:HGNC Symbol;Acc:16860]	3.42751	3.23758	3.46105	3.25445	1.76356	3.74907	3.604	3.53433
ENSG00000075884	ARHGAP15	Rho GTPase activating protein 15 [Source:HGNC Symbol;Acc:21030]	0.0340664	0.0485548	0.0424507	0.0124837	0	0.0140578	0.0108125	0.0388158
ENSG00000075886	TUBA3D	tubulin, alpha 3d [Source:HGNC Symbol;Acc:24071]	0.0823862	0.016775	0.0653308	0.105667	0.0674932	0.0679945	0.0784467	0.0268206
ENSG00000075891	PAX2	paired box 2 [Source:HGNC Symbol;Acc:8616]	0	0	0	0	0	0	0	0
ENSG00000075914	EXOSC7	exosome component 7 [Source:HGNC Symbol;Acc:28112]	3.27757	3.40114	2.74635	2.9944	7.26748	4.15442	4.22704	4.55608
ENSG00000075945	KIFAP3	kinesin-associated protein 3 [Source:HGNC Symbol;Acc:17060]	3.48069	4.19204	3.91545	4.37982	3.0157	3.15406	3.3862	3.47013
ENSG00000075975	MKRN2	makorin ring finger protein 2 [Source:HGNC Symbol;Acc:7113]	6.01069	6.15079	6.0149	6.46052	4.18087	6.39234	5.64474	5.52123
ENSG00000076003	MCM6	minichromosome maintenance complex component 6 [Source:HGNC Symbol;Acc:6949]	40.166	41.0262	38.6455	39.4817	29.48	38.5366	43.5178	42.6805
ENSG00000076043	REXO2	REX2, RNA exonuclease 2 homolog (S. cerevisiae) [Source:HGNC Symbol;Acc:17851]	1.11704	1.09985	1.09313	0.932064	3.3887	2.0559	1.91835	1.73288
ENSG00000076053	RBM7	RNA binding motif protein 7 [Source:HGNC Symbol;Acc:9904]	0.984873	1.25917	1.3051	1.44782	1.81538	1.21452	1.19585	1.25267
ENSG00000076067	RBMS2	RNA binding motif, single stranded interacting protein 2 [Source:HGNC Symbol;Acc:9909]	0.649887	0.555297	0.5916	0.63259	0.249566	0.628549	0.520281	0.632819
ENSG00000076108	BAZ2A	bromodomain adjacent to zinc finger domain, 2A [Source:HGNC Symbol;Acc:962]	2.17421	1.97819	2.08282	2.01467	0.887186	2.03027	1.94593	1.84949
ENSG00000076201	PTPN23	protein tyrosine phosphatase, non-receptor type 23 [Source:HGNC Symbol;Acc:14406]	1.7442	1.39592	1.69044	1.43901	0.804258	1.60696	1.5346	1.52342
ENSG00000076242	MLH1	mutL homolog 1, colon cancer, nonpolyposis type 2 (E. coli) [Source:HGNC Symbol;Acc:7127]	1.781	1.85506	1.76437	1.87244	1.85311	1.79309	1.93393	1.92976
ENSG00000076248	UNG	uracil-DNA glycosylase [Source:HGNC Symbol;Acc:12572]	6.486	5.90234	5.52787	5.34223	9.56545	7.485	7.73321	7.37707
ENSG00000076258	FMO4	flavin containing monooxygenase 4 [Source:HGNC Symbol;Acc:3772]	0	0.0307425	0	0.0138321	0.0154614	0.0155762	0.0119804	0.0122881
ENSG00000076321	KLHL20	kelch-like family member 20 [Source:HGNC Symbol;Acc:25056]	4.20735	4.40677	4.41808	4.67136	2.25176	4.35836	4.0048	4.07949
ENSG00000076344	RGS11	regulator of G-protein signaling 11 [Source:HGNC Symbol;Acc:9993]	0.16657	0.0913122	0.125797	0.0899944	0.0306158	0.0793112	0.0711689	0.0695211
ENSG00000076351	SLC46A1	solute carrier family 46 (folate transporter), member 1 [Source:HGNC Symbol;Acc:30521]	0.449283	0.489613	0.458783	0.475369	0.304562	0.567951	0.477007	0.46351
ENSG00000076356	PLXNA2	plexin A2 [Source:HGNC Symbol;Acc:9100]	10.5255	9.28103	18.0615	16.6953	5.10916	13.8791	7.62954	7.42659
ENSG00000076382	SPAG5	sperm associated antigen 5 [Source:HGNC Symbol;Acc:13452]	17.4181	17.56	19.0032	19.9669	10.263	20.19	19.7037	18.3779
ENSG00000076513	ANKRD13A	ankyrin repeat domain 13A [Source:HGNC Symbol;Acc:21268]	1.35494	1.59248	1.40433	1.40377	0.770032	1.30268	1.39597	1.45204
ENSG00000076554	TPD52	tumor protein D52 [Source:HGNC Symbol;Acc:12005]	1.2751	1.58943	0.994691	1.14916	1.20172	1.08872	1.37206	1.40562
ENSG00000076555	ACACB	acetyl-CoA carboxylase beta [Source:HGNC Symbol;Acc:85]	0.396714	0.362428	0.378242	0.357045	0.134622	0.318052	0.264014	0.267009
ENSG00000076604	TRAF4	TNF receptor-associated factor 4 [Source:HGNC Symbol;Acc:12034]	5.29349	4.28154	5.43011	4.08859	7.22365	4.72482	4.69228	4.34629
ENSG00000076641	PAG1	phosphoprotein associated with glycosphingolipid microdomains 1 [Source:HGNC Symbol;Acc:30043]	0.748994	0.693207	0.609366	0.623794	0.0976179	0.646254	0.821236	0.676083
ENSG00000076650	GPATCH1	G patch domain containing 1 [Source:HGNC Symbol;Acc:24658]	2.79629	2.83045	2.77631	2.35563	2.07357	3.38215	2.8564	3.2306
ENSG00000076662	ICAM3	intercellular adhesion molecule 3 [Source:HGNC Symbol;Acc:5346]	1.87499	1.14532	1.86263	1.32133	3.01302	2.49974	1.99133	1.80772
ENSG00000076685	NT5C2	5'-nucleotidase, cytosolic II [Source:HGNC Symbol;Acc:8022]	3.93943	3.98581	4.24589	4.65155	2.11328	3.9133	3.78585	3.67917
ENSG00000076706	MCAM	melanoma cell adhesion molecule [Source:HGNC Symbol;Acc:6934]	0.527217	0.36471	0.407737	0.346767	0.200728	0.296356	0.353979	0.313562
ENSG00000076716	GPC4	glypican 4 [Source:HGNC Symbol;Acc:4452]	0.0969147	0.14471	0.0402556	0.082867	0.046314	0.0799852	0.107661	0.068359
ENSG00000076770	MBNL3	muscleblind-like splicing regulator 3 [Source:HGNC Symbol;Acc:20564]	0.945427	1.03761	0.791712	0.837675	0.395611	0.86319	1.11988	1.12495
ENSG00000076826	CAMSAP3	calmodulin regulated spectrin-associated protein family, member 3 [Source:HGNC Symbol;Acc:29307]	0.933807	0.640125	0.62413	0.467665	0.408001	0.385343	0.642167	0.658663
ENSG00000076864	RAP1GAP	RAP1 GTPase activating protein [Source:HGNC Symbol;Acc:9858]	0.480828	0.376401	0.391705	0.296591	0.239327	0.337942	0.36633	0.363268
ENSG00000076924	XAB2	XPA binding protein 2 [Source:HGNC Symbol;Acc:14089]	5.76662	4.30656	5.19494	3.83188	4.88542	5.65556	5.23048	5.00976
ENSG00000076928	ARHGEF1	Rho guanine nucleotide exchange factor (GEF) 1 [Source:HGNC Symbol;Acc:681]	2.23393	1.477	2.05846	1.57707	1.77393	1.81689	1.68954	1.65364
ENSG00000076944	STXBP2	syntaxin binding protein 2 [Source:HGNC Symbol;Acc:11445]	0.0112153	0.028545	0.00952883	0.046236	0.0114849	0.0231405	0.022248	0.0136917
ENSG00000076984	MAP2K7	mitogen-activated protein kinase kinase 7 [Source:HGNC Symbol;Acc:6847]	1.55934	1.20881	1.51321	1.2289	1.30439	1.67846	1.47583	1.37001
ENSG00000077009	NMRK2	nicotinamide riboside kinase 2 [Source:HGNC Symbol;Acc:17871]	0	0	0	0	0	0	0	0
ENSG00000077044	DGKD	diacylglycerol kinase, delta 130kDa [Source:HGNC Symbol;Acc:2851]	1.40361	1.15167	1.30668	1.20695	0.890872	1.63154	1.35414	1.27582
ENSG00000077063	CTTNBP2	cortactin binding protein 2 [Source:HGNC Symbol;Acc:15679]	0	0	0	0	0	0	0	0
ENSG00000077080	ACTL6B	actin-like 6B [Source:HGNC Symbol;Acc:160]	6.74546	5.70235	6.67776	5.39344	6.75341	4.81532	4.88647	4.95073
ENSG00000077092	RARB	retinoic acid receptor, beta [Source:HGNC Symbol;Acc:9865]	0.363108	0.369669	3.65064	3.80282	2.15496	3.17557	0.281572	0.258582
ENSG00000077097	TOP2B	topoisomerase (DNA) II beta 180kDa [Source:HGNC Symbol;Acc:11990]	15.0751	16.9369	14.8957	16.6783	9.56388	15.7977	16.4948	16.556
ENSG00000077147	TM9SF3	transmembrane 9 superfamily member 3 [Source:HGNC Symbol;Acc:21529]	28.1819	31.2644	27.4532	31.5882	23.4972	27.0692	25.5238	26.9098
ENSG00000077150	NFKB2	nuclear factor of kappa light polypeptide gene enhancer in B-cells 2 (p49/p100) [Source:HGNC Symbol;Acc:7795]	0.513051	0.412359	0.498172	0.515962	0.351573	0.350204	0.379551	0.323371
ENSG00000077152	UBE2T	ubiquitin-conjugating enzyme E2T (putative) [Source:HGNC Symbol;Acc:25009]	56.7286	61.6441	69.3954	67.7247	120.199	69.5691	65.664	67.4848
ENSG00000077157	PPP1R12B	protein phosphatase 1, regulatory subunit 12B [Source:HGNC Symbol;Acc:7619]	0.602978	0.571079	0.734796	0.756899	0.295377	0.58318	0.502607	0.516698
ENSG00000077232	DNAJC10	DnaJ (Hsp40) homolog, subfamily C, member 10 [Source:HGNC Symbol;Acc:24637]	6.10483	6.74798	6.45968	6.86358	3.52682	6.15453	5.92153	6.07364
ENSG00000077235	GTF3C1	general transcription factor IIIC, polypeptide 1, alpha 220kDa [Source:HGNC Symbol;Acc:4664]	2.99831	2.57705	2.99819	2.61062	1.37025	3.08925	2.95385	2.77842
ENSG00000077238	IL4R	interleukin 4 receptor [Source:HGNC Symbol;Acc:6015]	0.0100356	0.0153254	0.0284216	0.0160892	0.0179844	0.0207063	0.0139354	0.00408382
ENSG00000077254	USP33	ubiquitin specific peptidase 33 [Source:HGNC Symbol;Acc:20059]	3.89551	4.16941	3.94488	4.3348	2.46638	3.63652	3.55333	3.64461
ENSG00000077264	PAK3	p21 protein (Cdc42/Rac)-activated kinase 3 [Source:HGNC Symbol;Acc:8592]	0.269101	0.253287	0.224321	0.202341	0.0493945	0.175475	0.18734	0.179756
ENSG00000077274	CAPN6	calpain 6 [Source:HGNC Symbol;Acc:1483]	0	0.0235366	0.00654745	0.0105899	0	0.0119252	0.00917224	0.0376314
ENSG00000077279	DCX	doublecortin [Source:HGNC Symbol;Acc:2714]	5.18677	5.32145	3.4239	3.56381	1.06504	2.8197	4.48646	4.57833
ENSG00000077312	SNRPA	small nuclear ribonucleoprotein polypeptide A [Source:HGNC Symbol;Acc:11151]	23.9998	22.0794	23.7411	18.8873	32.3536	27.2202	28.179	27.952
ENSG00000077327	SPAG6	sperm associated antigen 6 [Source:HGNC Symbol;Acc:11215]	0.117666	0.128053	0.0988226	0.0929282	0.0457047	0.0376725	0.103025	0.0990667
ENSG00000077348	EXOSC5	exosome component 5 [Source:HGNC Symbol;Acc:24662]	16.1656	9.20921	10.2143	10.3187	30.2398	19.4467	16.6707	16.1965
ENSG00000077380	DYNC1I2	dynein, cytoplasmic 1, intermediate chain 2 [Source:HGNC Symbol;Acc:2964]	2.40527	2.73224	2.55477	2.66882	2.08631	2.22684	2.44207	2.32631
ENSG00000077420	APBB1IP	amyloid beta (A4) precursor protein-binding, family B, member 1 interacting protein [Source:HGNC Symbol;Acc:17379]	0	0.00684533	0	0.00615988	0.00688546	0	0	0
ENSG00000077454	LRCH4	leucine-rich repeats and calponin homology (CH) domain containing 4 [Source:HGNC Symbol;Acc:6691]	1.35081	0.882368	1.24056	0.836933	0.827572	1.02302	1.05017	0.911917
ENSG00000077458	FAM76B	family with sequence similarity 76, member B [Source:HGNC Symbol;Acc:28492]	3.08591	3.63726	3.10684	3.5677	2.13639	2.81588	2.78315	2.87941
ENSG00000077463	SIRT6	sirtuin 6 [Source:HGNC Symbol;Acc:14934]	2.32912	1.62099	2.02732	1.54306	3.39574	1.84623	1.96297	1.94914
ENSG00000077498	TYR	tyrosinase [Source:HGNC Symbol;Acc:12442]	0	0.0166384	0	0.0299446	0	0.0168602	0.012968	0
ENSG00000077514	POLD3	polymerase (DNA-directed), delta 3, accessory subunit [Source:HGNC Symbol;Acc:20932]	2.95238	2.80771	2.99428	3.23474	2.37476	3.16414	3.24887	3.01573
ENSG00000077522	ACTN2	actinin, alpha 2 [Source:HGNC Symbol;Acc:164]	0.168929	0.17998	0.0801075	0.0719814	0.116667	0.170221	0.211974	0.188643
ENSG00000077549	CAPZB	capping protein (actin filament) muscle Z-line, beta [Source:HGNC Symbol;Acc:1491]	6.17178	5.7103	8.00296	7.13434	7.96476	6.88766	5.63642	5.53638
ENSG00000077585	GPR137B	G protein-coupled receptor 137B [Source:HGNC Symbol;Acc:11862]	1.1956	1.1989	1.09983	1.20239	1.59257	1.354	1.34101	1.42667
ENSG00000077616	NAALAD2	N-acetylated alpha-linked acidic dipeptidase 2 [Source:HGNC Symbol;Acc:14526]	1.19629	1.40643	1.35519	1.364	1.0885	1.19975	1.05209	0.997733
ENSG00000077684	PHF17	PHD finger protein 17 [Source:HGNC Symbol;Acc:30027]	2.37904	2.60016	2.12748	2.294	2.25474	2.26445	2.45568	2.48548
ENSG00000077713	SLC25A43	solute carrier family 25, member 43 [Source:HGNC Symbol;Acc:30557]	0.0223254	0.00757628	0.0126455	0.0204529	0.00762069	0.0383865	0	0.01817
ENSG00000077721	UBE2A	ubiquitin-conjugating enzyme E2A [Source:HGNC Symbol;Acc:12472]	12.4511	14.141	14.2766	16.3191	18.1018	12.1106	12.0552	11.6499
ENSG00000077782	FGFR1	fibroblast growth factor receptor 1 [Source:HGNC Symbol;Acc:3688]	0.590811	0.544202	0.456036	0.388887	0.318606	0.5378	0.602743	0.615532
ENSG00000077800	FKBP6	FK506 binding protein 6, 36kDa [Source:HGNC Symbol;Acc:3722]	0.0221262	0.00750866	0.00835508	0	0	0.0304351	0.0175568	0.0060026
ENSG00000077809	GTF2I	general transcription factor IIi [Source:HGNC Symbol;Acc:4659]	12.6264	13.1812	12.5502	13.6282	12.2095	11.9324	12.2296	12.3346
ENSG00000077935	SMC1B	structural maintenance of chromosomes 1B [Source:HGNC Symbol;Acc:11112]	0.0197502	0	0.0261026	0	0.00674164	0.0203752	0.0208953	0.010716
ENSG00000077942	FBLN1	fibulin 1 [Source:HGNC Symbol;Acc:3600]	5.29935	4.40542	5.08805	4.13759	4.52541	5.01981	5.09098	4.80692
ENSG00000077943	ITGA8	integrin, alpha 8 [Source:HGNC Symbol;Acc:6144]	0.0509015	0.115158	0.0736804	0.103627	0.0463334	0.0175041	0.067316	0.0368241
ENSG00000077984	CST7	cystatin F (leukocystatin) [Source:HGNC Symbol;Acc:2479]	0	0	0.0199925	0	0	0.0728269	0.0280073	0
ENSG00000078018	MAP2	microtubule-associated protein 2 [Source:HGNC Symbol;Acc:6839]	7.3386	7.72487	6.68394	7.61856	3.36399	7.04488	7.40925	7.67133
ENSG00000078043	PIAS2	protein inhibitor of activated STAT, 2 [Source:HGNC Symbol;Acc:17311]	1.96002	2.10914	1.98632	2.14861	0.989272	1.999	1.95403	2.22237
ENSG00000078053	AMPH	amphiphysin [Source:HGNC Symbol;Acc:471]	0.00292406	0	0.00165624	0	0.00299435	0.00603318	0.0046404	0.0023798
ENSG00000078061	ARAF	v-raf murine sarcoma 3611 viral oncogene homolog [Source:HGNC Symbol;Acc:646]	3.10286	2.85288	3.35083	2.87212	2.8696	3.45581	3.23733	3.04961
ENSG00000078070	MCCC1	methylcrotonoyl-CoA carboxylase 1 (alpha) [Source:HGNC Symbol;Acc:6936]	0.952125	1.00895	0.758252	0.753429	0.611043	0.845756	1.019	0.962824
ENSG00000078081	LAMP3	lysosomal-associated membrane protein 3 [Source:HGNC Symbol;Acc:14582]	0.0666363	0.0872233	0.0323519	0.0697683	0.0974829	0.0589242	0.10575	0.108466
ENSG00000078098	FAP	fibroblast activation protein, alpha [Source:HGNC Symbol;Acc:3590]	0	0	0.0148663	0.0200374	0	0.0180512	0.00347101	0.00356017
ENSG00000078114	NEBL	nebulette [Source:HGNC Symbol;Acc:16932]	0.37032	0.406294	0.975463	1.18247	0.504401	0.91615	0.313813	0.31017
ENSG00000078124	ACER3	alkaline ceramidase 3 [Source:HGNC Symbol;Acc:16066]	1.46731	1.62476	1.36587	1.51026	1.19129	1.2906	1.27562	1.45825
ENSG00000078140	UBE2K	ubiquitin-conjugating enzyme E2K [Source:HGNC Symbol;Acc:4914]	12.2147	13.2014	11.6856	13.7306	12.1976	13.8344	12.5954	12.7264
ENSG00000078142	PIK3C3	phosphatidylinositol 3-kinase, catalytic subunit type 3 [Source:HGNC Symbol;Acc:8974]	5.27452	5.94972	5.03628	5.48441	2.9923	5.15936	5.48241	5.41463
ENSG00000078177	N4BP2	NEDD4 binding protein 2 [Source:HGNC Symbol;Acc:29851]	1.63411	1.99993	1.81926	2.0738	0.83769	1.65174	1.50478	1.55767
ENSG00000078237	C12orf5	chromosome 12 open reading frame 5 [Source:HGNC Symbol;Acc:1185]	10.4112	9.93031	10.3836	11.1541	13.5305	10.2411	9.27666	8.8675
ENSG00000078246	TULP3	tubby like protein 3 [Source:HGNC Symbol;Acc:12425]	2.6041	2.63287	3.08988	2.78467	1.11265	2.5985	2.4297	2.55423
ENSG00000078269	SYNJ2	synaptojanin 2 [Source:HGNC Symbol;Acc:11504]	0.211637	0.237905	0.447032	0.45846	0.250587	0.407101	0.206415	0.2171
ENSG00000078295	ADCY2	adenylate cyclase 2 (brain) [Source:HGNC Symbol;Acc:233]	0.016149	0.0234869	0.0222143	0.0232486	0.0283495	0.0119	0.0164752	0.0206536
ENSG00000078304	PPP2R5C	protein phosphatase 2, regulatory subunit B', gamma [Source:HGNC Symbol;Acc:9311]	3.93832	4.30487	4.16546	4.30725	3.36448	3.59186	3.56582	3.7339
ENSG00000078319	PMS2P1	postmeiotic segregation increased 2 pseudogene 1 [Source:HGNC Symbol;Acc:9123]	5.53279	5.40745	4.55455	5.67698	8.08318	7.07776	6.2048	6.12403
ENSG00000078328	RBFOX1	RNA binding protein, fox-1 homolog (C. elegans) 1 [Source:HGNC Symbol;Acc:18222]	0.0245637	0.0173129	0.00214051	0.00865518	0.00773974	0.00389862	0.0224896	0.0153782
ENSG00000078369	GNB1	guanine nucleotide binding protein (G protein), beta polypeptide 1 [Source:HGNC Symbol;Acc:4396]	50.9675	48.214	49.6105	48.0449	30.1395	42.4538	45.2675	44.4098
ENSG00000078399	HOXA9	homeobox A9 [Source:HGNC Symbol;Acc:5109]	0	0	0	0	0	0	0	0
ENSG00000078401	EDN1	endothelin 1 [Source:HGNC Symbol;Acc:3176]	0.295415	0.225564	0.0209159	0.101489	0.0378144	0.152381	0.0879027	0.0601071
ENSG00000078403	MLLT10	myeloid/lymphoid or mixed-lineage leukemia (trithorax homolog, Drosophila); translocated to, 10 [Source:HGNC Symbol;Acc:16063]	1.98298	1.88996	1.76083	1.89924	1.17636	1.90328	1.87934	1.87611
ENSG00000078487	ZCWPW1	zinc finger, CW type with PWWP domain 1 [Source:HGNC Symbol;Acc:23486]	0.159969	0.18374	0.141722	0.135279	0.0714064	0.165031	0.120424	0.143547
ENSG00000078549	ADCYAP1R1	adenylate cyclase activating polypeptide 1 (pituitary) receptor type I [Source:HGNC Symbol;Acc:242]	4.86817	4.53628	1.72148	1.75766	1.12924	2.64522	4.83386	4.56037
ENSG00000078579	FGF20	fibroblast growth factor 20 [Source:HGNC Symbol;Acc:3677]	0	0.050346	0	0.0226523	0	0	0.0196199	0
ENSG00000078589	P2RY10	purinergic receptor P2Y, G-protein coupled, 10 [Source:HGNC Symbol;Acc:19906]	0	0	0	0	0	0	0	0
ENSG00000078596	ITM2A	integral membrane protein 2A [Source:HGNC Symbol;Acc:6173]	0.45903	0.648225	0.50323	0.339137	0.545881	0.412452	0.505227	0.470001
ENSG00000078618	NRD1	nardilysin (N-arginine dibasic convertase) [Source:HGNC Symbol;Acc:7995]	4.27138	4.55638	4.42644	4.77055	2.30141	4.79991	4.73704	4.60482
ENSG00000078668	VDAC3	voltage-dependent anion channel 3 [Source:HGNC Symbol;Acc:12674]	10.889	12.327	11.6957	12.4669	13.3724	12.6147	13.1454	12.7
ENSG00000078674	PCM1	pericentriolar material 1 [Source:HGNC Symbol;Acc:8727]	3.59031	4.0387	3.5404	3.94342	2.22281	3.28872	3.7894	3.84979
ENSG00000078687	TNRC6C	trinucleotide repeat containing 6C [Source:HGNC Symbol;Acc:29318]	0.823784	0.758157	0.686096	0.66775	0.388724	0.731553	0.743604	0.712288
ENSG00000078699	CBFA2T2	core-binding factor, runt domain, alpha subunit 2; translocated to, 2 [Source:HGNC Symbol;Acc:1536]	2.52476	2.37157	1.7548	1.73667	0.698501	1.38435	1.94359	1.8993
ENSG00000078725	DBC1	deleted in bladder cancer 1 [Source:HGNC Symbol;Acc:2687]	0.39014	0.234058	0.146006	0.0765894	0.0356712	0.12937	0.182425	0.175771
ENSG00000078747	ITCH	itchy E3 ubiquitin protein ligase [Source:HGNC Symbol;Acc:13890]	2.82605	3.01266	3.04818	3.19102	2.10671	3.106	2.96491	3.03408
ENSG00000078795	PKD2L2	polycystic kidney disease 2-like 2 [Source:HGNC Symbol;Acc:9012]	0.00406129	0.012404	0.0184031	0.011162	0.0291124	0.0377083	0.0128903	0.0165268
ENSG00000078804	TP53INP2	tumor protein p53 inducible nuclear protein 2 [Source:HGNC Symbol;Acc:16104]	5.34709	4.69222	7.53091	7.05103	3.41074	4.68049	4.0357	3.85364
ENSG00000078808	SDF4	stromal cell derived factor 4 [Source:HGNC Symbol;Acc:24188]	4.06142	3.15495	4.21151	3.43978	5.49124	4.20631	3.78917	3.80473
ENSG00000078814	MYH7B	myosin, heavy chain 7B, cardiac muscle, beta [Source:HGNC Symbol;Acc:15906]	0.0441806	0.0349836	0.0250246	0.0134917	0.0150808	0.0405143	0.0311615	0.0359572
ENSG00000078898	BPIFB2	BPI fold containing family B, member 2 [Source:HGNC Symbol;Acc:16177]	0	0	0	0	0	0	0	0
ENSG00000078900	TP73	tumor protein p73 [Source:HGNC Symbol;Acc:12003]	0.537341	0.3647	0.61794	0.482327	0.358501	0.445155	0.368231	0.351185
ENSG00000078902	TOLLIP	toll interacting protein [Source:HGNC Symbol;Acc:16476]	1.10561	0.914763	1.09542	0.887475	1.36222	1.07542	1.04439	0.914104
ENSG00000078967	UBE2D4	ubiquitin-conjugating enzyme E2D 4 (putative) [Source:HGNC Symbol;Acc:21647]	3.04961	2.61534	3.49487	3.24142	2.5177	2.82906	2.46359	2.4435
ENSG00000079101	CLUL1	clusterin-like 1 (retinal) [Source:HGNC Symbol;Acc:2096]	0.0668044	0.0388638	0.0756782	0.0349722	0.0488644	0.0295364	0.0378631	0.0388357
ENSG00000079102	RUNX1T1	runt-related transcription factor 1; translocated to, 1 (cyclin D-related) [Source:HGNC Symbol;Acc:1535]	0.146217	0.16215	0.150111	0.148305	0.129678	0.150844	0.213396	0.270941
ENSG00000079112	CDH17	cadherin 17, LI cadherin (liver-intestine) [Source:HGNC Symbol;Acc:1756]	0.0576143	0.0234622	0.0261069	0.0369474	0.0235997	0.0118875	0.0228581	0.0187562
ENSG00000079134	THOC1	THO complex 1 [Source:HGNC Symbol;Acc:19070]	17.0132	18.2609	16.1756	18.2359	19.2888	18.5796	19.2467	18.5543
ENSG00000079150	FKBP7	FK506 binding protein 7 [Source:HGNC Symbol;Acc:3723]	3.75372	3.6006	3.16876	2.92341	4.37074	3.81445	4.57939	4.54657
ENSG00000079156	OSBPL6	oxysterol binding protein-like 6 [Source:HGNC Symbol;Acc:16388]	0.298355	0.333483	0.259989	0.286711	0.205109	0.372369	0.354283	0.315838
ENSG00000079215	SLC1A3	solute carrier family 1 (glial high affinity glutamate transporter), member 3 [Source:HGNC Symbol;Acc:10941]	0	0	0	0	0.00428583	0	0	0
ENSG00000079246	XRCC5	X-ray repair complementing defective repair in Chinese hamster cells 5 (double-strand-break rejoining) [Source:HGNC Symbol;Acc:12833]	52.7649	57.0035	52.4217	54.0415	39.0703	52.789	58.2234	60.1985
ENSG00000079257	LXN	latexin [Source:HGNC Symbol;Acc:13347]	0.0329324	0.0335275	0.0559603	0.0301702	0.067448	0	0	0.0536053
ENSG00000079263	SP140	SP140 nuclear body protein [Source:HGNC Symbol;Acc:17133]	0.00237275	0.00241562	0	0.00217374	0	0.00244783	0.00188274	0.0019311
ENSG00000079277	MKNK1	MAP kinase interacting serine/threonine kinase 1 [Source:HGNC Symbol;Acc:7110]	0.490686	0.415927	0.40037	0.419826	0.358599	0.385793	0.385922	0.390558
ENSG00000079308	TNS1	tensin 1 [Source:HGNC Symbol;Acc:11973]	0.600323	0.540419	0.605526	0.505269	0.0863077	0.393558	0.450535	0.464516
ENSG00000079313	REXO1	REX1, RNA exonuclease 1 homolog (S. cerevisiae) [Source:HGNC Symbol;Acc:24616]	2.02309	1.41675	1.99044	1.36059	1.64061	1.93027	1.88366	1.61797
ENSG00000079332	SAR1A	SAR1 homolog A (S. cerevisiae) [Source:HGNC Symbol;Acc:10534]	7.18323	8.18887	7.25645	7.99008	7.96347	7.01706	7.08186	6.74642
ENSG00000079335	CDC14A	cell division cycle 14A [Source:HGNC Symbol;Acc:1718]	0.364038	0.435383	0.438418	0.420928	0.322118	0.437542	0.322512	0.365315
ENSG00000079337	RAPGEF3	Rap guanine nucleotide exchange factor (GEF) 3 [Source:HGNC Symbol;Acc:16629]	0.0131843	0.0109821	0.0135779	0.0142746	0.00613694	0.0111285	0.0133148	0.00975485
ENSG00000079385	CEACAM1	carcinoembryonic antigen-related cell adhesion molecule 1 (biliary glycoprotein) [Source:HGNC Symbol;Acc:1814]	0.0205265	0.0167179	0.0127892	0.0150439	0.00840795	0.0063528	0.00977247	0.0100235
ENSG00000079387	SENP1	SUMO1/sentrin specific peptidase 1 [Source:HGNC Symbol;Acc:17927]	1.77136	1.86929	1.84686	2.00413	1.13431	1.83935	1.81474	1.82183
ENSG00000079393	DUSP13	dual specificity phosphatase 13 [Source:HGNC Symbol;Acc:19681]	0	0	0	0	0	0	0	0
ENSG00000079432	CIC	capicua homolog (Drosophila) [Source:HGNC Symbol;Acc:14214]	5.70217	3.78558	5.33596	3.85428	2.52216	4.7753	4.28125	4.04804
ENSG00000079435	LIPE	lipase, hormone-sensitive [Source:HGNC Symbol;Acc:6621]	1.09293	0.784585	0.904774	0.718858	1.03311	1.01188	0.933938	0.935121
ENSG00000079459	FDFT1	farnesyl-diphosphate farnesyltransferase 1 [Source:HGNC Symbol;Acc:3629]	4.97232	4.86285	7.07139	7.18918	8.65119	6.86999	4.85841	5.08144
ENSG00000079462	PAFAH1B3	platelet-activating factor acetylhydrolase 1b, catalytic subunit 3 (29kDa) [Source:HGNC Symbol;Acc:8576]	15.2203	11.8826	14.3527	10.388	30.2071	15.3588	15.9488	14.7114
ENSG00000079482	OPHN1	oligophrenin 1 [Source:HGNC Symbol;Acc:8148]	0.75253	0.766128	0.691877	0.774341	0.307131	0.573819	0.610103	0.621337
ENSG00000079557	AFM	afamin [Source:HGNC Symbol;Acc:316]	0	0	0	0	0	0	0	0
ENSG00000079616	KIF22	kinesin family member 22 [Source:HGNC Symbol;Acc:6391]	7.32925	6.81731	7.62918	7.10232	10.0898	7.91054	7.56227	7.11671
ENSG00000079689	SCGN	secretagogin, EF-hand calcium binding protein [Source:HGNC Symbol;Acc:16941]	2.18807	1.6142	1.65247	1.68498	2.50045	1.27587	1.25812	1.34205
ENSG00000079691	LRRC16A	leucine rich repeat containing 16A [Source:HGNC Symbol;Acc:21581]	0.377498	0.396716	0.333377	0.386741	0.166267	0.339192	0.360735	0.366698
ENSG00000079739	PGM1	phosphoglucomutase 1 [Source:HGNC Symbol;Acc:8905]	6.14203	5.55301	8.23427	8.37945	6.83995	6.99209	6.20778	5.79354
ENSG00000079785	DDX1	DEAD (Asp-Glu-Ala-Asp) box helicase 1 [Source:HGNC Symbol;Acc:2734]	22.1874	24.8745	22.411	24.29	24.4891	25.0362	26.4662	25.3433
ENSG00000079805	DNM2	dynamin 2 [Source:HGNC Symbol;Acc:2974]	2.47083	2.08452	2.50714	2.2952	0.954133	2.21674	2.21431	2.08957
ENSG00000079819	EPB41L2	erythrocyte membrane protein band 4.1-like 2 [Source:HGNC Symbol;Acc:3379]	0	0.000931076	0.00414413	0.000837844	0.000936534	0.00283047	0.00217705	0.000744324
ENSG00000079841	RIMS1	regulating synaptic membrane exocytosis 1 [Source:HGNC Symbol;Acc:17282]	0.105259	0.109382	0.103178	0.0934329	0.0368606	0.0798953	0.0986681	0.113631
ENSG00000079931	MOXD1	monooxygenase, DBH-like 1 [Source:HGNC Symbol;Acc:21063]	0.0391965	0.0638476	0.137649	0.129272	0.184638	0.113223	0.0373222	0.0510412
ENSG00000079950	STX7	syntaxin 7 [Source:HGNC Symbol;Acc:11442]	3.01179	3.35439	3.25794	3.29857	2.70156	3.03701	2.69528	2.59864
ENSG00000079974	RABL2B	RAB, member of RAS oncogene family-like 2B [Source:HGNC Symbol;Acc:9800]	0.524987	0.531002	0.48659	0.540292	0.481751	0.573251	0.546409	0.48276
ENSG00000079999	KEAP1	kelch-like ECH-associated protein 1 [Source:HGNC Symbol;Acc:23177]	5.93226	4.631	6.7328	5.96195	7.57091	7.022	5.93665	5.64778
ENSG00000080007	DDX43	DEAD (Asp-Glu-Ala-Asp) box polypeptide 43 [Source:HGNC Symbol;Acc:18677]	0.0135226	0	0	0	0	0.0139505	0	0.0110056
ENSG00000080031	PTPRH	protein tyrosine phosphatase, receptor type, H [Source:HGNC Symbol;Acc:9672]	0.183408	0.164316	1.47102	1.13585	0.616039	0.666026	0.0698552	0.0895621
ENSG00000080166	DCT	dopachrome tautomerase [Source:HGNC Symbol;Acc:2709]	0	0.00670819	0.00373219	0.0120729	0	0	0	0.0107254
ENSG00000080189	SLC35C2	solute carrier family 35, member C2 [Source:HGNC Symbol;Acc:17117]	1.64562	1.40025	1.54605	1.30732	1.20325	1.50662	1.48405	1.58395
ENSG00000080200	CRYBG3	beta-gamma crystallin domain containing 3 [Source:HGNC Symbol;Acc:34427]	0.474981	0.583346	0.790029	0.815029	0.0617648	0.505567	0.484573	0.601334
ENSG00000080224	EPHA6	EPH receptor A6 [Source:HGNC Symbol;Acc:19296]	0.0461594	0.0637769	0.0616286	0.0996786	0.0270109	0.054423	0.0601727	0.0644018
ENSG00000080293	SCTR	secretin receptor [Source:HGNC Symbol;Acc:10608]	0	0	0	0.0151536	0.0169386	0.0170644	0	0.0134622
ENSG00000080298	RFX3	regulatory factor X, 3 (influences HLA class II expression) [Source:HGNC Symbol;Acc:9984]	1.63234	1.77886	1.5757	1.80434	0.952195	1.6102	1.73914	1.70689
ENSG00000080345	RIF1	RAP1 interacting factor homolog (yeast) [Source:HGNC Symbol;Acc:23207]	1.68817	1.99699	1.67726	1.95495	0.761485	1.78894	1.7418	1.80481
ENSG00000080371	RAB21	RAB21, member RAS oncogene family [Source:HGNC Symbol;Acc:18263]	7.22974	8.38133	7.84663	8.151	7.53488	7.12168	7.1246	7.10832
ENSG00000080493	SLC4A4	solute carrier family 4, sodium bicarbonate cotransporter, member 4 [Source:HGNC Symbol;Acc:11030]	0	0	0	0	0	0	0	0
ENSG00000080503	SMARCA2	SWI/SNF related, matrix associated, actin dependent regulator of chromatin, subfamily a, member 2 [Source:HGNC Symbol;Acc:11098]	0.436161	0.491838	0.400596	0.416228	0.271399	0.510895	0.429004	0.491792
ENSG00000080511	RDH8	retinol dehydrogenase 8 (all-trans) [Source:HGNC Symbol;Acc:14423]	0	0	0	0	0	0	0	0
ENSG00000080546	SESN1	sestrin 1 [Source:HGNC Symbol;Acc:21595]	2.98251	3.42068	3.16488	3.37859	3.23162	3.67694	3.28964	3.23313
ENSG00000080561	MID2	midline 2 [Source:HGNC Symbol;Acc:7096]	0	0	0.00483752	0	0	0	0	0.0069509
ENSG00000080572	PIH1D3	PIH1 domain containing 3 [Source:HGNC Symbol;Acc:28570]	0.121609	0.077379	0.0602712	0.0835569	0.108966	0.0940929	0.156804	0.0989738
ENSG00000080573	COL5A3	collagen, type V, alpha 3 [Source:HGNC Symbol;Acc:14864]	0	0	0	0	0	0	0	0
ENSG00000080603	SRCAP	Snf2-related CREBBP activator protein [Source:HGNC Symbol;Acc:16974]	1.80043	1.43896	1.69839	1.51377	0.734038	1.76367	1.63334	1.6123
ENSG00000080608	KIAA0020	KIAA0020 [Source:HGNC Symbol;Acc:29676]	18.3323	19.8358	16.4163	17.9155	21.5917	23.3111	24.6961	23.266
ENSG00000080618	CPB2	carboxypeptidase B2 (plasma) [Source:HGNC Symbol;Acc:2300]	0	0.0718428	0.0499634	0.0323245	0.018066	0.0182002	0	0.0430746
ENSG00000080644	CHRNA3	cholinergic receptor, nicotinic, alpha 3 (neuronal) [Source:HGNC Symbol;Acc:1957]	20.1732	19.9776	18.6917	20.0196	5.99528	8.73198	9.33602	9.53891
ENSG00000080709	KCNN2	potassium intermediate/small conductance calcium-activated channel, subfamily N, member 2 [Source:HGNC Symbol;Acc:6291]	0	0.00740317	0.0164754	0	0	0	0.0115401	0.0118365
ENSG00000080802	CNOT4	CCR4-NOT transcription complex, subunit 4 [Source:HGNC Symbol;Acc:7880]	0.923493	0.98773	0.957179	0.99385	0.606547	1.04032	0.98883	0.96758
ENSG00000080815	PSEN1	presenilin 1 [Source:HGNC Symbol;Acc:9508]	1.65677	1.73805	1.73931	1.6992	0.92959	1.48182	1.39021	1.41832
ENSG00000080819	CPOX	coproporphyrinogen oxidase [Source:HGNC Symbol;Acc:2321]	3.83403	4.3356	4.41406	4.74811	5.15393	4.71551	4.19177	3.91321
ENSG00000080822	CLDND1	claudin domain containing 1 [Source:HGNC Symbol;Acc:1322]	2.53379	2.94438	2.64521	2.96707	2.58868	2.30288	2.28864	2.14982
ENSG00000080823	MOK	MOK protein kinase [Source:HGNC Symbol;Acc:9833]	0.167241	0.135848	0.171317	0.159734	0.165796	0.185382	0.16235	0.134664
ENSG00000080824	HSP90AA1	heat shock protein 90kDa alpha (cytosolic), class A member 1 [Source:HGNC Symbol;Acc:5253]	116.332	133.345	130.935	142.524	145.357	139.972	136.508	131.282
ENSG00000080839	RBL1	retinoblastoma-like 1 (p107) [Source:HGNC Symbol;Acc:9893]	2.82259	2.99356	2.6254	3.09479	1.58601	2.40826	2.63597	2.62604
ENSG00000080845	DLGAP4	discs, large (Drosophila) homolog-associated protein 4 [Source:HGNC Symbol;Acc:24476]	1.52908	1.07338	1.53197	1.14665	0.707153	1.33364	1.27364	1.18593
ENSG00000080854	IGSF9B	immunoglobulin superfamily, member 9B [Source:HGNC Symbol;Acc:32326]	0.449116	0.374099	0.564662	0.427033	0.146336	0.515979	0.364467	0.379367
ENSG00000080910	CFHR2	complement factor H-related 2 [Source:HGNC Symbol;Acc:4890]	0	0	0	0	0	0	0	0
ENSG00000080947	CROCCP3	ciliary rootlet coiled-coil, rootletin pseudogene 3 [Source:HGNC Symbol;Acc:29405]	1.21469	0.934351	1.11612	1.3601	0.566661	1.07212	0.792491	0.9886
ENSG00000080986	NDC80	NDC80 kinetochore complex component [Source:HGNC Symbol;Acc:16909]	13.7689	15.2248	15.3842	15.5023	15.4657	14.7745	13.9829	14.3421
ENSG00000081014	AP4E1	adaptor-related protein complex 4, epsilon 1 subunit [Source:HGNC Symbol;Acc:573]	1.21075	1.31774	1.29973	1.43668	0.661256	1.42453	1.27409	1.24582
ENSG00000081019	RSBN1	round spermatid basic protein 1 [Source:HGNC Symbol;Acc:25642]	3.51152	3.98826	3.81317	4.18396	3.01393	3.90882	3.08699	3.60681
ENSG00000081026	MAGI3	membrane associated guanylate kinase, WW and PDZ domain containing 3 [Source:HGNC Symbol;Acc:29647]	1.81017	1.99977	1.87604	2.23652	0.874235	1.69332	1.80707	1.86544
ENSG00000081041	CXCL2	chemokine (C-X-C motif) ligand 2 [Source:HGNC Symbol;Acc:4603]	0	0	0	0	0	0	0	0
ENSG00000081051	AFP	alpha-fetoprotein [Source:HGNC Symbol;Acc:317]	0	0	0	0	0	0	0	0
ENSG00000081052	COL4A4	collagen, type IV, alpha 4 [Source:HGNC Symbol;Acc:2206]	0.00391497	0.0239143	0.013305	0.0143464	0.00400907	0.0121166	0.0155323	0.0095588
ENSG00000081059	TCF7	transcription factor 7 (T-cell specific, HMG-box) [Source:HGNC Symbol;Acc:11639]	0.921715	0.869422	1.44459	1.23483	0.781485	1.18775	0.769378	0.719235
ENSG00000081087	OSTM1	osteopetrosis associated transmembrane protein 1 [Source:HGNC Symbol;Acc:21652]	3.14669	3.27263	4.14117	4.76316	4.00402	4.08626	3.00834	2.94065
ENSG00000081138	CDH7	cadherin 7, type 2 [Source:HGNC Symbol;Acc:1766]	0.0117909	0.0200066	0.00890474	0.0072013	0.0160991	0.00810934	0.0218305	0.0287887
ENSG00000081148	IMPG2	interphotoreceptor matrix proteoglycan 2 [Source:HGNC Symbol;Acc:18362]	0	0	0.0135192	0	0	0.0123116	0	0.0097127
ENSG00000081154	PCNP	PEST proteolytic signal containing nuclear protein [Source:HGNC Symbol;Acc:30023]	19.7964	22.5961	19.1731	22.1646	28.5386	20.3039	20.1003	20.7293
ENSG00000081177	EXD2	exonuclease 3'-5' domain containing 2 [Source:HGNC Symbol;Acc:20217]	1.03543	1.01885	1.05777	0.99517	0.504127	0.96567	0.90963	0.929234
ENSG00000081181	ARG2	arginase, type II [Source:HGNC Symbol;Acc:664]	3.02754	2.96216	2.49432	2.39539	1.85214	3.18419	3.24468	2.89602
ENSG00000081189	MEF2C	myocyte enhancer factor 2C [Source:HGNC Symbol;Acc:6996]	0.157714	0.148213	0.131421	0.137539	0.0931759	0.153318	0.172072	0.180195
ENSG00000081237	PTPRC	protein tyrosine phosphatase, receptor type, C [Source:HGNC Symbol;Acc:9666]	0.00415938	0	0.000785314	0.00127017	0	0.00143033	0.00110014	0.0011284
ENSG00000081248	CACNA1S	calcium channel, voltage-dependent, L type, alpha 1S subunit [Source:HGNC Symbol;Acc:1397]	0	0	0	0	0	0	0	0
ENSG00000081277	PKP1	plakophilin 1 (ectodermal dysplasia/skin fragility syndrome) [Source:HGNC Symbol;Acc:9023]	0	0	0	0.00424584	0	0	0.00367746	0
ENSG00000081307	UBA5	ubiquitin-like modifier activating enzyme 5 [Source:HGNC Symbol;Acc:23230]	2.58395	2.85694	2.55735	3.19767	3.21156	2.79471	2.65385	2.64005
ENSG00000081320	STK17B	serine/threonine kinase 17b [Source:HGNC Symbol;Acc:11396]	1.72131	1.79158	1.84102	1.991	1.43772	1.89483	1.75499	1.75311
ENSG00000081377	CDC14B	cell division cycle 14B [Source:HGNC Symbol;Acc:1719]	1.04189	1.16152	0.987823	1.00192	0.654449	1.04236	0.989214	0.999973
ENSG00000081386	ZNF510	zinc finger protein 510 [Source:HGNC Symbol;Acc:29161]	2.85197	2.82404	2.58125	2.9373	0.676333	2.56438	2.77754	2.82934
ENSG00000081479	LRP2	low density lipoprotein receptor-related protein 2 [Source:HGNC Symbol;Acc:6694]	0.00449557	0.0045768	0.00254636	0.00205925	0.00460363	0	0	0.0036588
ENSG00000081665	ZNF506	zinc finger protein 506 [Source:HGNC Symbol;Acc:23780]	1.8129	1.96962	1.82765	2.04507	1.69715	1.6958	1.8035	1.60208
ENSG00000081692	JMJD4	jumonji domain containing 4 [Source:HGNC Symbol;Acc:25724]	0.692347	0.526707	0.650721	0.494876	0.841438	0.533729	0.488997	0.495367
ENSG00000081721	DUSP12	dual specificity phosphatase 12 [Source:HGNC Symbol;Acc:3067]	9.58193	9.90149	8.82837	9.81584	14.8749	9.90368	10.4561	10.5491
ENSG00000081760	AACS	acetoacetyl-CoA synthetase [Source:HGNC Symbol;Acc:21298]	0.73044	0.623697	0.683327	0.697238	0.557379	0.653891	0.65625	0.634754
ENSG00000081791	KIAA0141	KIAA0141 [Source:HGNC Symbol;Acc:28969]	4.26922	4.3158	4.14929	3.80112	2.83462	3.70433	3.98312	3.89974
ENSG00000081800	SLC13A1	solute carrier family 13 (sodium/sulfate symporters), member 1 [Source:HGNC Symbol;Acc:10916]	0	0	0.00808582	0.00653904	0.00730927	0.00736357	0.00566366	0
ENSG00000081803	CADPS2	Ca++-dependent secretion activator 2 [Source:HGNC Symbol;Acc:16018]	0.00139022	0	0	0	0	0.00143422	0	0
ENSG00000081818	PCDHB4	protocadherin beta 4 [Source:HGNC Symbol;Acc:8689]	1.48944	1.76631	1.36281	2.02429	1.27383	1.41838	1.38965	1.69177
ENSG00000081842	PCDHA6	protocadherin alpha 6 [Source:HGNC Symbol;Acc:8672]	0.00786374	0.0400292	0.0089083	0	0	0.0162252	0.00623977	0
ENSG00000081853	PCDHGA2	protocadherin gamma subfamily A, 2 [Source:HGNC Symbol;Acc:8700]	0.0298955	0.0405809	0.0451554	0	0.0102047	0	0.0316288	0.0648826
ENSG00000081870	HSPB11	heat shock protein family B (small), member 11 [Source:HGNC Symbol;Acc:25019]	7.51462	8.48122	8.78244	9.40756	14.3633	7.57702	7.64904	7.48577
ENSG00000081913	PHLPP1	PH domain and leucine rich repeat protein phosphatase 1 [Source:HGNC Symbol;Acc:20610]	0.89631	0.774517	0.985651	0.937293	0.559667	0.951736	0.988753	0.889608
ENSG00000081923	ATP8B1	ATPase, aminophospholipid transporter, class I, type 8B, member 1 [Source:HGNC Symbol;Acc:3706]	0.0923922	0.12019	0.081406	0.0799406	0.0683317	0.0741346	0.101822	0.10026
ENSG00000081985	IL12RB2	interleukin 12 receptor, beta 2 [Source:HGNC Symbol;Acc:5972]	0.0208304	0.0339309	0.0188779	0.0152666	0.0127987	0.0214895	0.0330572	0.0440783
ENSG00000082014	SMARCD3	SWI/SNF related, matrix associated, actin dependent regulator of chromatin, subfamily d, member 3 [Source:HGNC Symbol;Acc:11108]	1.81541	1.46814	1.6523	1.5022	1.46175	1.47261	1.42308	1.41197
ENSG00000082068	WDR70	WD repeat domain 70 [Source:HGNC Symbol;Acc:25495]	2.35227	2.34995	2.08048	2.20683	2.04813	2.12823	2.60011	2.91261
ENSG00000082074	FYB	FYN binding protein [Source:HGNC Symbol;Acc:4036]	0	0	0	0	0	0	0	0
ENSG00000082126	MPP4	membrane protein, palmitoylated 4 (MAGUK p55 subfamily member 4) [Source:HGNC Symbol;Acc:13680]	0.0379904	0.0171897	0.0239093	0.0290034	0.0259358	0.0283058	0.0368437	0.0309192
ENSG00000082146	STRADB	STE20-related kinase adaptor beta [Source:HGNC Symbol;Acc:13205]	2.01303	2.12632	2.14592	2.19523	2.54775	2.14354	2.04267	1.88431
ENSG00000082153	BZW1	basic leucine zipper and W2 domains 1 [Source:HGNC Symbol;Acc:18380]	18.9681	21.5677	21.1118	23.3358	27.0814	20.5908	21.7391	22.0634
ENSG00000082175	PGR	progesterone receptor [Source:HGNC Symbol;Acc:8910]	0	0.00214632	0	0	0	0	0	0
ENSG00000082196	C1QTNF3	C1q and tumor necrosis factor related protein 3 [Source:HGNC Symbol;Acc:14326]	0.425198	0.550453	0.374638	0.379916	0.327908	0.29785	0.36238	0.401595
ENSG00000082212	ME2	malic enzyme 2, NAD(+)-dependent, mitochondrial [Source:HGNC Symbol;Acc:6984]	10.8917	12.2523	10.5514	11.5365	11.0224	13.5195	14.0992	13.4492
ENSG00000082213	C5orf22	chromosome 5 open reading frame 22 [Source:HGNC Symbol;Acc:25639]	2.59174	3.04482	2.55558	2.82318	2.21305	2.63707	2.66782	2.96143
ENSG00000082258	CCNT2	cyclin T2 [Source:HGNC Symbol;Acc:1600]	3.35002	3.80499	3.32806	3.83496	2.14484	3.17353	3.21063	3.25517
ENSG00000082269	FAM135A	family with sequence similarity 135, member A [Source:HGNC Symbol;Acc:21084]	0.259864	0.326651	0.233554	0.2988	0.180575	0.302282	0.290361	0.310769
ENSG00000082293	COL19A1	collagen, type XIX, alpha 1 [Source:HGNC Symbol;Acc:2196]	0.0144054	0.0244428	0.0108793	0.00439906	0.00983445	0	0.0152406	0.00390804
ENSG00000082397	EPB41L3	erythrocyte membrane protein band 4.1-like 3 [Source:HGNC Symbol;Acc:3380]	0.00214016	0	0	0	0	0	0	0
ENSG00000082438	COBLL1	cordon-bleu WH2 repeat protein-like 1 [Source:HGNC Symbol;Acc:23571]	0.156207	0.182335	0.123564	0.159143	0.0579171	0.137533	0.142112	0.161107
ENSG00000082458	DLG3	discs, large homolog 3 (Drosophila) [Source:HGNC Symbol;Acc:2902]	0.569346	0.547432	0.524041	0.502275	0.396786	0.636309	0.784319	0.710076
ENSG00000082482	KCNK2	potassium channel, subfamily K, member 2 [Source:HGNC Symbol;Acc:6277]	0.00440831	0.00448796	0.00249694	0	0	0	0	0
ENSG00000082497	SERTAD4	SERTA domain containing 4 [Source:HGNC Symbol;Acc:25236]	5.57969	5.95969	3.84924	4.2816	2.94237	3.8129	4.90042	5.3174
ENSG00000082512	TRAF5	TNF receptor-associated factor 5 [Source:HGNC Symbol;Acc:12035]	2.25167	2.20489	1.75593	1.79062	0.879795	1.53261	1.852	1.91705
ENSG00000082515	MRPL22	mitochondrial ribosomal protein L22 [Source:HGNC Symbol;Acc:14480]	1.62759	1.79561	1.70007	1.76321	3.53622	2.10046	2.08206	2.08014
ENSG00000082516	GEMIN5	gem (nuclear organelle) associated protein 5 [Source:HGNC Symbol;Acc:20043]	6.97673	7.23028	6.12519	6.12115	5.01026	9.38443	9.28333	8.79384
ENSG00000082556	OPRK1	opioid receptor, kappa 1 [Source:HGNC Symbol;Acc:8154]	0.0124224	0.00632346	0.00703628	0.0113805	0.0190816	0.00640777	0.00985703	0.00505512
ENSG00000082641	NFE2L1	nuclear factor (erythroid-derived 2)-like 1 [Source:HGNC Symbol;Acc:7781]	11.9485	10.2124	11.1293	9.8839	5.10644	10.4602	10.0177	9.80313
ENSG00000082684	SEMA5B	sema domain, seven thrombospondin repeats (type 1 and type 1-like), transmembrane domain (TM) and short cytoplasmic domain, (semaphorin) 5B [Source:HGNC Symbol;Acc:10737]	0.381043	0.269777	0.187344	0.136444	0.0693252	0.103763	0.202591	0.212518
ENSG00000082701	GSK3B	glycogen synthase kinase 3 beta [Source:HGNC Symbol;Acc:4617]	10.6555	11.0995	10.5355	10.9728	6.14632	8.72662	8.92115	8.71019
ENSG00000082781	ITGB5	integrin, beta 5 [Source:HGNC Symbol;Acc:6160]	5.98338	5.49206	9.40178	8.85676	6.8565	9.79999	5.1215	4.9564
ENSG00000082805	ERC1	ELKS/RAB6-interacting/CAST family member 1 [Source:HGNC Symbol;Acc:17072]	0.828538	0.830643	0.967674	1.00507	0.302499	0.851496	0.770243	0.804171
ENSG00000082898	XPO1	exportin 1 (CRM1 homolog, yeast) [Source:HGNC Symbol;Acc:12825]	11.8225	13.4831	12.3378	14.1754	9.516	13.7356	12.7808	12.7331
ENSG00000082929	C4orf6	chromosome 4 open reading frame 6 [Source:HGNC Symbol;Acc:13716]	0.0312973	0	1.09909	1.31892	0.673042	0.484315	0	0
ENSG00000082996	RNF13	ring finger protein 13 [Source:HGNC Symbol;Acc:10057]	1.37125	1.57536	1.2971	1.4904	1.63058	1.49303	1.51288	1.5658
ENSG00000083067	TRPM3	transient receptor potential cation channel, subfamily M, member 3 [Source:HGNC Symbol;Acc:17992]	0.00358472	0.0021897	0.00243653	0.00328406	0.00293671	0.00295853	0.00341331	0.00408449
ENSG00000083093	PALB2	partner and localizer of BRCA2 [Source:HGNC Symbol;Acc:26144]	2.19631	2.22407	1.98381	2.06039	1.33147	2.42291	2.4166	2.48344
ENSG00000083097	DOPEY1	dopey family member 1 [Source:HGNC Symbol;Acc:21194]	0.517539	0.549076	0.4896	0.548994	0.0892597	0.42526	0.417865	0.433032
ENSG00000083099	LYRM2	LYR motif containing 2 [Source:HGNC Symbol;Acc:25229]	4.1523	4.91984	4.46934	4.70356	4.25211	4.17385	4.40244	4.51071
ENSG00000083123	BCKDHB	branched chain keto acid dehydrogenase E1, beta polypeptide [Source:HGNC Symbol;Acc:987]	1.9915	2.23265	1.9606	2.33488	1.95439	2.15235	1.90003	2.12732
ENSG00000083168	KAT6A	K(lysine) acetyltransferase 6A [Source:HGNC Symbol;Acc:13013]	1.86604	1.78251	1.88324	1.96795	0.734961	1.84588	1.68596	1.8556
ENSG00000083223	ZCCHC6	zinc finger, CCHC domain containing 6 [Source:HGNC Symbol;Acc:25817]	0.628677	0.656608	0.649956	0.680327	0.32502	0.528932	0.569879	0.559681
ENSG00000083290	ULK2	unc-51-like kinase 2 (C. elegans) [Source:HGNC Symbol;Acc:13480]	4.38512	4.16084	4.13029	4.22787	2.48061	3.68447	3.59289	3.67002
ENSG00000083307	GRHL2	grainyhead-like 2 (Drosophila) [Source:HGNC Symbol;Acc:2799]	0	0	0	0.004525	0.015174	0.0101912	0	0.0120598
ENSG00000083312	TNPO1	transportin 1 [Source:HGNC Symbol;Acc:6401]	9.63268	10.4535	8.89347	10.2676	6.64681	10.1532	10.3587	10.7371
ENSG00000083444	PLOD1	procollagen-lysine, 2-oxoglutarate 5-dioxygenase 1 [Source:HGNC Symbol;Acc:9081]	4.21675	3.39657	5.08245	4.51944	3.08941	4.31456	3.17812	3.20707
ENSG00000083454	P2RX5	purinergic receptor P2X, ligand-gated ion channel, 5 [Source:HGNC Symbol;Acc:8536]	0.00801011	0	0.00453706	0	0.00410133	0.00413179	0.00317795	0.00325959
ENSG00000083457	ITGAE	integrin, alpha E (antigen CD103, human mucosal lymphocyte antigen 1; alpha polypeptide) [Source:HGNC Symbol;Acc:6147]	2.88081	3.1102	3.19517	3.33888	6.51757	2.94432	3.25339	3.22791
ENSG00000083520	DIS3	DIS3 mitotic control homolog (S. cerevisiae) [Source:HGNC Symbol;Acc:20604]	5.4622	6.08224	5.00339	5.60853	3.98335	5.16095	5.65735	5.77597
ENSG00000083535	PIBF1	progesterone immunomodulatory binding factor 1 [Source:HGNC Symbol;Acc:23352]	3.98256	4.55933	3.96323	4.47053	3.09498	4.43337	4.75264	4.24057
ENSG00000083544	TDRD3	tudor domain containing 3 [Source:HGNC Symbol;Acc:20612]	1.73587	2.04445	1.81463	1.85922	1.7166	1.79958	1.94792	1.90793
ENSG00000083622	AC000111.6		0	0	0	0.241524	0.269973	0.271978	0	0
ENSG00000083635	NUFIP1	nuclear fragile X mental retardation protein interacting protein 1 [Source:HGNC Symbol;Acc:8057]	5.92673	6.59886	4.73797	6.156	8.07872	6.5437	6.66881	7.25957
ENSG00000083642	PDS5B	PDS5, regulator of cohesion maintenance, homolog B (S. cerevisiae) [Source:HGNC Symbol;Acc:20418]	3.84233	4.46271	3.9389	4.22768	2.85907	3.66954	3.73589	3.84588
ENSG00000083720	OXCT1	3-oxoacid CoA transferase 1 [Source:HGNC Symbol;Acc:8527]	6.1671	6.85954	6.15211	6.79106	5.58012	6.93201	7.25992	7.29159
ENSG00000083750	RRAGB	Ras-related GTP binding B [Source:HGNC Symbol;Acc:19901]	1.57402	1.77791	1.25598	1.27359	1.50597	1.4816	1.36748	1.31845
ENSG00000083782	EPYC	epiphycan [Source:HGNC Symbol;Acc:3053]	0	0	0	0	0	0	0	0
ENSG00000083799	CYLD	cylindromatosis (turban tumor syndrome) [Source:HGNC Symbol;Acc:2584]	0.594905	0.707716	0.644789	0.698481	0.333645	0.521195	0.567296	0.54
ENSG00000083807	SLC27A5	solute carrier family 27 (fatty acid transporter), member 5 [Source:HGNC Symbol;Acc:10999]	1.53685	1.33786	0.971424	0.775392	3.33005	1.44761	1.50224	1.35956
ENSG00000083812	ZNF324	zinc finger protein 324 [Source:HGNC Symbol;Acc:14096]	0.887628	0.604293	0.869818	0.628593	0.685905	0.769651	0.825307	0.757868
ENSG00000083814	ZNF671	zinc finger protein 671 [Source:HGNC Symbol;Acc:26279]	0.10821	0.0826242	0.0995996	0.0867425	0.0138514	0.0837259	0.0536646	0.0990776
ENSG00000083817	ZNF416	zinc finger protein 416 [Source:HGNC Symbol;Acc:20645]	1.34694	1.12986	1.11753	1.26004	0.77708	1.18406	1.06878	1.19659
ENSG00000083828	ZNF586	zinc finger protein 586 [Source:HGNC Symbol;Acc:25949]	0.674169	0.62579	0.651408	0.653955	0.473786	0.634134	0.723746	0.677787
ENSG00000083838	ZNF446	zinc finger protein 446 [Source:HGNC Symbol;Acc:21036]	0.969176	0.663772	0.908274	0.879816	1.01052	0.599907	0.706106	0.760099
ENSG00000083842	ZNF8	zinc finger protein 8 [Source:HGNC Symbol;Acc:13154]	1.61631	1.20588	1.43965	1.35641	0.480125	1.51472	1.57623	1.3958
ENSG00000083844	ZNF264	zinc finger protein 264 [Source:HGNC Symbol;Acc:13057]	1.83642	1.94751	1.85437	1.98282	1.51117	1.69155	1.69136	1.79709
ENSG00000083845	RPS5	ribosomal protein S5 [Source:HGNC Symbol;Acc:10426]	488.098	423.601	449.072	365.913	958.633	523.833	510.171	500.606
ENSG00000083857	FAT1	FAT tumor suppressor homolog 1 (Drosophila) [Source:HGNC Symbol;Acc:3595]	2.53446	2.45527	1.37641	1.52293	0.319366	1.17194	1.66842	1.63318
ENSG00000083896	YTHDC1	YTH domain containing 1 [Source:HGNC Symbol;Acc:30626]	7.87862	8.97994	7.36343	8.18361	6.91816	8.26307	8.06813	8.44293
ENSG00000083937	CHMP2B	charged multivesicular body protein 2B [Source:HGNC Symbol;Acc:24537]	2.96923	3.24827	3.11284	3.72236	3.97412	2.92883	2.72804	2.94651
ENSG00000084070	SMAP2	small ArfGAP2 [Source:HGNC Symbol;Acc:25082]	3.51171	3.36779	3.74743	3.55307	2.85354	3.8666	3.82092	3.70687
ENSG00000084072	PPIE	peptidylprolyl isomerase E (cyclophilin E) [Source:HGNC Symbol;Acc:9258]	2.77745	2.70487	2.62047	2.54449	2.91007	3.23854	3.0044	2.81006
ENSG00000084073	ZMPSTE24	zinc metallopeptidase STE24 [Source:HGNC Symbol;Acc:12877]	14.3457	16.6937	14.5717	16.4171	15.6754	16.6517	16.9793	17.0893
ENSG00000084090	STARD7	StAR-related lipid transfer (START) domain containing 7 [Source:HGNC Symbol;Acc:18063]	25.465	27.5085	24.1363	25.1237	30.0991	28.901	29.7429	28.9848
ENSG00000084092	NOA1	nitric oxide associated 1 [Source:HGNC Symbol;Acc:28473]	6.83113	6.95457	5.39874	5.57011	5.84165	6.80747	7.861	6.75307
ENSG00000084093	REST	RE1-silencing transcription factor [Source:HGNC Symbol;Acc:9966]	3.12135	3.35789	3.40491	3.87369	2.65745	3.50095	3.05273	2.90591
ENSG00000084110	HAL	histidine ammonia-lyase [Source:HGNC Symbol;Acc:4806]	0.0189692	0.0154495	0.0107444	0.0139025	0.0116551	0.00782777	0.0120414	0.0185261
ENSG00000084112	SSH1	slingshot homolog 1 (Drosophila) [Source:HGNC Symbol;Acc:30579]	1.64189	1.49816	1.83426	1.83497	0.713936	1.62356	1.39832	1.31595
ENSG00000084207	GSTP1	glutathione S-transferase pi 1 [Source:HGNC Symbol;Acc:4638]	50.7132	40.5115	46.4659	37.5264	109.74	52.915	52.4519	51.8955
ENSG00000084234	APLP2	amyloid beta (A4) precursor-like protein 2 [Source:HGNC Symbol;Acc:598]	6.82379	6.49562	6.59883	6.7576	3.72381	5.80829	5.49962	5.48148
ENSG00000084444	KIAA1467	KIAA1467 [Source:HGNC Symbol;Acc:29288]	1.40087	1.73648	1.52719	1.64851	1.30849	1.47543	1.66037	1.53606
ENSG00000084453	SLCO1A2	solute carrier organic anion transporter family, member 1A2 [Source:HGNC Symbol;Acc:10956]	0.00195815	0.00797411	0.00110913	0.00358782	0.00601564	0.00606033	0.00466128	0.00318735
ENSG00000084463	WBP11	WW domain binding protein 11 [Source:HGNC Symbol;Acc:16461]	12.013	11.8417	12.2846	12.2696	8.79409	13.1719	13.886	14.0313
ENSG00000084623	EIF3I	eukaryotic translation initiation factor 3, subunit I [Source:HGNC Symbol;Acc:3272]	55.0929	52.1388	50.7434	46.6354	69.815	60.9055	64.5041	63.03
ENSG00000084628	NKAIN1	Na+/K+ transporting ATPase interacting 1 [Source:HGNC Symbol;Acc:25743]	7.72148	6.90531	6.23455	5.16838	7.97305	9.7033	11.4724	10.4039
ENSG00000084636	COL16A1	collagen, type XVI, alpha 1 [Source:HGNC Symbol;Acc:2193]	0.198525	0.134742	0.17242	0.137416	0.153602	0.195705	0.120771	0.116692
ENSG00000084652	TXLNA	taxilin alpha [Source:HGNC Symbol;Acc:30685]	10.9141	10.2174	11.1349	10.4375	6.50228	10.7654	10.3761	9.78039
ENSG00000084674	APOB	apolipoprotein B (including Ag(x) antigen) [Source:HGNC Symbol;Acc:603]	0.00815323	0.0116208	0.00646537	0.0149388	0.00333968	0.00504674	0.00646947	0.00928992
ENSG00000084676	NCOA1	nuclear receptor coactivator 1 [Source:HGNC Symbol;Acc:7668]	1.0047	0.965448	1.05541	1.12236	0.412064	0.86198	0.815517	0.792661
ENSG00000084693	AGBL5	ATP/GTP binding protein-like 5 [Source:HGNC Symbol;Acc:26147]	4.66579	4.39747	4.82625	4.20726	2.79165	4.54439	4.63345	4.44405
ENSG00000084710	EFR3B	EFR3 homolog B (S. cerevisiae) [Source:HGNC Symbol;Acc:29155]	0.850927	0.812717	0.949051	0.897427	0.101811	0.781319	0.812094	0.794877
ENSG00000084731	KIF3C	kinesin family member 3C [Source:HGNC Symbol;Acc:6321]	5.22353	4.55033	4.92415	4.50284	1.72551	4.10128	4.24678	4.07462
ENSG00000084733	RAB10	RAB10, member RAS oncogene family [Source:HGNC Symbol;Acc:9759]	40.5072	45.9265	42.8808	48.1698	44.6599	44.3419	40.1863	42.9884
ENSG00000084734	GCKR	glucokinase (hexokinase 4) regulator [Source:HGNC Symbol;Acc:4196]	0.0151182	0.023087	0.00856317	0.0138502	0.0154816	0.00779828	0.00599802	0.0123042
ENSG00000084754	HADHA	hydroxyacyl-CoA dehydrogenase/3-ketoacyl-CoA thiolase/enoyl-CoA hydratase (trifunctional protein), alpha subunit [Source:HGNC Symbol;Acc:4801]	34.1251	34.7812	32.3266	31.9994	26.9108	37.6732	37.7306	38.1085
ENSG00000084764	MAPRE3	microtubule-associated protein, RP/EB family, member 3 [Source:HGNC Symbol;Acc:6892]	2.26948	1.58129	2.21538	2.35193	1.91197	1.73522	1.73056	1.58506
ENSG00000084774	CAD	carbamoyl-phosphate synthetase 2, aspartate transcarbamylase, and dihydroorotase [Source:HGNC Symbol;Acc:1424]	3.34621	2.80994	2.98174	2.50588	1.83731	4.43151	4.02642	4.04699
ENSG00000085063	CD59	CD59 molecule, complement regulatory protein [Source:HGNC Symbol;Acc:1689]	2.23532	2.5143	2.34079	2.64237	3.01361	2.33395	2.5032	2.30342
ENSG00000085117	CD82	CD82 molecule [Source:HGNC Symbol;Acc:6210]	0.0820309	0.0256964	0.0643342	0.0462466	0.0969262	0.0650974	0.0350486	0.0718979
ENSG00000085185	BCORL1	BCL6 corepressor-like 1 [Source:HGNC Symbol;Acc:25657]	0.60429	0.535312	0.552093	0.504717	0.204129	0.429102	0.439642	0.447103
ENSG00000085224	ATRX	alpha thalassemia/mental retardation syndrome X-linked [Source:HGNC Symbol;Acc:886]	5.64548	6.37441	5.56912	6.3347	3.06629	5.19856	5.04407	5.00276
ENSG00000085231	TAF9	TAF9 RNA polymerase II, TATA box binding protein (TBP)-associated factor, 32kDa [Source:HGNC Symbol;Acc:11542]	6.51648	7.07128	6.11017	6.55985	9.03464	7.29048	7.46786	7.65074
ENSG00000085265	FCN1	ficolin (collagen/fibrinogen domain containing) 1 [Source:HGNC Symbol;Acc:3623]	0.0415095	0.0633894	0.0529013	0.047535	0.0956415	0.0642346	0.0658744	0.0929041
ENSG00000085274	MYNN	myoneurin [Source:HGNC Symbol;Acc:14955]	1.87137	2.24746	1.78957	2.00015	1.62185	2.20639	1.9638	1.98788
ENSG00000085276	MECOM	MDS1 and EVI1 complex locus [Source:HGNC Symbol;Acc:3498]	0.0207	0.0266938	0.0156331	0.0202281	0.0211976	0.0355917	0.0175202	0.0303248
ENSG00000085365	SCAMP1	secretory carrier membrane protein 1 [Source:HGNC Symbol;Acc:10563]	5.507	6.58788	5.70768	6.11627	4.44661	6.8875	6.15798	6.83556
ENSG00000085377	PREP	prolyl endopeptidase [Source:HGNC Symbol;Acc:9358]	17.8752	19.3423	18.0855	19.2448	15.6044	20.5122	21.9949	21.6697
ENSG00000085382	HACE1	HECT domain and ankyrin repeat containing E3 ubiquitin protein ligase 1 [Source:HGNC Symbol;Acc:21033]	1.21724	1.49633	1.28738	1.40897	0.876685	1.09944	1.13218	1.21881
ENSG00000085415	SEH1L	SEH1-like (S. cerevisiae) [Source:HGNC Symbol;Acc:30379]	12.3511	13.7056	12.2554	13.1055	16.8204	14.9952	14.9692	14.6884
ENSG00000085433	WDR47	WD repeat domain 47 [Source:HGNC Symbol;Acc:29141]	1.77058	2.06386	1.88977	2.09707	0.634468	1.25429	1.4255	1.41992
ENSG00000085449	WDFY1	WD repeat and FYVE domain containing 1 [Source:HGNC Symbol;Acc:20451]	6.44151	7.52705	6.5902	7.77141	4.73334	6.20887	6.29463	6.28416
ENSG00000085465	OVGP1	oviductal glycoprotein 1, 120kDa [Source:HGNC Symbol;Acc:8524]	0.0908417	0.0330297	0.0220518	0.0178334	0.00664466	0.013388	0.015446	0.0264047
ENSG00000085491	SLC25A24	solute carrier family 25 (mitochondrial carrier; phosphate carrier), member 24 [Source:HGNC Symbol;Acc:20662]	5.69731	6.11882	6.00933	7.02057	5.53801	5.35988	5.14848	5.56423
ENSG00000085511	MAP3K4	mitogen-activated protein kinase kinase kinase 4 [Source:HGNC Symbol;Acc:6856]	0.759464	0.805292	0.729358	0.757156	0.43999	0.783496	0.811144	0.836258
ENSG00000085514	PILRA	paired immunoglobin-like type 2 receptor alpha [Source:HGNC Symbol;Acc:20396]	0.0403223	0.0615764	0.0799373	0.0554105	0.0516145	0.0311987	0.0479928	0.090247
ENSG00000085552	IGSF9	immunoglobulin superfamily, member 9 [Source:HGNC Symbol;Acc:18132]	1.53454	1.13504	1.2009	0.992693	1.29242	1.78341	1.70966	1.65163
ENSG00000085563	ABCB1	ATP-binding cassette, sub-family B (MDR/TAP), member 1 [Source:HGNC Symbol;Acc:40]	5.75103	5.77656	9.58456	10.4722	3.05381	8.42293	5.24951	5.3241
ENSG00000085644	ZNF213	zinc finger protein 213 [Source:HGNC Symbol;Acc:13005]	2.86444	1.92469	3.00156	2.02062	1.59864	2.96985	2.2388	2.61103
ENSG00000085662	AKR1B1	aldo-keto reductase family 1, member B1 (aldose reductase) [Source:HGNC Symbol;Acc:381]	18.5466	18.312	18.8613	16.9135	33.7332	21.8122	22.1831	21.5931
ENSG00000085719	CPNE3	copine III [Source:HGNC Symbol;Acc:2316]	6.0592	6.61564	5.86724	6.14388	3.6702	5.18894	5.09017	5.47042
ENSG00000085721	RRN3	RRN3 RNA polymerase I transcription factor homolog (S. cerevisiae) [Source:HGNC Symbol;Acc:30346]	4.80667	5.05867	4.36676	4.77504	5.32001	5.14814	4.91149	4.89868
ENSG00000085733	CTTN	cortactin [Source:HGNC Symbol;Acc:3338]	6.43638	5.87446	5.97654	5.55642	3.63132	5.41227	5.54493	5.6083
ENSG00000085741	WNT11	wingless-type MMTV integration site family, member 11 [Source:HGNC Symbol;Acc:12776]	0.0113108	0.0115152	0	0	0	0	0	0
ENSG00000085760	MTIF2	mitochondrial translational initiation factor 2 [Source:HGNC Symbol;Acc:7441]	2.36449	2.51899	2.04113	2.32423	2.08403	2.57281	2.7505	2.90094
ENSG00000085788	DDHD2	DDHD domain containing 2 [Source:HGNC Symbol;Acc:29106]	2.46285	2.63736	2.32758	2.65531	1.17462	2.21613	2.41022	2.4777
ENSG00000085831	TTC39A	tetratricopeptide repeat domain 39A [Source:HGNC Symbol;Acc:18657]	0.0796819	0.0876992	0.0500124	0.0572152	0.026464	0.0444343	0.0581	0.0420653
ENSG00000085832	EPS15	epidermal growth factor receptor pathway substrate 15 [Source:HGNC Symbol;Acc:3419]	3.40172	3.92655	3.3091	3.75263	2.37054	2.88602	2.89535	2.78772
ENSG00000085840	ORC1	origin recognition complex, subunit 1 [Source:HGNC Symbol;Acc:8487]	4.75084	4.08396	4.20573	4.09296	2.28754	4.90929	5.29883	5.33892
ENSG00000085871	MGST2	microsomal glutathione S-transferase 2 [Source:HGNC Symbol;Acc:7063]	1.44183	1.7802	1.85056	2.10782	4.0525	1.96218	1.70394	1.66033
ENSG00000085872	CHERP	calcium homeostasis endoplasmic reticulum protein [Source:HGNC Symbol;Acc:16930]	4.85016	3.73854	4.27274	3.42499	4.50802	4.72978	4.98949	4.73057
ENSG00000085978	ATG16L1	autophagy related 16-like 1 (S. cerevisiae) [Source:HGNC Symbol;Acc:21498]	0.994729	0.926333	0.925036	0.903526	0.768867	0.971505	0.967696	0.951126
ENSG00000085982	USP40	ubiquitin specific peptidase 40 [Source:HGNC Symbol;Acc:20069]	0.92896	0.87065	0.85912	0.905951	0.465023	0.875124	0.687732	0.793573
ENSG00000085998	POMGNT1	protein O-linked mannose beta1,2-N-acetylglucosaminyltransferase [Source:HGNC Symbol;Acc:19139]	3.05857	2.53272	2.84813	2.68717	2.15225	2.4814	2.44526	2.34964
ENSG00000085999	RAD54L	RAD54-like (S. cerevisiae) [Source:HGNC Symbol;Acc:9826]	2.31685	2.08889	2.19753	2.23975	2.0403	2.41374	2.44394	2.22778
ENSG00000086015	MAST2	microtubule associated serine/threonine kinase 2 [Source:HGNC Symbol;Acc:19035]	1.98458	1.51533	1.87701	1.63821	0.596985	1.79359	1.47796	1.42843
ENSG00000086061	DNAJA1	DnaJ (Hsp40) homolog, subfamily A, member 1 [Source:HGNC Symbol;Acc:5229]	62.9049	69.9474	69.7522	76.2886	90.2545	72.8378	69.7292	67.3521
ENSG00000086062	B4GALT1	UDP-Gal:betaGlcNAc beta 1,4- galactosyltransferase, polypeptide 1 [Source:HGNC Symbol;Acc:924]	2.16114	2.03496	2.5982	2.57462	1.55703	2.09734	1.62672	1.50165
ENSG00000086065	CHMP5	charged multivesicular body protein 5 [Source:HGNC Symbol;Acc:26942]	25.8398	30.1116	25.7099	29.287	38.889	27.5074	27.7101	28.6345
ENSG00000086102	NFX1	nuclear transcription factor, X-box binding 1 [Source:HGNC Symbol;Acc:7803]	2.40826	2.37702	2.00951	2.10941	1.23608	2.3057	2.42127	2.4261
ENSG00000086159	AQP6	aquaporin 6, kidney specific [Source:HGNC Symbol;Acc:639]	0.0461131	0.0704195	0.143655	0.179543	0.0354161	0.0832515	0.0274425	0.056295
ENSG00000086189	DIMT1	DIM1 dimethyladenosine transferase 1 homolog (S. cerevisiae) [Source:HGNC Symbol;Acc:30217]	7.92281	9.74921	7.69305	8.90514	9.82909	10.3371	10.3457	10.2321
ENSG00000086200	IPO11	importin 11 [Source:HGNC Symbol;Acc:20628]	1.72697	1.80677	1.59213	1.76477	1.42054	1.96123	2.07665	2.04772
ENSG00000086205	FOLH1	folate hydrolase (prostate-specific membrane antigen) 1 [Source:HGNC Symbol;Acc:3788]	0.00286119	0.00291289	0	0	0	0.00295173	0	0.00698589
ENSG00000086232	EIF2AK1	eukaryotic translation initiation factor 2-alpha kinase 1 [Source:HGNC Symbol;Acc:24921]	22.9171	22.4713	21.3981	21.4206	13.8018	23.517	24.8533	25.5132
ENSG00000086288	NME8	NME/NM23 family member 8 [Source:HGNC Symbol;Acc:16473]	0	0	0	0	0	0	0	0
ENSG00000086289	EPDR1	ependymin related protein 1 (zebrafish) [Source:HGNC Symbol;Acc:17572]	4.49271	4.46546	4.89205	4.81665	4.36273	4.35519	4.06429	4.18446
ENSG00000086300	SNX10	sorting nexin 10 [Source:HGNC Symbol;Acc:14974]	0.947202	1.12504	0.906958	1.15012	0.831403	0.721248	0.685976	0.770898
ENSG00000086475	SEPHS1	selenophosphate synthetase 1 [Source:HGNC Symbol;Acc:19685]	6.87047	7.55775	7.2197	6.95654	7.55733	7.87376	8.12738	7.60166
ENSG00000086504	MRPL28	mitochondrial ribosomal protein L28 [Source:HGNC Symbol;Acc:14484]	3.27317	2.47665	3.27625	2.48213	5.1534	2.92436	2.89132	2.76165
ENSG00000086506	HBQ1	hemoglobin, theta 1 [Source:HGNC Symbol;Acc:4833]	0.409734	0.417137	0.928319	0.46921	1.46854	0.845399	0.325118	0.500204
ENSG00000086544	ITPKC	inositol-trisphosphate 3-kinase C [Source:HGNC Symbol;Acc:14897]	2.19452	1.77256	2.14702	1.86092	1.4858	1.59038	2.14427	1.96318
ENSG00000086548	CEACAM6	carcinoembryonic antigen-related cell adhesion molecule 6 (non-specific cross reacting antigen) [Source:HGNC Symbol;Acc:1818]	0	0	0	0	0	0	0	0
ENSG00000086570	FAT2	FAT tumor suppressor homolog 2 (Drosophila) [Source:HGNC Symbol;Acc:3596]	0.0275282	0.0168153	0.0187109	0.0176535	0.00563797	0.00851978	0.0109216	0.0224043
ENSG00000086589	RBM22	RNA binding motif protein 22 [Source:HGNC Symbol;Acc:25503]	5.26528	6.14396	5.87126	5.48398	6.23002	5.73437	5.74343	5.89097
ENSG00000086598	TMED2	transmembrane emp24 domain trafficking protein 2 [Source:HGNC Symbol;Acc:16996]	18.3884	20.4675	19.3411	21.421	21.4826	19.2292	18.0717	18.9641
ENSG00000086619	ERO1LB	ERO1-like beta (S. cerevisiae) [Source:HGNC Symbol;Acc:14355]	1.30508	1.3186	1.28244	1.63039	1.32633	1.20358	1.00418	0.852952
ENSG00000086666	ZFAND6	zinc finger, AN1-type domain 6 [Source:HGNC Symbol;Acc:30164]	2.50426	2.57464	2.5612	2.73044	2.30801	2.19052	2.42369	2.46299
ENSG00000086696	HSD17B2	hydroxysteroid (17-beta) dehydrogenase 2 [Source:HGNC Symbol;Acc:5211]	0.0477553	0.0567213	0.058607	0.0802081	0.0652043	0.0656886	0.0505242	0.0647776
ENSG00000086712	TXLNG	taxilin gamma [Source:HGNC Symbol;Acc:18578]	5.23428	5.50998	3.99955	4.55707	3.81163	6.19755	6.40644	6.76591
ENSG00000086717	PPEF1	protein phosphatase, EF-hand calcium binding domain 1 [Source:HGNC Symbol;Acc:9243]	1.02595	1.14613	1.24608	1.34992	1.10702	1.72614	1.37409	1.415
ENSG00000086730	LAT2	linker for activation of T cells family, member 2 [Source:HGNC Symbol;Acc:12749]	0.247897	0.247007	0.259914	0.323746	0.248455	0.157798	0.200888	0.244683
ENSG00000086758	HUWE1	HECT, UBA and WWE domain containing 1, E3 ubiquitin protein ligase [Source:HGNC Symbol;Acc:30892]	3.21175	2.91471	3.12112	3.12774	1.06512	3.14767	3.13155	3.09065
ENSG00000086827	ZW10	zw10 kinetochore protein [Source:HGNC Symbol;Acc:13194]	4.58792	4.90082	4.7347	4.72054	3.82619	5.64745	5.04698	4.33507
ENSG00000086848	ALG9	asparagine-linked glycosylation 9, alpha-1,2-mannosyltransferase homolog (S. cerevisiae) [Source:HGNC Symbol;Acc:15672]	0.617978	0.610175	0.631466	0.611665	0.457929	0.6087	0.544567	0.533281
ENSG00000086967	MYBPC2	myosin binding protein C, fast type [Source:HGNC Symbol;Acc:7550]	0	0	0.00799242	0	0	0	0	0.0114841
ENSG00000086991	NOX4	NADPH oxidase 4 [Source:HGNC Symbol;Acc:7891]	0.107231	0.161992	0.120495	0.118835	0.132833	0.123114	0.116651	0.12387
ENSG00000087008	ACOX3	acyl-CoA oxidase 3, pristanoyl [Source:HGNC Symbol;Acc:121]	0.940673	0.828861	0.922295	0.897053	0.732322	1.02152	0.921009	0.877512
ENSG00000087053	MTMR2	myotubularin related protein 2 [Source:HGNC Symbol;Acc:7450]	4.16268	4.92667	4.30392	4.76885	3.14624	4.21942	4.24802	4.33667
ENSG00000087074	PPP1R15A	protein phosphatase 1, regulatory subunit 15A [Source:HGNC Symbol;Acc:14375]	2.83324	2.46751	2.60365	2.45013	1.96847	1.87962	1.83697	1.80934
ENSG00000087076	HSD17B14	hydroxysteroid (17-beta) dehydrogenase 14 [Source:HGNC Symbol;Acc:23238]	2.18201	1.53033	1.84016	1.15498	2.92963	2.15102	1.23121	1.57855
ENSG00000087077	TRIP6	thyroid hormone receptor interactor 6 [Source:HGNC Symbol;Acc:12311]	0.138035	0.103055	0.109459	0.0758745	0.1602	0.180377	0.138736	0.0898739
ENSG00000087085	ACHE	acetylcholinesterase [Source:HGNC Symbol;Acc:108]	0.042297	0.0339958	0.0302624	0.0244733	0.0159577	0.0183728	0.0141314	0.0126826
ENSG00000087086	FTL	ferritin, light polypeptide [Source:HGNC Symbol;Acc:3999]	113.623	98.925	118.823	94.4003	321.618	164.773	136.858	141.482
ENSG00000087087	SRRT	serrate RNA effector molecule homolog (Arabidopsis) [Source:HGNC Symbol;Acc:24101]	4.8469	4.44925	4.79158	4.31946	4.59297	5.50711	5.58176	5.45062
ENSG00000087088	BAX	BCL2-associated X protein [Source:HGNC Symbol;Acc:959]	4.13248	3.49273	4.1675	3.06507	10.467	5.20658	4.91016	4.32095
ENSG00000087095	NLK	nemo-like kinase [Source:HGNC Symbol;Acc:29858]	2.798	2.99788	3.38055	3.70028	2.3338	3.70129	2.89159	2.86487
ENSG00000087111	PIGS	phosphatidylinositol glycan anchor biosynthesis, class S [Source:HGNC Symbol;Acc:14937]	3.83103	3.29619	3.85036	3.47119	2.7127	4.02456	3.57741	3.57424
ENSG00000087116	ADAMTS2	ADAM metallopeptidase with thrombospondin type 1 motif, 2 [Source:HGNC Symbol;Acc:218]	1.73777	1.29136	3.36961	2.97486	1.66264	2.91814	1.25812	1.31108
ENSG00000087128	TMPRSS11E	transmembrane protease, serine 11E [Source:HGNC Symbol;Acc:24465]	0	0	0	0	0	0	0	0
ENSG00000087152	ATXN7L3	ataxin 7-like 3 [Source:HGNC Symbol;Acc:25416]	8.44877	7.7461	9.30369	7.42016	5.19111	8.0052	8.3369	7.59838
ENSG00000087157	PGS1	phosphatidylglycerophosphate synthase 1 [Source:HGNC Symbol;Acc:30029]	5.07874	4.16424	4.25844	3.75689	4.55475	4.89232	4.70573	4.41583
ENSG00000087191	PSMC5	proteasome (prosome, macropain) 26S subunit, ATPase, 5 [Source:HGNC Symbol;Acc:9552]	51.9894	48.6057	50.412	48.7854	63.9927	51.9573	55.2314	54.6576
ENSG00000087206	UIMC1	ubiquitin interaction motif containing 1 [Source:HGNC Symbol;Acc:30298]	1.37797	1.34786	1.17994	1.16586	0.893696	1.19023	1.44072	1.36338
ENSG00000087237	CETP	cholesteryl ester transfer protein, plasma [Source:HGNC Symbol;Acc:1869]	0.00990992	0	0.00561314	0	0	0	0	0
ENSG00000087245	MMP2	matrix metallopeptidase 2 (gelatinase A, 72kDa gelatinase, 72kDa type IV collagenase) [Source:HGNC Symbol;Acc:7166]	39.7803	34.5518	37.9798	33.3067	18.0032	27.0455	28.6066	27.9367
ENSG00000087250	MT3	metallothionein 3 [Source:HGNC Symbol;Acc:7408]	0	0	0.0108554	0.0351153	0	0	0	0
ENSG00000087253	LPCAT2	lysophosphatidylcholine acyltransferase 2 [Source:HGNC Symbol;Acc:26032]	7.49958	8.42234	6.74058	7.78734	3.15579	4.13534	4.74621	4.93755
ENSG00000087258	GNAO1	guanine nucleotide binding protein (G protein), alpha activating activity polypeptide O [Source:HGNC Symbol;Acc:4389]	3.90959	3.44275	3.37711	3.03964	1.52872	3.61542	3.55363	3.47453
ENSG00000087263	OGFOD1	2-oxoglutarate and iron-dependent oxygenase domain containing 1 [Source:HGNC Symbol;Acc:25585]	3.86232	4.02984	3.5443	3.83568	2.90669	4.13544	4.22166	4.19991
ENSG00000087266	SH3BP2	SH3-domain binding protein 2 [Source:HGNC Symbol;Acc:10825]	0.712038	0.54749	0.539803	0.447766	0.324843	0.470518	0.513138	0.520779
ENSG00000087269	NOP14	NOP14 nucleolar protein [Source:HGNC Symbol;Acc:16821]	2.25359	2.02439	1.90291	1.75229	2.23407	3.11029	2.99635	3.0764
ENSG00000087274	ADD1	adducin 1 (alpha) [Source:HGNC Symbol;Acc:243]	3.33435	3.01113	3.52065	3.1875	1.55614	2.74281	2.7649	2.76429
ENSG00000087299	L2HGDH	L-2-hydroxyglutarate dehydrogenase [Source:HGNC Symbol;Acc:20499]	1.12066	1.1035	1.05793	1.09399	0.790147	1.14348	1.19535	1.06657
ENSG00000087301	TXNDC16	thioredoxin domain containing 16 [Source:HGNC Symbol;Acc:19965]	3.29612	3.5452	3.09509	3.40088	1.80542	3.35523	3.38876	3.85012
ENSG00000087302	C14orf166	chromosome 14 open reading frame 166 [Source:HGNC Symbol;Acc:23169]	23.9337	25.9839	24.7472	25.6622	42.3651	27.3893	28.6873	28.9436
ENSG00000087303	NID2	nidogen 2 (osteonidogen) [Source:HGNC Symbol;Acc:13389]	0.134138	0.162329	0.182061	0.171579	0.124404	0.190603	0.128527	0.131829
ENSG00000087338	GMCL1	germ cell-less, spermatogenesis associated 1 [Source:HGNC Symbol;Acc:23843]	8.1572	9.39831	8.10157	9.5673	9.17198	9.40764	9.61476	9.64825
ENSG00000087365	SF3B2	splicing factor 3b, subunit 2, 145kDa [Source:HGNC Symbol;Acc:10769]	12.5685	11.6882	11.5389	10.7115	6.84511	12.0737	13.3181	12.7658
ENSG00000087448	KLHL42	kelch-like family, member 42 [Source:HGNC Symbol;Acc:29252]	9.56025	9.86087	9.54125	9.88196	5.41706	8.41461	8.25423	7.93111
ENSG00000087460	GNAS	GNAS complex locus [Source:HGNC Symbol;Acc:4392]	25.3778	24.1279	23.9361	21.8575	21.3368	20.3182	22.4563	21.882
ENSG00000087470	DNM1L	dynamin 1-like [Source:HGNC Symbol;Acc:2973]	2.88371	3.09839	2.74612	3.11022	1.89219	2.82823	2.78224	2.89193
ENSG00000087494	PTHLH	parathyroid hormone-like hormone [Source:HGNC Symbol;Acc:9607]	0	0.0173938	0.00645152	0.0104347	0.0116638	0.00587525	0.00451892	0.00463501
ENSG00000087495	PHACTR3	phosphatase and actin regulator 3 [Source:HGNC Symbol;Acc:15833]	1.25197	1.14329	1.05479	1.21036	1.06946	1.14231	1.29294	1.34408
ENSG00000087502	ERGIC2	ERGIC and golgi 2 [Source:HGNC Symbol;Acc:30208]	2.12894	2.3012	2.11399	2.48011	2.1855	2.36442	2.31912	2.3188
ENSG00000087510	TFAP2C	transcription factor AP-2 gamma (activating enhancer binding protein 2 gamma) [Source:HGNC Symbol;Acc:11744]	0	0	0	0	0	0	0.0103362	0
ENSG00000087586	AURKA	aurora kinase A [Source:HGNC Symbol;Acc:11393]	2.06405	1.80349	2.08281	2.05568	2.15214	2.27335	2.47692	2.54273
ENSG00000087589	CASS4	Cas scaffolding protein family member 4 [Source:HGNC Symbol;Acc:15878]	0.0303132	0.0246888	0.0103019	0.0277708	0.00620838	0.0312725	0.0192425	0.024671
ENSG00000087842	PIR	pirin (iron-binding nuclear protein) [Source:HGNC Symbol;Acc:30048]	6.64891	6.92714	5.95692	6.16884	8.41334	5.67968	6.8776	7.04278
ENSG00000087884	AAMDC	adipogenesis associated, Mth938 domain containing [Source:HGNC Symbol;Acc:30205]	1.19551	1.14491	1.15346	1.08596	1.69113	0.930235	0.892349	0.882289
ENSG00000087903	RFX2	regulatory factor X, 2 (influences HLA class II expression) [Source:HGNC Symbol;Acc:9983]	0.477669	0.3242	0.559156	0.561593	0.415778	0.64062	0.461145	0.505388
ENSG00000087916	SLC6A14	solute carrier family 6 (amino acid transporter), member 14 [Source:HGNC Symbol;Acc:11047]	0.0436145	0.0444026	0.0576425	0	0.0446629	0.0299964	0.0230716	0.0473286
ENSG00000087995	METTL2A	methyltransferase like 2A [Source:HGNC Symbol;Acc:25755]	5.42423	4.95221	4.98517	4.61662	6.48636	5.30706	5.94237	5.51115
ENSG00000088002	SULT2B1	sulfotransferase family, cytosolic, 2B, member 1 [Source:HGNC Symbol;Acc:11459]	0	0.0437366	0.0365001	0	0	0.0221599	0.0511325	0.0699281
ENSG00000088035	ALG6	asparagine-linked glycosylation 6, alpha-1,3-glucosyltransferase homolog (S. cerevisiae) [Source:HGNC Symbol;Acc:23157]	1.25494	1.40467	1.32739	1.51809	1.83891	1.44486	1.36438	1.13421
ENSG00000088038	CNOT3	CCR4-NOT transcription complex, subunit 3 [Source:HGNC Symbol;Acc:7879]	1.75814	1.46971	1.89369	1.40898	0.859939	1.81702	1.71699	1.72782
ENSG00000088053	GP6	glycoprotein VI (platelet) [Source:HGNC Symbol;Acc:14388]	0.0240294	0.00815452	0.0272212	0.0293519	0.0328093	0.033053	0.0127113	0.0195567
ENSG00000088179	PTPN4	protein tyrosine phosphatase, non-receptor type 4 (megakaryocyte) [Source:HGNC Symbol;Acc:9656]	2.0455	2.28432	2.05891	2.38254	0.961044	2.02841	1.90888	1.93909
ENSG00000088205	DDX18	DEAD (Asp-Glu-Ala-Asp) box polypeptide 18 [Source:HGNC Symbol;Acc:2741]	14.5787	15.702	11.1962	12.3658	9.82752	12.8255	14.7831	15.4288
ENSG00000088247	KHSRP	KH-type splicing regulatory protein [Source:HGNC Symbol;Acc:6316]	17.3253	13.8353	15.5397	14.0817	11.7631	17.8225	17.1499	16.7314
ENSG00000088256	GNA11	guanine nucleotide binding protein (G protein), alpha 11 (Gq class) [Source:HGNC Symbol;Acc:4379]	11.9967	8.15485	11.4785	9.63782	2.38142	11.3101	9.19703	10.0341
ENSG00000088280	ASAP3	ArfGAP with SH3 domain, ankyrin repeat and PH domain 3 [Source:HGNC Symbol;Acc:14987]	0.943869	0.82365	0.969371	0.862328	0.448759	0.810556	0.814788	0.744971
ENSG00000088298	EDEM2	ER degradation enhancer, mannosidase alpha-like 2 [Source:HGNC Symbol;Acc:15877]	1.03811	0.849268	1.162	0.985005	1.11368	1.07733	0.946302	0.980669
ENSG00000088305	DNMT3B	DNA (cytosine-5-)-methyltransferase 3 beta [Source:HGNC Symbol;Acc:2979]	0.45081	0.479174	0.536564	0.46758	0.264379	0.465075	0.483776	0.449331
ENSG00000088320	REM1	RAS (RAD and GEM)-like GTP-binding 1 [Source:HGNC Symbol;Acc:15922]	0	0	0	0	0	0	0	0
ENSG00000088325	TPX2	TPX2, microtubule-associated, homolog (Xenopus laevis) [Source:HGNC Symbol;Acc:1249]	27.8774	29.087	29.6887	31.2017	22.3046	33.2257	32.2244	32.9077
ENSG00000088340	FER1L4	fer-1-like 4 (C. elegans) pseudogene [Source:HGNC Symbol;Acc:15801]	0.111971	0.0956084	0.132982	0.188615	0.0665784	0.0745255	0.0487229	0.0323364
ENSG00000088356	PDRG1	p53 and DNA-damage regulated 1 [Source:HGNC Symbol;Acc:16119]	16.8687	15.8221	17.0105	14.6938	25.1467	15.7478	19.134	15.9345
ENSG00000088367	EPB41L1	erythrocyte membrane protein band 4.1-like 1 [Source:HGNC Symbol;Acc:3378]	0.911756	0.702412	0.723285	0.626463	0.273576	0.677642	0.700128	0.689189
ENSG00000088386	SLC15A1	solute carrier family 15 (oligopeptide transporter), member 1 [Source:HGNC Symbol;Acc:10920]	0.0108791	0.0553784	0.0369726	0	0.0668436	0.0224467	0.0086324	0.0265625
ENSG00000088387	DOCK9	dedicator of cytokinesis 9 [Source:HGNC Symbol;Acc:14132]	0.168747	0.169584	0.139064	0.143978	0.0660064	0.120292	0.128152	0.132033
ENSG00000088448	ANKRD10	ankyrin repeat domain 10 [Source:HGNC Symbol;Acc:20265]	6.80899	6.77149	6.82437	7.24909	9.2773	6.7139	6.18766	5.78662
ENSG00000088451	TGDS	TDP-glucose 4,6-dehydratase [Source:HGNC Symbol;Acc:20324]	3.97252	4.9283	4.45101	4.43481	6.33542	3.89667	4.54734	4.46982
ENSG00000088538	DOCK3	dedicator of cytokinesis 3 [Source:HGNC Symbol;Acc:2989]	0.0830541	0.0422775	0.0418162	0.0507254	0.0803255	0.0523614	0.0366124	0.0375529
ENSG00000088543	C3orf18	chromosome 3 open reading frame 18 [Source:HGNC Symbol;Acc:24837]	1.89608	1.47331	1.72303	1.59094	1.2279	1.6453	1.53732	1.45182
ENSG00000088682	COQ9	coenzyme Q9 homolog (S. cerevisiae) [Source:HGNC Symbol;Acc:25302]	3.82391	3.49972	3.64219	3.49871	2.72906	3.76331	4.02752	4.09914
ENSG00000088726	TMEM40	transmembrane protein 40 [Source:HGNC Symbol;Acc:25620]	0.03651	0.0297358	0.0206799	0.0535165	0.0224326	0.0376654	0.0405582	0.0534859
ENSG00000088727	KIF9	kinesin family member 9 [Source:HGNC Symbol;Acc:16666]	0.218327	0.290875	0.238168	0.209892	0.565838	0.32256	0.372144	0.315892
ENSG00000088756	ARHGAP28	Rho GTPase activating protein 28 [Source:HGNC Symbol;Acc:25509]	1.01338	1.04861	1.88061	2.34162	0.972124	1.8632	0.969822	1.01598
ENSG00000088766	CRLS1	cardiolipin synthase 1 [Source:HGNC Symbol;Acc:16148]	4.52225	5.53721	5.40853	5.61958	8.23716	5.57951	5.81893	6.08654
ENSG00000088782	DEFB127	defensin, beta 127 [Source:HGNC Symbol;Acc:16206]	0	0	0	0	0	0	0	0
ENSG00000088808	PPP1R13B	protein phosphatase 1, regulatory subunit 13B [Source:HGNC Symbol;Acc:14950]	0.993553	0.930776	1.00928	0.876034	0.310485	0.642425	0.551489	0.630193
ENSG00000088812	ATRN	attractin [Source:HGNC Symbol;Acc:885]	3.0905	3.19469	2.98989	3.17937	1.30968	3.0868	2.98256	2.89351
ENSG00000088826	SMOX	spermine oxidase [Source:HGNC Symbol;Acc:15862]	0.344993	0.204512	0.249828	0.248045	0.335398	0.247785	0.252956	0.245237
ENSG00000088827	SIGLEC1	sialic acid binding Ig-like lectin 1, sialoadhesin [Source:HGNC Symbol;Acc:11127]	0.00336468	0	0	0.00308247	0	0	0	0
ENSG00000088832	FKBP1A	FK506 binding protein 1A, 12kDa [Source:HGNC Symbol;Acc:3711]	15.7892	16.0486	15.1697	14.022	22.3314	17.4571	18.1618	17.1373
ENSG00000088833	NSFL1C	NSFL1 (p97) cofactor (p47) [Source:HGNC Symbol;Acc:15912]	2.17266	2.00277	2.07691	1.89918	2.21851	2.12581	2.08951	1.93799
ENSG00000088836	SLC4A11	solute carrier family 4, sodium borate transporter, member 11 [Source:HGNC Symbol;Acc:16438]	0.175832	0.102291	0.0829951	0.0882128	0.0428711	0.112293	0.106301	0.112439
ENSG00000088854	C20orf194	chromosome 20 open reading frame 194 [Source:HGNC Symbol;Acc:17721]	1.96291	1.85144	2.00782	2.05744	0.798126	1.53068	1.49341	1.57406
ENSG00000088876	ZNF343	zinc finger protein 343 [Source:HGNC Symbol;Acc:16017]	2.03817	1.94673	1.72118	1.91475	1.04738	2.06444	2.27592	2.19565
ENSG00000088881	EBF4	early B-cell factor 4 [Source:HGNC Symbol;Acc:29278]	1.32342	0.911575	1.27628	1.09072	0.775854	0.847598	0.757329	0.904912
ENSG00000088882	CPXM1	carboxypeptidase X (M14 family), member 1 [Source:HGNC Symbol;Acc:15771]	15.1378	12.2941	12.4615	11.8369	10.6498	10.6608	12.3048	12.1161
ENSG00000088888	MAVS	mitochondrial antiviral signaling protein [Source:HGNC Symbol;Acc:29233]	2.84478	2.04894	2.89559	2.34945	1.20005	2.8034	2.1697	2.31528
ENSG00000088899	PROSAPIP1	ProSAP-interacting protein 1 [Source:UniProtKB/Swiss-Prot;Acc:O60299]	0.735815	0.635008	0.891518	0.6116	0.57885	0.688719	0.545192	0.491777
ENSG00000088926	F11	coagulation factor XI [Source:HGNC Symbol;Acc:3529]	0	0	0	0	0	0	0	0
ENSG00000088930	XRN2	5'-3' exoribonuclease 2 [Source:HGNC Symbol;Acc:12836]	18.3525	19.2348	16.454	17.8245	11.9318	18.0221	20.256	20.3765
ENSG00000088970	PLK1S1	polo-like kinase 1 substrate 1 [Source:HGNC Symbol;Acc:15865]	1.3277	1.426	0.795961	0.806711	0.588697	0.833122	1.21642	1.32193
ENSG00000088986	DYNLL1	dynein, light chain, LC8-type 1 [Source:HGNC Symbol;Acc:15476]	24.6311	26.8311	30.9173	30.2107	61.5002	30.4829	28.5655	28.0191
ENSG00000088992	TESC	tescalcin [Source:HGNC Symbol;Acc:26065]	0.0595015	0.0403844	0.0224684	0.00908515	0.0203106	0.0102307	0.0472135	0.0645685
ENSG00000089006	SNX5	sorting nexin 5 [Source:HGNC Symbol;Acc:14969]	3.09734	3.19294	2.81779	2.82963	3.72109	3.46312	3.44283	3.42212
ENSG00000089009	RPL6	ribosomal protein L6 [Source:HGNC Symbol;Acc:10362]	32.7383	33.6567	30.8155	30.3032	64.0733	32.9307	36.1665	36.1638
ENSG00000089012	SIRPG	signal-regulatory protein gamma [Source:HGNC Symbol;Acc:15757]	0	0.00820531	0	0	0	0	0	0
ENSG00000089022	MAPKAPK5	mitogen-activated protein kinase-activated protein kinase 5 [Source:HGNC Symbol;Acc:6889]	2.64107	2.52046	2.16671	2.46458	3.16675	2.53101	2.80483	2.74231
ENSG00000089041	P2RX7	purinergic receptor P2X, ligand-gated ion channel, 7 [Source:HGNC Symbol;Acc:8537]	0.137278	0.144578	0.115294	0.136606	0.0557464	0.134297	0.169026	0.165663
ENSG00000089048	ESF1	ESF1, nucleolar pre-rRNA processing protein, homolog (S. cerevisiae) [Source:HGNC Symbol;Acc:15898]	7.87733	8.39486	5.98392	7.54018	8.67994	9.23549	10.2104	9.99784
ENSG00000089050	RBBP9	retinoblastoma binding protein 9 [Source:HGNC Symbol;Acc:9892]	8.19922	8.86128	7.9515	7.74899	6.30073	7.54385	9.50455	9.34899
ENSG00000089053	ANAPC5	anaphase promoting complex subunit 5 [Source:HGNC Symbol;Acc:15713]	3.22807	3.49321	2.90896	3.06221	3.01254	3.42738	3.77913	3.7214
ENSG00000089057	SLC23A2	solute carrier family 23 (nucleobase transporters), member 2 [Source:HGNC Symbol;Acc:10973]	2.1135	1.7848	2.45378	2.45555	1.02257	1.96738	1.57278	1.58568
ENSG00000089060	SLC24A6	solute carrier family 24 (sodium/lithium/calcium exchanger), member 6 [Source:HGNC Symbol;Acc:26175]	0.183753	0.150698	0.163349	0.116904	0.114993	0.163239	0.117455	0.130857
ENSG00000089063	TMEM230	transmembrane protein 230 [Source:HGNC Symbol;Acc:15876]	7.04572	7.34632	7.2964	6.95043	9.77366	6.94883	6.67119	6.46654
ENSG00000089091	DZANK1	double zinc ribbon and ankyrin repeat domains 1 [Source:HGNC Symbol;Acc:15858]	0.281576	0.313539	0.213068	0.255944	0.139667	0.226942	0.2339	0.261393
ENSG00000089094	KDM2B	lysine (K)-specific demethylase 2B [Source:HGNC Symbol;Acc:13610]	0.715681	0.633973	0.619162	0.579725	0.612457	0.710597	0.700299	0.760219
ENSG00000089101	C20orf26	chromosome 20 open reading frame 26 [Source:HGNC Symbol;Acc:15872]	0.00622056	0.0079162	0.00440428	0.00284941	0.00637008	0.0128348	0.00370194	0.0113911
ENSG00000089116	LHX5	LIM homeobox 5 [Source:HGNC Symbol;Acc:14216]	0	0	0	0	0	0	0	0
ENSG00000089123	TASP1	taspase, threonine aspartase, 1 [Source:HGNC Symbol;Acc:15859]	0.552385	0.692598	0.632346	0.585958	0.660932	0.611854	0.673612	0.71931
ENSG00000089127	OAS1	2'-5'-oligoadenylate synthetase 1, 40/46kDa [Source:HGNC Symbol;Acc:8086]	0.355805	0.409277	0.298374	0.402161	0.160885	0.333694	0.238327	0.210602
ENSG00000089154	GCN1L1	GCN1 general control of amino-acid synthesis 1-like 1 (yeast) [Source:HGNC Symbol;Acc:4199]	12.2081	10.6229	11.4345	10.0445	4.67898	13.2922	12.483	12.1685
ENSG00000089157	RPLP0	ribosomal protein, large, P0 [Source:HGNC Symbol;Acc:10371]	23.8253	22.696	22.3554	21.3222	41.5183	24.637	25.9401	25.9853
ENSG00000089159	PXN	paxillin [Source:HGNC Symbol;Acc:9718]	0.481268	0.368394	0.484733	0.372944	0.303854	0.40877	0.434998	0.390217
ENSG00000089163	SIRT4	sirtuin 4 [Source:HGNC Symbol;Acc:14932]	0.689706	0.45911	0.405686	0.340231	0.733449	0.711531	0.442027	0.431792
ENSG00000089169	RPH3A	rabphilin 3A homolog (mouse) [Source:HGNC Symbol;Acc:17056]	2.13183	2.06715	0.897099	0.861432	0.281347	0.760885	1.80932	1.75297
ENSG00000089177	KIF16B	kinesin family member 16B [Source:HGNC Symbol;Acc:15869]	0.773072	0.721649	0.689954	0.722943	0.331226	0.563244	0.648006	0.696391
ENSG00000089195	TRMT6	tRNA methyltransferase 6 homolog (S. cerevisiae) [Source:HGNC Symbol;Acc:20900]	7.62776	7.79641	5.97925	5.98278	6.42402	6.76839	7.96795	7.98171
ENSG00000089199	CHGB	chromogranin B (secretogranin 1) [Source:HGNC Symbol;Acc:1930]	46.5652	46.0904	32.5252	32.9433	18.6052	21.824	25.7552	27.497
ENSG00000089220	PEBP1	phosphatidylethanolamine binding protein 1 [Source:HGNC Symbol;Acc:8630]	61.276	57.0247	55.8955	51.017	96.7517	70.4549	72.0988	71.1127
ENSG00000089225	TBX5	T-box 5 [Source:HGNC Symbol;Acc:11604]	0	0	0	0	0	0	0	0
ENSG00000089234	BRAP	BRCA1 associated protein [Source:HGNC Symbol;Acc:1099]	2.63813	2.99709	2.61801	2.50806	1.09227	2.77296	2.82682	2.88787
ENSG00000089248	ERP29	endoplasmic reticulum protein 29 [Source:HGNC Symbol;Acc:13799]	13.0718	12.7941	12.7849	12.0821	21.3778	14.0863	13.104	13.3563
ENSG00000089250	NOS1	nitric oxide synthase 1 (neuronal) [Source:HGNC Symbol;Acc:7872]	0.213932	0.161404	0.992116	0.993943	0.176042	0.338935	0.156111	0.138357
ENSG00000089280	FUS	fused in sarcoma [Source:HGNC Symbol;Acc:4010]	21.3883	20.1251	19.6946	19.733	27.2916	22.1371	22.74	22.5096
ENSG00000089289	IGBP1	immunoglobulin (CD79A) binding protein 1 [Source:HGNC Symbol;Acc:5461]	7.4661	6.91493	6.33835	6.72616	8.29934	6.80588	6.97963	6.23519
ENSG00000089327	FXYD5	FXYD domain containing ion transport regulator 5 [Source:HGNC Symbol;Acc:4029]	0.00926126	0	0.00524573	0	0.00948388	0.00955433	0.00734868	0.0226124
ENSG00000089335	ZNF302	zinc finger protein 302 [Source:HGNC Symbol;Acc:13848]	1.98177	2.11548	1.86371	2.16481	1.69175	1.73975	1.87774	1.82814
ENSG00000089336	NA	NA	0.0316058	0	0.00596734	0.0193033	0.0323655	0.0434746	0.0167191	0.025723
ENSG00000089351	GRAMD1A	GRAM domain containing 1A [Source:HGNC Symbol;Acc:29305]	2.98787	2.19958	2.63557	1.84898	2.14232	2.32132	2.39592	2.46604
ENSG00000089356	FXYD3	FXYD domain containing ion transport regulator 3 [Source:HGNC Symbol;Acc:4027]	0.0110453	0.0112449	0	0.0101189	0.0113108	0.0113948	0	0.0089894
ENSG00000089472	HEPH	hephaestin [Source:HGNC Symbol;Acc:4866]	0.00179093	0	0.00101441	0	0.00366795	0.0018476	0	0.00291516
ENSG00000089486	CDIP1	cell death-inducing p53 target 1 [Source:HGNC Symbol;Acc:13234]	2.28858	1.94826	2.15837	2.02486	3.05985	2.57458	2.37539	2.14495
ENSG00000089505	CMTM1	CKLF-like MARVEL transmembrane domain containing 1 [Source:HGNC Symbol;Acc:19172]	0.102306	0.0833234	0.0903981	0.104972	0.0167624	0.0970995	0.0941664	0.056619
ENSG00000089558	KCNH4	potassium voltage-gated channel, subfamily H (eag-related), member 4 [Source:HGNC Symbol;Acc:6253]	0.438937	0.317133	0.248621	0.259434	0.405989	0.5989	0.617934	0.645332
ENSG00000089597	GANAB	glucosidase, alpha; neutral AB [Source:HGNC Symbol;Acc:4138]	12.792	12.3098	12.8611	12.6881	7.4116	12.2607	11.88	11.6083
ENSG00000089639	GMIP	GEM interacting protein [Source:HGNC Symbol;Acc:24852]	1.65948	1.41882	1.38255	1.07011	0.857933	1.19673	1.33595	1.31781
ENSG00000089682	RBM41	RNA binding motif protein 41 [Source:HGNC Symbol;Acc:25617]	1.58615	1.79304	1.52041	1.71069	0.722505	1.59256	1.53219	1.66222
ENSG00000089685	BIRC5	baculoviral IAP repeat containing 5 [Source:HGNC Symbol;Acc:593]	22.4335	20.968	22.5454	20.8475	37.6473	26.4611	26.3404	26.2533
ENSG00000089692	LAG3	lymphocyte-activation gene 3 [Source:HGNC Symbol;Acc:6476]	0.160369	0.204083	0.0908355	0.165283	0.10264	0.113742	0.119297	0.0815744
ENSG00000089693	MLF2	myeloid leukemia factor 2 [Source:HGNC Symbol;Acc:7126]	13.6989	11.1725	14.4599	11.791	20.9196	13.6521	13.2437	12.5755
ENSG00000089723	OTUB2	OTU domain, ubiquitin aldehyde binding 2 [Source:HGNC Symbol;Acc:20351]	1.33102	1.39121	1.06553	1.18687	0.690596	1.53792	1.11248	1.42993
ENSG00000089737	DDX24	DEAD (Asp-Glu-Ala-Asp) box polypeptide 24 [Source:HGNC Symbol;Acc:13266]	6.5897	6.55624	5.85259	5.89724	3.92779	7.13266	7.61088	7.56916
ENSG00000089775	ZBTB25	zinc finger and BTB domain containing 25 [Source:HGNC Symbol;Acc:13112]	0.980353	1.13417	1.03486	0.989981	0.501959	0.907939	0.95469	0.87948
ENSG00000089818	NECAP1	NECAP endocytosis associated 1 [Source:HGNC Symbol;Acc:24539]	2.64487	2.73035	2.25913	2.28734	2.00425	2.25925	2.26655	2.20424
ENSG00000089820	ARHGAP4	Rho GTPase activating protein 4 [Source:HGNC Symbol;Acc:674]	0.182321	0.142526	0.212071	0.137202	0.125025	0.141068	0.129169	0.127187
ENSG00000089847	ANKRD24	ankyrin repeat domain 24 [Source:HGNC Symbol;Acc:29424]	0.046223	0.0134452	0.0261814	0	0.00676201	0	0.00523961	0.0322452
ENSG00000089876	DHX32	DEAH (Asp-Glu-Ala-His) box polypeptide 32 [Source:HGNC Symbol;Acc:16717]	2.66352	2.84791	3.18032	3.39655	2.23412	2.98945	3.02682	3.15904
ENSG00000089902	RCOR1	REST corepressor 1 [Source:HGNC Symbol;Acc:17441]	10.7629	11.3765	11.0132	11.7136	7.05863	10.1326	9.94954	10.3104
ENSG00000089916	GPATCH2L	G patch domain containing 2-like [Source:HGNC Symbol;Acc:20210]	1.63184	1.83778	1.75426	1.88882	0.765235	1.65097	1.56989	1.60655
ENSG00000090006	LTBP4	latent transforming growth factor beta binding protein 4 [Source:HGNC Symbol;Acc:6717]	0.591788	0.413644	0.549075	0.372224	0.490689	0.46472	0.406498	0.487029
ENSG00000090013	BLVRB	biliverdin reductase B (flavin reductase (NADPH)) [Source:HGNC Symbol;Acc:1063]	3.15266	3.00476	3.38146	2.94969	4.73963	2.21441	1.49031	2.01992
ENSG00000090020	SLC9A1	solute carrier family 9, subfamily A (NHE1, cation proton antiporter 1), member 1 [Source:HGNC Symbol;Acc:11071]	0.461062	0.373692	0.448778	0.418291	0.2567	0.397147	0.461748	0.466323
ENSG00000090054	SPTLC1	serine palmitoyltransferase, long chain base subunit 1 [Source:HGNC Symbol;Acc:11277]	7.90969	8.68273	8.87122	9.07226	9.36743	8.61452	8.42379	7.90594
ENSG00000090060	PAPOLA	poly(A) polymerase alpha [Source:HGNC Symbol;Acc:14981]	7.83979	9.14331	8.16511	8.97681	6.22995	8.67098	8.69092	8.82463
ENSG00000090061	CCNK	cyclin K [Source:HGNC Symbol;Acc:1596]	2.23999	2.0351	2.13	2.0651	1.29209	2.38765	2.44673	2.47785
ENSG00000090097	PCBP4	poly(rC) binding protein 4 [Source:HGNC Symbol;Acc:8652]	2.89057	2.47961	3.1771	2.6896	2.00041	2.19275	2.22717	2.12411
ENSG00000090104	RGS1	regulator of G-protein signaling 1 [Source:HGNC Symbol;Acc:9991]	0	0	0	0	0	0	0	0
ENSG00000090238	YPEL3	yippee-like 3 (Drosophila) [Source:HGNC Symbol;Acc:18327]	0.610008	0.47283	0.588952	0.355628	0.404617	0.522042	0.363025	0.4062
ENSG00000090263	MRPS33	mitochondrial ribosomal protein S33 [Source:HGNC Symbol;Acc:16634]	7.39288	8.51455	7.2415	7.27776	17.362	9.35738	10.2206	9.44945
ENSG00000090266	NDUFB2	NADH dehydrogenase (ubiquinone) 1 beta subcomplex, 2, 8kDa [Source:HGNC Symbol;Acc:7697]	8.03477	7.08978	8.61764	7.43329	19.2451	8.88957	8.29724	8.37585
ENSG00000090273	NUDC	nuclear distribution C homolog (A. nidulans) [Source:HGNC Symbol;Acc:8045]	23.7129	21.0047	23.4273	20.128	38.1093	27.5254	27.7502	25.3122
ENSG00000090316	MAEA	macrophage erythroblast attacher [Source:HGNC Symbol;Acc:13731]	1.72637	1.50915	1.75413	1.46608	2.05106	1.7852	1.699	1.7592
ENSG00000090339	ICAM1	intercellular adhesion molecule 1 [Source:HGNC Symbol;Acc:5344]	0.0139444	0.0141964	0.0473901	0.0255497	0.0428388	0.0143857	0.0110647	0.0113489
ENSG00000090372	STRN4	striatin, calmodulin binding protein 4 [Source:HGNC Symbol;Acc:15721]	8.26986	6.55968	8.10032	6.22935	5.83966	7.02632	7.16739	6.49036
ENSG00000090376	IRAK3	interleukin-1 receptor-associated kinase 3 [Source:HGNC Symbol;Acc:17020]	0.0250076	0.0254595	0.00708235	0.0229101	0.0192065	0.0386984	0.0297647	0.0101765
ENSG00000090382	LYZ	lysozyme [Source:HGNC Symbol;Acc:6740]	0	0	0.0142162	0.0229934	0	0	0	0.0204269
ENSG00000090402	SI	sucrase-isomaltase (alpha-glucosidase) [Source:HGNC Symbol;Acc:10856]	0	0	0	0	0	0	0	0
ENSG00000090432	MUL1	mitochondrial E3 ubiquitin protein ligase 1 [Source:HGNC Symbol;Acc:25762]	11.1361	7.63476	10.9865	8.70406	6.90002	9.71433	8.70212	10.05
ENSG00000090447	TFAP4	transcription factor AP-4 (activating enhancer binding protein 4) [Source:HGNC Symbol;Acc:11745]	6.97486	4.74454	5.47425	3.98291	10.6978	8.67986	7.86735	7.99308
ENSG00000090470	PDCD7	programmed cell death 7 [Source:HGNC Symbol;Acc:8767]	4.70614	5.3126	4.58686	4.8426	5.50207	5.38344	4.8921	5.07282
ENSG00000090487	SPG21	spastic paraplegia 21 (autosomal recessive, Mast syndrome) [Source:HGNC Symbol;Acc:20373]	4.51007	4.70754	4.2762	4.3168	6.9887	5.28313	5.50565	5.64708
ENSG00000090512	FETUB	fetuin B [Source:HGNC Symbol;Acc:3658]	0	0	0	0	0	0	0	0
ENSG00000090520	DNAJB11	DnaJ (Hsp40) homolog, subfamily B, member 11 [Source:HGNC Symbol;Acc:14889]	9.22791	10.6988	11.4659	12.1122	10.9315	10.2133	7.9622	8.09594
ENSG00000090530	LEPREL1	leprecan-like 1 [Source:HGNC Symbol;Acc:19317]	0.0123896	0.0252269	0.042106	0.00567521	0.0190311	0.0319541	0.0294929	0.0302505
ENSG00000090534	THPO	thrombopoietin [Source:HGNC Symbol;Acc:11795]	0.0201261	0	0	0.00921902	0	0	0	0.00819
ENSG00000090539	CHRD	chordin [Source:HGNC Symbol;Acc:1949]	0.00569536	0.00579828	0.00967783	0.00869612	0.00194409	0.00195853	0.00903837	0.00463528
ENSG00000090554	FLT3LG	fms-related tyrosine kinase 3 ligand [Source:HGNC Symbol;Acc:3766]	0.170722	0.104284	0.0773599	0.156403	0.244757	0.176125	0.216745	0.166735
ENSG00000090565	RAB11FIP3	RAB11 family interacting protein 3 (class II) [Source:HGNC Symbol;Acc:17224]	1.51419	1.05981	1.29461	1.00361	1.01023	1.32838	1.36987	1.23235
ENSG00000090581	GNPTG	N-acetylglucosamine-1-phosphate transferase, gamma subunit [Source:HGNC Symbol;Acc:23026]	1.94819	1.72089	1.79047	1.39984	2.71871	1.63546	1.65953	1.53117
ENSG00000090612	ZNF268	zinc finger protein 268 [Source:HGNC Symbol;Acc:13061]	1.05468	1.22308	1.01178	1.05638	0.682627	0.940556	1.02105	1.08354
ENSG00000090615	GOLGA3	golgin A3 [Source:HGNC Symbol;Acc:4426]	1.33577	1.21989	1.23894	1.13916	0.887478	1.20894	1.1825	1.14081
ENSG00000090621	PABPC4	poly(A) binding protein, cytoplasmic 4 (inducible form) [Source:HGNC Symbol;Acc:8557]	5.96456	5.91109	5.43923	5.49678	6.49528	6.83863	6.58614	6.35513
ENSG00000090659	CD209	CD209 molecule [Source:HGNC Symbol;Acc:1641]	0.0144537	0.00735746	0.00272895	0.00882764	0.00740059	0.00248519	0.00382295	0.00588173
ENSG00000090661	CERS4	ceramide synthase 4 [Source:HGNC Symbol;Acc:23747]	0.422513	0.445329	0.50116	0.336983	0.432669	0.466651	0.331313	0.331733
ENSG00000090674	MCOLN1	mucolipin 1 [Source:HGNC Symbol;Acc:13356]	2.8259	2.03838	2.61987	2.08968	2.16712	2.45776	2.09148	2.7537
ENSG00000090686	USP48	ubiquitin specific peptidase 48 [Source:HGNC Symbol;Acc:18533]	3.45903	3.82041	3.60329	3.66471	1.98153	3.48948	3.19843	3.33669
ENSG00000090776	EFNB1	ephrin-B1 [Source:HGNC Symbol;Acc:3226]	3.57504	2.39571	1.88398	1.69978	1.55244	1.91411	2.4597	2.50447
ENSG00000090857	PDPR	pyruvate dehydrogenase phosphatase regulatory subunit [Source:HGNC Symbol;Acc:30264]	0.75197	0.627106	0.616236	0.595459	0.1024	0.730375	0.76489	0.695016
ENSG00000090861	AARS	alanyl-tRNA synthetase [Source:HGNC Symbol;Acc:20]	12.0329	12.242	12.4806	11.4532	7.00755	13.3725	12.3347	12.1093
ENSG00000090863	GLG1	golgi glycoprotein 1 [Source:HGNC Symbol;Acc:4316]	2.77719	2.76028	2.92213	2.94746	0.853184	2.65141	2.58277	2.36945
ENSG00000090889	KIF4A	kinesin family member 4A [Source:HGNC Symbol;Acc:13339]	9.14534	9.64111	10.0348	10.9178	6.82312	9.40897	9.13527	9.17075
ENSG00000090905	TNRC6A	trinucleotide repeat containing 6A [Source:HGNC Symbol;Acc:11969]	2.51079	2.54442	2.41225	2.63376	1.41717	2.42368	2.31387	2.51678
ENSG00000090920	FCGBP	Fc fragment of IgG binding protein [Source:HGNC Symbol;Acc:13572]	0.00906714	0.00923098	0.0119835	0.0110755	0.0123801	0.0218261	0.0143893	0.00983927
ENSG00000090924	PLEKHG2	pleckstrin homology domain containing, family G (with RhoGef domain) member 2 [Source:HGNC Symbol;Acc:29515]	1.48524	1.19618	1.66261	1.51985	0.533812	1.16305	1.10301	1.07747
ENSG00000090932	DLL3	delta-like 3 (Drosophila) [Source:HGNC Symbol;Acc:2909]	1.31327	0.874677	0.910708	0.742115	2.97877	1.2662	1.52901	1.60824
ENSG00000090971	NAT14	N-acetyltransferase 14 (GCN5-related, putative) [Source:HGNC Symbol;Acc:28918]	14.0626	12.7605	13.9104	11.8095	32.8188	12.0896	13.6651	12.5233
ENSG00000090975	PITPNM2	phosphatidylinositol transfer protein, membrane-associated 2 [Source:HGNC Symbol;Acc:21044]	0.0821813	0.079483	0.0628409	0.062113	0.025247	0.0741841	0.0619492	0.0535078
ENSG00000090989	EXOC1	exocyst complex component 1 [Source:HGNC Symbol;Acc:30380]	4.33818	4.84019	4.1817	4.47252	3.27383	4.07169	4.20723	4.2516
ENSG00000091009	RBM27	RNA binding motif protein 27 [Source:HGNC Symbol;Acc:29243]	7.61026	8.68622	7.91108	8.50553	5.13505	9.10634	7.75894	7.70618
ENSG00000091010	POU4F3	POU class 4 homeobox 3 [Source:HGNC Symbol;Acc:9220]	0	0	0.0253639	0	0	0.0461966	0	0.0728895
ENSG00000091039	OSBPL8	oxysterol binding protein-like 8 [Source:HGNC Symbol;Acc:16396]	2.52647	3.0066	4.13743	4.88561	2.33897	4.21078	2.52622	2.59111
ENSG00000091073	DTX2	deltex homolog 2 (Drosophila) [Source:HGNC Symbol;Acc:15973]	0.136159	0.0977156	0.150453	0.0981555	0.144004	0.149679	0.102727	0.0926493
ENSG00000091106	NLRC4	NLR family, CARD domain containing 4 [Source:HGNC Symbol;Acc:16412]	0.121264	0.137172	0.096669	0.102864	0.064389	0.0741341	0.0962212	0.0986929
ENSG00000091127	PUS7	pseudouridylate synthase 7 homolog (S. cerevisiae) [Source:HGNC Symbol;Acc:26033]	4.96617	5.11652	3.98192	3.99059	4.40984	6.52059	6.14117	6.78346
ENSG00000091128	LAMB4	laminin, beta 4 [Source:HGNC Symbol;Acc:6491]	0.0168435	0.0133372	0.00954043	0.0222889	0.00766595	0.00579217	0.0163351	0.00152315
ENSG00000091129	NRCAM	neuronal cell adhesion molecule [Source:HGNC Symbol;Acc:7994]	6.95282	7.51733	6.78631	7.47641	2.39329	4.45681	4.90858	4.9478
ENSG00000091136	LAMB1	laminin, beta 1 [Source:HGNC Symbol;Acc:6486]	13.2127	13.0727	10.5152	11.0794	6.98147	11.2123	12.0802	11.8531
ENSG00000091137	SLC26A4	solute carrier family 26, member 4 [Source:HGNC Symbol;Acc:8818]	0.0157987	0.0107228	0.0208801	0.00964905	0.026964	0.00543286	0.0167147	0.02143
ENSG00000091138	SLC26A3	solute carrier family 26, member 3 [Source:HGNC Symbol;Acc:3018]	0	0	0	0.006222	0.0139098	0	0	0.0055275
ENSG00000091140	DLD	dihydrolipoamide dehydrogenase [Source:HGNC Symbol;Acc:2898]	6.88757	7.52896	7.4229	7.97438	7.27243	7.63291	7.35361	7.98106
ENSG00000091157	WDR7	WD repeat domain 7 [Source:HGNC Symbol;Acc:13490]	0.693264	0.660256	0.775218	0.801067	0.446568	0.772879	0.626398	0.698912
ENSG00000091164	TXNL1	thioredoxin-like 1 [Source:HGNC Symbol;Acc:12436]	12.727	14.2575	12.7328	12.8386	18.4706	14.1034	14.5617	14.2065
ENSG00000091181	IL5RA	interleukin 5 receptor, alpha [Source:HGNC Symbol;Acc:6017]	0	0.00337535	0.00187792	0.00303737	0.00339514	0	0.00263076	0
ENSG00000091262	ABCC6	ATP-binding cassette, sub-family C (CFTR/MRP), member 6 [Source:HGNC Symbol;Acc:57]	0.0125035	0.0297021	0.0118037	0.0267279	0.0256082	0.0300981	0.0231499	0.0305287
ENSG00000091317	CMTM6	CKLF-like MARVEL transmembrane domain containing 6 [Source:HGNC Symbol;Acc:19177]	13.7898	16.288	14.0859	16.6961	11.8763	15.2448	13.5314	13.6203
ENSG00000091409	ITGA6	integrin, alpha 6 [Source:HGNC Symbol;Acc:6142]	0.0509147	0.0921506	0.0352476	0.0544184	0.0173795	0.0393944	0.0662112	0.0483442
ENSG00000091428	RAPGEF4	Rap guanine nucleotide exchange factor (GEF) 4 [Source:HGNC Symbol;Acc:16626]	0.117187	0.1346	0.19147	0.180306	0.0923104	0.178242	0.133518	0.138171
ENSG00000091436	MLTK	Mitogen-activated protein kinase kinase kinase MLT [Source:UniProtKB/Swiss-Prot;Acc:Q9NYL2]	1.68137	1.65942	1.61866	1.83678	1.10244	1.85001	1.70367	1.82374
ENSG00000091482	SMPX	small muscle protein, X-linked [Source:HGNC Symbol;Acc:11122]	0	0	0	0.0522251	0.0583767	0	0	0
ENSG00000091483	FH	fumarate hydratase [Source:HGNC Symbol;Acc:3700]	40.5084	43.5028	42.3866	43.0636	43.3373	48.1697	49.7188	50.3473
ENSG00000091490	SEL1L3	sel-1 suppressor of lin-12-like 3 (C. elegans) [Source:HGNC Symbol;Acc:29108]	0.128005	0.0921763	0.137935	0.12585	0.0383655	0.0740801	0.0743197	0.0508192
ENSG00000091513	TF	transferrin [Source:HGNC Symbol;Acc:11740]	0.0251296	0.0255836	0.0166061	0.0306958	0.0128668	0.0172832	0.0199399	0.0102261
ENSG00000091527	CDV3	CDV3 homolog (mouse) [Source:HGNC Symbol;Acc:26928]	11.9991	12.975	11.2328	12.3302	11.0684	12.3659	12.8821	12.805
ENSG00000091536	MYO15A	myosin XVA [Source:HGNC Symbol;Acc:7594]	0.0272791	0.0151484	0.0196653	0.0204473	0.0126976	0.0127919	0.0216455	0.0100916
ENSG00000091542	ALKBH5	alkB, alkylation repair homolog 5 (E. coli) [Source:HGNC Symbol;Acc:25996]	6.14601	5.5457	7.02297	6.25758	7.14069	6.99514	5.69145	5.20514
ENSG00000091583	APOH	apolipoprotein H (beta-2-glycoprotein I) [Source:HGNC Symbol;Acc:616]	0	0	0	0	0	0	0	0
ENSG00000091592	NLRP1	NLR family, pyrin domain containing 1 [Source:HGNC Symbol;Acc:14374]	0	0	0.0010502	0	0	0	0.0014712	0
ENSG00000091622	PITPNM3	PITPNM family member 3 [Source:HGNC Symbol;Acc:21043]	0.0891309	0.105865	0.0757278	0.122483	0.0659196	0.0613009	0.0864405	0.112841
ENSG00000091640	SPAG7	sperm associated antigen 7 [Source:HGNC Symbol;Acc:11216]	20.0852	18.7934	23.4108	20.9001	41.0765	20.2417	21.0962	21.2601
ENSG00000091651	ORC6	origin recognition complex, subunit 6 [Source:HGNC Symbol;Acc:17151]	6.03733	5.8817	5.9556	6.11159	6.74827	6.27029	6.35084	6.3222
ENSG00000091656	ZFHX4	zinc finger homeobox 4 [Source:HGNC Symbol;Acc:30939]	0.382045	0.384327	0.538634	0.619607	0.325378	0.556471	0.394992	0.355266
ENSG00000091664	SLC17A6	solute carrier family 17 (sodium-dependent inorganic phosphate cotransporter), member 6 [Source:HGNC Symbol;Acc:16703]	0	0	0	0	0	0	0	0
ENSG00000091704	CPA1	carboxypeptidase A1 (pancreatic) [Source:HGNC Symbol;Acc:2296]	0.0241652	0.00820061	0.00912503	0.0221383	0	0.00830995	0	0.0327788
ENSG00000091732	ZC3HC1	zinc finger, C3HC-type containing 1 [Source:HGNC Symbol;Acc:29913]	3.10199	3.00556	3.18289	2.96133	3.88906	3.36465	3.63841	3.41334
ENSG00000091831	ESR1	estrogen receptor 1 [Source:HGNC Symbol;Acc:3467]	0.00402989	0.0109406	0.011413	0.00492252	0	0.00831483	0.00959298	0.00218654
ENSG00000091844	RGS17	regulator of G-protein signaling 17 [Source:HGNC Symbol;Acc:14088]	2.39299	2.50453	2.07748	2.58156	1.71765	2.26106	2.21822	2.2206
ENSG00000091879	ANGPT2	angiopoietin 2 [Source:HGNC Symbol;Acc:485]	0.151563	0.154302	0.163648	0.14319	0.101854	0.151473	0.131538	0.1619
ENSG00000091947	TMEM101	transmembrane protein 101 [Source:HGNC Symbol;Acc:28653]	4.56971	3.88961	4.20078	3.8204	7.3134	4.37941	4.02228	4.2069
ENSG00000091972	CD200	CD200 molecule [Source:HGNC Symbol;Acc:7203]	5.15135	5.21838	4.61342	5.39905	4.61141	4.26732	5.7726	4.9977
ENSG00000091986	CCDC80	coiled-coil domain containing 80 [Source:HGNC Symbol;Acc:30649]	1.41312	1.45154	1.36429	1.19025	0.50108	0.726741	1.11125	1.01963
ENSG00000092009	CMA1	chymase 1, mast cell [Source:HGNC Symbol;Acc:2097]	0	0	0	0	0	0.0374346	0	0
ENSG00000092010	PSME1	proteasome (prosome, macropain) activator subunit 1 (PA28 alpha) [Source:HGNC Symbol;Acc:9568]	5.09464	5.37038	5.71785	5.02939	7.41656	4.29864	4.56062	4.38411
ENSG00000092020	PPP2R3C	protein phosphatase 2, regulatory subunit B'', gamma [Source:HGNC Symbol;Acc:17485]	2.44515	2.79056	2.51623	2.7182	3.63595	2.65819	2.78801	2.79608
ENSG00000092036	HAUS4	HAUS augmin-like complex, subunit 4 [Source:HGNC Symbol;Acc:20163]	0.599501	0.564558	0.653666	0.672793	0.408251	0.568994	0.575591	0.595256
ENSG00000092051	JPH4	junctophilin 4 [Source:HGNC Symbol;Acc:20156]	3.14619	2.82954	2.65734	2.34251	2.1327	2.83286	2.86696	2.78679
ENSG00000092054	MYH7	myosin, heavy chain 7, cardiac muscle, beta [Source:HGNC Symbol;Acc:7577]	0	0	0	0.00381665	0	0	0.00330572	0.00339064
ENSG00000092067	CEBPE	CCAAT/enhancer binding protein (C/EBP), epsilon [Source:HGNC Symbol;Acc:1836]	0	0	0	0	0	0	0	0
ENSG00000092068	SLC7A8	solute carrier family 7 (amino acid transporter light chain, L system), member 8 [Source:HGNC Symbol;Acc:11066]	0	0	0	0	0	0	0.00209404	0
ENSG00000092094	OSGEP	O-sialoglycoprotein endopeptidase [Source:HGNC Symbol;Acc:18028]	1.7146	1.64678	1.5209	1.54115	1.64539	1.76886	1.92525	1.79918
ENSG00000092096	SLC22A17	solute carrier family 22, member 17 [Source:HGNC Symbol;Acc:23095]	2.39221	1.91552	2.62371	1.83862	1.42671	1.51587	1.41475	1.52037
ENSG00000092098	RNF31	ring finger protein 31 [Source:HGNC Symbol;Acc:16031]	0.404879	0.325971	0.398988	0.350104	0.0973068	0.35589	0.288484	0.289169
ENSG00000092108	SCFD1	sec1 family domain containing 1 [Source:HGNC Symbol;Acc:20726]	1.66157	1.86905	1.75406	2.07178	1.6621	1.6511	1.68486	1.81105
ENSG00000092140	G2E3	G2/M-phase specific E3 ubiquitin protein ligase [Source:HGNC Symbol;Acc:20338]	3.76015	4.15388	3.75244	4.46523	3.02497	4.12039	3.87724	4.08202
ENSG00000092148	HECTD1	HECT domain containing E3 ubiquitin protein ligase 1 [Source:HGNC Symbol;Acc:20157]	2.74897	2.85074	2.79459	2.98311	1.28814	2.68459	2.62979	2.6992
ENSG00000092199	HNRNPC	heterogeneous nuclear ribonucleoprotein C (C1/C2) [Source:HGNC Symbol;Acc:5035]	9.25739	10.3225	9.09421	9.43759	14.9332	11.1928	11.7171	11.6526
ENSG00000092200	RPGRIP1	retinitis pigmentosa GTPase regulator interacting protein 1 [Source:HGNC Symbol;Acc:13436]	0.0224013	0.0285076	0.0243195	0.034204	0.0114699	0.0269619	0.0251814	0.0243089
ENSG00000092201	SUPT16H	suppressor of Ty 16 homolog (S. cerevisiae) [Source:HGNC Symbol;Acc:11465]	29.1477	30.6302	27.9342	29.6157	18.5241	31.4293	32.7114	33.2
ENSG00000092203	TOX4	TOX high mobility group box family member 4 [Source:HGNC Symbol;Acc:20161]	2.15256	2.28073	2.25745	2.26743	1.61919	2.21192	2.34769	2.13405
ENSG00000092208	GEMIN2	gem (nuclear organelle) associated protein 2 [Source:HGNC Symbol;Acc:10884]	1.08758	1.05117	1.04489	1.12878	1.79746	1.1504	1.09784	1.13164
ENSG00000092295	TGM1	transglutaminase 1 (K polypeptide epidermal type I, protein-glutamine-gamma-glutamyltransferase) [Source:HGNC Symbol;Acc:11777]	0.0712994	0.065329	0.0726932	0.0653192	0.0365066	0.102978	0.09052	0.0870425
ENSG00000092330	TINF2	TERF1 (TRF1)-interacting nuclear factor 2 [Source:HGNC Symbol;Acc:11824]	1.52019	1.39585	1.68928	1.4572	1.35737	1.23498	1.17996	1.17318
ENSG00000092345	DAZL	deleted in azoospermia-like [Source:HGNC Symbol;Acc:2685]	0	0	0	0	0	0	0	0
ENSG00000092377	TBL1Y	transducin (beta)-like 1, Y-linked [Source:HGNC Symbol;Acc:18502]	0.0127304	0.0129605	0.0216321	0.0291567	0.0260729	0.00656663	0.0202028	0.0103609
ENSG00000092421	SEMA6A	sema domain, transmembrane domain (TM), and cytoplasmic domain, (semaphorin) 6A [Source:HGNC Symbol;Acc:10738]	0.347163	0.335764	0.147479	0.174925	0.119984	0.170121	0.330563	0.342586
ENSG00000092439	TRPM7	transient receptor potential cation channel, subfamily M, member 7 [Source:HGNC Symbol;Acc:17994]	2.99955	3.25601	2.76245	3.25296	1.42121	3.03674	2.85079	3.0265
ENSG00000092445	TYRO3	TYRO3 protein tyrosine kinase [Source:HGNC Symbol;Acc:12446]	1.11202	0.955108	0.927362	0.876061	0.686219	0.934211	0.879499	0.843132
ENSG00000092470	WDR76	WD repeat domain 76 [Source:HGNC Symbol;Acc:25773]	5.73454	6.01102	6.59244	6.36367	4.51296	5.7886	5.53627	5.57798
ENSG00000092529	CAPN3	calpain 3, (p94) [Source:HGNC Symbol;Acc:1480]	0	0.00200146	0.00222708	0	0	0.00405629	0	0.00160001
ENSG00000092531	SNAP23	synaptosomal-associated protein, 23kDa [Source:HGNC Symbol;Acc:11131]	1.16231	1.27535	1.22649	1.38427	0.841994	1.46556	1.48931	1.39443
ENSG00000092607	TBX15	T-box 15 [Source:HGNC Symbol;Acc:11594]	0	0	0	0	0	0	0	0
[truncated: 54,301 more rows]
