# Supplementary material for: Retinoic acid and TGF-β signalling cooperate to overcome MYCN-induced retinoid resistance
Source: Genome Med. 2017 Feb 10;9:15. doi: 10.1186/s13073-017-0407-3 (PMC5303304; doi:10.1186/s13073-017-0407-3)
Supplement: Additional file 3: Table S2. — Genes differentially expressed by 24-h RA treatment. (XLSX 73 kb) [file 13073_2017_407_MOESM3_ESM.xlsx]

## Sheet: mycn-sy5y-se.single.24DMSO.vs.2
Table S2. Genes differentially expressed by 24h RA treatment. DE comparison with SY5Y-MYCN control cells.
Ensembl Gene ID	External Gene ID	LogFC	Benjamini-Hochberg	Description
			adjusted p-values
ENSG00000165731	RET	2.06936	0	ret proto-oncogene [Source:HGNC Symbol;Acc:9967]
ENSG00000095596	CYP26A1	9.57157	1.34751713996926e-314	cytochrome P450, family 26, subfamily A, polypeptide 1 [Source:HGNC Symbol;Acc:2603]
ENSG00000143320	CRABP2	3.45106	4.86745424718261e-314	cellular retinoic acid binding protein 2 [Source:HGNC Symbol;Acc:2339]
ENSG00000003137	CYP26B1	9.43945	1.07203e-211	cytochrome P450, family 26, subfamily B, polypeptide 1 [Source:HGNC Symbol;Acc:20581]
ENSG00000162496	DHRS3	8.48817	6.61092e-168	dehydrogenase/reductase (SDR family) member 3 [Source:HGNC Symbol;Acc:17693]
ENSG00000075624	ACTB	0.228354	1.82324e-130	actin, beta [Source:HGNC Symbol;Acc:132]
ENSG00000148053	NTRK2	3.85073	2.45811e-86	neurotrophic tyrosine kinase, receptor, type 2 [Source:HGNC Symbol;Acc:8032]
ENSG00000077092	RARB	3.34436	2.52359e-86	retinoic acid receptor, beta [Source:HGNC Symbol;Acc:9865]
ENSG00000104626	ERI1	2.5685	5.19439e-76	exoribonuclease 1 [Source:HGNC Symbol;Acc:23994]
ENSG00000066382	MPPED2	3.04346	9.00273e-66	metallophosphoesterase domain containing 2 [Source:HGNC Symbol;Acc:1180]
ENSG00000166016	ABTB2	3.4974	9.29252e-65	ankyrin repeat and BTB (POZ) domain containing 2 [Source:HGNC Symbol;Acc:23842]
ENSG00000168348	INSM2	-2.47223	1.15049e-64	insulinoma-associated 2 [Source:HGNC Symbol;Acc:17539]
ENSG00000027075	PRKCH	2.80276	3.68452e-57	protein kinase C, eta [Source:HGNC Symbol;Acc:9403]
ENSG00000183287	CCBE1	5.03973	4.9414e-54	collagen and calcium binding EGF domains 1 [Source:HGNC Symbol;Acc:29426]
ENSG00000171951	SCG2	2.0589	2.86541e-51	secretogranin II [Source:HGNC Symbol;Acc:10575]
ENSG00000198959	TGM2	3.35748	1.16477e-46	transglutaminase 2 (C polypeptide, protein-glutamine-gamma-glutamyltransferase) [Source:HGNC Symbol;Acc:11778]
ENSG00000155011	DKK2	2.80702	2.12909e-44	dickkopf 2 homolog (Xenopus laevis) [Source:HGNC Symbol;Acc:2892]
ENSG00000196167	C11orf92	4.84935	4.18721e-41	chromosome 11 open reading frame 92 [Source:HGNC Symbol;Acc:33789]
ENSG00000150672	DLG2	3.46049	4.18721e-41	discs, large homolog 2 (Drosophila) [Source:HGNC Symbol;Acc:2901]
ENSG00000182022	CHST15	-3.76879	1.75264e-39	carbohydrate (N-acetylgalactosamine 4-sulfate 6-O) sulfotransferase 15 [Source:HGNC Symbol;Acc:18137]
ENSG00000089250	NOS1	2.40145	2.49691e-38	nitric oxide synthase 1 (neuronal) [Source:HGNC Symbol;Acc:7872]
ENSG00000139352	ASCL1	-2.35323	2.25296e-36	achaete-scute complex homolog 1 (Drosophila) [Source:HGNC Symbol;Acc:738]
ENSG00000172572	PDE3A	-1.7325	4.67493e-35	phosphodiesterase 3A, cGMP-inhibited [Source:HGNC Symbol;Acc:8778]
ENSG00000043143	PHF15	2.11081	3.59326e-34	PHD finger protein 15 [Source:HGNC Symbol;Acc:22984]
ENSG00000136997	MYC	-2.16606	4.0236e-34	v-myc myelocytomatosis viral oncogene homolog (avian) [Source:HGNC Symbol;Acc:7553]
ENSG00000121966	CXCR4	-1.79778	6.10013e-34	chemokine (C-X-C motif) receptor 4 [Source:HGNC Symbol;Acc:2561]
ENSG00000174600	CMKLR1	2.97997	7.51169e-34	chemokine-like receptor 1 [Source:HGNC Symbol;Acc:2121]
ENSG00000075035	WSCD2	2.2475	5.8604e-32	WSC domain containing 2 [Source:HGNC Symbol;Acc:29117]
ENSG00000104368	PLAT	2.06097	2.57961e-31	plasminogen activator, tissue [Source:HGNC Symbol;Acc:9051]
ENSG00000175879	HOXD8	1.71308	3.03111e-30	homeobox D8 [Source:HGNC Symbol;Acc:5139]
ENSG00000054803	CBLN4	-3.58365	3.18596e-29	cerebellin 4 precursor [Source:HGNC Symbol;Acc:16231]
ENSG00000143333	RGS16	1.60588	4.23999e-29	regulator of G-protein signaling 16 [Source:HGNC Symbol;Acc:9997]
ENSG00000106034	CPED1	1.86966	6.1314e-29	cadherin-like and PC-esterase domain containing 1 [Source:HGNC Symbol;Acc:26159]
ENSG00000140332	TLE3	1.50244	1.95715e-28	transducin-like enhancer of split 3 (E(sp1) homolog, Drosophila) [Source:HGNC Symbol;Acc:11839]
ENSG00000177374	HIC1	4.29847	1.81763e-27	hypermethylated in cancer 1 [Source:HGNC Symbol;Acc:4909]
ENSG00000137558	PI15	1.44785	8.34347e-27	peptidase inhibitor 15 [Source:HGNC Symbol;Acc:8946]
ENSG00000178623	GPR35	3.76646	1.6853e-26	G protein-coupled receptor 35 [Source:HGNC Symbol;Acc:4492]
ENSG00000111859	NEDD9	1.73644	3.3729e-26	neural precursor cell expressed, developmentally down-regulated 9 [Source:HGNC Symbol;Acc:7733]
ENSG00000197106	SLC6A17	3.31165	9.40645e-26	solute carrier family 6, member 17 [Source:HGNC Symbol;Acc:31399]
ENSG00000164099	PRSS12	1.18255	1.39591e-25	protease, serine, 12 (neurotrypsin, motopsin) [Source:HGNC Symbol;Acc:9477]
ENSG00000166833	NAV2	1.17277	1.97568e-25	neuron navigator 2 [Source:HGNC Symbol;Acc:15997]
ENSG00000049130	KITLG	1.83974	2.6933e-25	KIT ligand [Source:HGNC Symbol;Acc:6343]
ENSG00000078549	ADCYAP1R1	-1.43521	2.02079e-24	adenylate cyclase activating polypeptide 1 (pituitary) receptor type I [Source:HGNC Symbol;Acc:242]
ENSG00000197406	DIO3	-3.00857	2.09814e-24	deiodinase, iodothyronine, type III [Source:HGNC Symbol;Acc:2885]
ENSG00000173281	PPP1R3B	1.41895	2.77198e-24	protein phosphatase 1, regulatory subunit 3B [Source:HGNC Symbol;Acc:14942]
ENSG00000163364	AC017048.3	1.96144	3.80513e-24
ENSG00000074800	ENO1	0.329487	4.24119e-24	enolase 1, (alpha) [Source:HGNC Symbol;Acc:3350]
ENSG00000145147	SLIT2	2.0927	6.29847e-24	slit homolog 2 (Drosophila) [Source:HGNC Symbol;Acc:11086]
ENSG00000080031	PTPRH	2.90888	1.14655e-23	protein tyrosine phosphatase, receptor type, H [Source:HGNC Symbol;Acc:9672]
ENSG00000165606	DRGX	-1.83823	6.3773e-23	dorsal root ganglia homeobox [Source:HGNC Symbol;Acc:21536]
ENSG00000110321	EIF4G2	0.259277	1.49243e-22	eukaryotic translation initiation factor 4 gamma, 2 [Source:HGNC Symbol;Acc:3297]
ENSG00000054598	FOXC1	1.62138	1.99718e-22	forkhead box C1 [Source:HGNC Symbol;Acc:3800]
ENSG00000135914	HTR2B	3.12742	2.69037e-22	5-hydroxytryptamine (serotonin) receptor 2B, G protein-coupled [Source:HGNC Symbol;Acc:5294]
ENSG00000089169	RPH3A	-1.25435	3.43571e-22	rabphilin 3A homolog (mouse) [Source:HGNC Symbol;Acc:17056]
ENSG00000112769	LAMA4	2.42694	8.74095e-22	laminin, alpha 4 [Source:HGNC Symbol;Acc:6484]
ENSG00000128564	VGF	1.54366	1.107e-21	VGF nerve growth factor inducible [Source:HGNC Symbol;Acc:12684]
ENSG00000145632	PLK2	1.64226	1.26979e-21	polo-like kinase 2 [Source:HGNC Symbol;Acc:19699]
ENSG00000082929	C4orf6	5.96285	1.96526e-21	chromosome 4 open reading frame 6 [Source:HGNC Symbol;Acc:13716]
ENSG00000018236	CNTN1	-1.56641	3.56503e-21	contactin 1 [Source:HGNC Symbol;Acc:2171]
ENSG00000150750	C11orf53	8.34986	1.10319e-20	chromosome 11 open reading frame 53 [Source:HGNC Symbol;Acc:30527]
ENSG00000116741	RGS2	1.359	1.20699e-20	regulator of G-protein signaling 2, 24kDa [Source:HGNC Symbol;Acc:9998]
ENSG00000122641	INHBA	1.84299	2.19391e-20	inhibin, beta A [Source:HGNC Symbol;Acc:6066]
ENSG00000026025	VIM	-1.06265	2.77697e-20	vimentin [Source:HGNC Symbol;Acc:12692]
ENSG00000122585	NPY	-1.21637	3.0596e-20	neuropeptide Y [Source:HGNC Symbol;Acc:7955]
ENSG00000072182	ASIC4	2.04801	4.19915e-20	acid-sensing (proton-gated) ion channel family member 4 [Source:HGNC Symbol;Acc:21263]
ENSG00000170166	HOXD4	1.65786	5.50686e-20	homeobox D4 [Source:HGNC Symbol;Acc:5138]
ENSG00000125170	DOK4	-1.31842	6.09449e-20	docking protein 4 [Source:HGNC Symbol;Acc:19868]
ENSG00000130707	ASS1	2.73565	1.12953e-19	argininosuccinate synthase 1 [Source:HGNC Symbol;Acc:758]
ENSG00000165240	ATP7A	1.33827	1.25366e-19	ATPase, Cu++ transporting, alpha polypeptide [Source:HGNC Symbol;Acc:869]
ENSG00000164056	SPRY1	1.97531	1.25366e-19	sprouty homolog 1, antagonist of FGF signaling (Drosophila) [Source:HGNC Symbol;Acc:11269]
ENSG00000167767	KRT80	2.3397	2.84209e-19	keratin 80 [Source:HGNC Symbol;Acc:27056]
ENSG00000258498	DIO3OS	-3.33704	3.61773e-19	DIO3 opposite strand/antisense RNA (head to head) [Source:HGNC Symbol;Acc:20348]
ENSG00000143850	PLEKHA6	1.30586	4.2369e-19	pleckstrin homology domain containing, family A member 6 [Source:HGNC Symbol;Acc:17053]
ENSG00000234944	RP11-124O11.1	2.03549	4.32922e-19
ENSG00000145685	LHFPL2	1.19545	5.2385e-19	lipoma HMGIC fusion partner-like 2 [Source:HGNC Symbol;Acc:6588]
ENSG00000116183	PAPPA2	2.59959	7.2838e-19	pappalysin 2 [Source:HGNC Symbol;Acc:14615]
ENSG00000213949	ITGA1	1.18287	1.59926e-18	integrin, alpha 1 [Source:HGNC Symbol;Acc:6134]
ENSG00000134107	BHLHE40	2.93329	2.27112e-18	basic helix-loop-helix family, member e40 [Source:HGNC Symbol;Acc:1046]
ENSG00000109132	PHOX2B	-1.25751	4.02133e-18	paired-like homeobox 2b [Source:HGNC Symbol;Acc:9143]
ENSG00000016082	ISL1	-1.11478	5.74146e-18	ISL LIM homeobox 1 [Source:HGNC Symbol;Acc:6132]
ENSG00000163331	DAPL1	8.12414	1.50003e-17	death associated protein-like 1 [Source:HGNC Symbol;Acc:21490]
ENSG00000162407	PPAP2B	-1.77033	1.51678e-17	phosphatidic acid phosphatase type 2B [Source:HGNC Symbol;Acc:9229]
ENSG00000064666	CNN2	1.41986	1.54662e-17	calponin 2 [Source:HGNC Symbol;Acc:2156]
ENSG00000139174	PRICKLE1	2.05019	2.16812e-17	prickle homolog 1 (Drosophila) [Source:HGNC Symbol;Acc:17019]
ENSG00000003147	ICA1	-1.08919	2.45632e-17	islet cell autoantigen 1, 69kDa [Source:HGNC Symbol;Acc:5343]
ENSG00000254656	RTL1	-1.27608	5.96636e-17	retrotransposon-like 1 [Source:HGNC Symbol;Acc:14665]
ENSG00000111266	DUSP16	1.12719	1.54872e-16	dual specificity phosphatase 16 [Source:HGNC Symbol;Acc:17909]
ENSG00000107623	GDF10	2.94266	2.44747e-16	growth differentiation factor 10 [Source:HGNC Symbol;Acc:4215]
ENSG00000242265	PEG10	-0.710204	4.01089e-16	paternally expressed 10 [Source:HGNC Symbol;Acc:14005]
ENSG00000181072	CHRM2	-2.13254	9.91919e-16	cholinergic receptor, muscarinic 2 [Source:HGNC Symbol;Acc:1951]
ENSG00000138083	SIX3	-1.27811	1.01785e-15	SIX homeobox 3 [Source:HGNC Symbol;Acc:10889]
ENSG00000164733	CTSB	1.11084	1.4461e-15	cathepsin B [Source:HGNC Symbol;Acc:2527]
ENSG00000169439	SDC2	-1.04975	3.18321e-15	syndecan 2 [Source:HGNC Symbol;Acc:10659]
ENSG00000118432	CNR1	2.33221	4.00992e-15	cannabinoid receptor 1 (brain) [Source:HGNC Symbol;Acc:2159]
ENSG00000116147	TNR	2.25849	4.67818e-15	tenascin R [Source:HGNC Symbol;Acc:11953]
ENSG00000150637	CD226	4.28991	7.20266e-15	CD226 molecule [Source:HGNC Symbol;Acc:16961]
ENSG00000146674	IGFBP3	-1.43837	9.30889e-15	insulin-like growth factor binding protein 3 [Source:HGNC Symbol;Acc:5472]
ENSG00000186469	GNG2	1.13374	1.28249e-14	guanine nucleotide binding protein (G protein), gamma 2 [Source:HGNC Symbol;Acc:4404]
ENSG00000166482	MFAP4	-1.18244	1.55157e-14	microfibrillar-associated protein 4 [Source:HGNC Symbol;Acc:7035]
ENSG00000160145	KALRN	1.02063	2.38498e-14	kalirin, RhoGEF kinase [Source:HGNC Symbol;Acc:4814]
ENSG00000010818	HIVEP2	1.21336	2.74568e-14	human immunodeficiency virus type I enhancer binding protein 2 [Source:HGNC Symbol;Acc:4921]
ENSG00000185559	DLK1	-1.25259	3.07969e-14	delta-like 1 homolog (Drosophila) [Source:HGNC Symbol;Acc:2907]
ENSG00000154654	NCAM2	1.66363	3.08717e-14	neural cell adhesion molecule 2 [Source:HGNC Symbol;Acc:7657]
ENSG00000154556	SORBS2	-2.01868	3.08717e-14	sorbin and SH3 domain containing 2 [Source:HGNC Symbol;Acc:24098]
ENSG00000167414	GNG8	1.32974	3.09385e-14	guanine nucleotide binding protein (G protein), gamma 8 [Source:HGNC Symbol;Acc:19664]
ENSG00000103489	XYLT1	1.46126	3.53137e-14	xylosyltransferase I [Source:HGNC Symbol;Acc:15516]
ENSG00000214290	C11orf93	7.81111	3.90391e-14	chromosome 11 open reading frame 93 [Source:HGNC Symbol;Acc:26978]
ENSG00000185168	LINC00482	2.25777	1.13709e-13	long intergenic non-protein coding RNA 482 [Source:HGNC Symbol;Acc:26816]
ENSG00000184009	ACTG1	0.359341	1.2778e-13	actin, gamma 1 [Source:HGNC Symbol;Acc:144]
ENSG00000158747	NBL1	1.17078	2.97927e-13	neuroblastoma, suppression of tumorigenicity 1 [Source:HGNC Symbol;Acc:7650]
ENSG00000160013	PTGIR	2.31846	4.69374e-13	prostaglandin I2 (prostacyclin) receptor (IP) [Source:HGNC Symbol;Acc:9602]
ENSG00000128709	HOXD9	1.33352	5.0894e-13	homeobox D9 [Source:HGNC Symbol;Acc:5140]
ENSG00000118276	B4GALT6	1.27928	5.24518e-13	UDP-Gal:betaGlcNAc beta 1,4- galactosyltransferase, polypeptide 6 [Source:HGNC Symbol;Acc:929]
ENSG00000134333	LDHA	0.486903	5.86523e-13	lactate dehydrogenase A [Source:HGNC Symbol;Acc:6535]
ENSG00000226777	KIAA0125	2.28081	6.25092e-13	KIAA0125 [Source:HGNC Symbol;Acc:19955]
ENSG00000143473	KCNH1	-2.00909	6.25533e-13	potassium voltage-gated channel, subfamily H (eag-related), member 1 [Source:HGNC Symbol;Acc:6250]
ENSG00000102144	PGK1	0.575562	6.25533e-13	phosphoglycerate kinase 1 [Source:HGNC Symbol;Acc:8896]
ENSG00000141668	CBLN2	-1.40419	9.52321e-13	cerebellin 2 precursor [Source:HGNC Symbol;Acc:1544]
ENSG00000152969	JAKMIP1	1.25888	1.06881e-12	janus kinase and microtubule interacting protein 1 [Source:HGNC Symbol;Acc:26460]
ENSG00000148700	ADD3	1.06982	1.2696e-12	adducin 3 (gamma) [Source:HGNC Symbol;Acc:245]
ENSG00000227372	TP73-AS1	0.954479	3.0243e-12	TP73 antisense RNA 1 [Source:HGNC Symbol;Acc:29052]
ENSG00000120738	EGR1	1.21108	4.01697e-12	early growth response 1 [Source:HGNC Symbol;Acc:3238]
ENSG00000005020	SKAP2	1.49536	6.04073e-12	src kinase associated phosphoprotein 2 [Source:HGNC Symbol;Acc:15687]
ENSG00000177409	SAMD9L	3.50709	6.04073e-12	sterile alpha motif domain containing 9-like [Source:HGNC Symbol;Acc:1349]
ENSG00000159388	BTG2	1.25805	6.77245e-12	BTG family, member 2 [Source:HGNC Symbol;Acc:1131]
ENSG00000147256	ARHGAP36	-0.951013	6.79068e-12	Rho GTPase activating protein 36 [Source:HGNC Symbol;Acc:26388]
ENSG00000100644	HIF1A	0.763113	8.50083e-12	hypoxia inducible factor 1, alpha subunit (basic helix-loop-helix transcription factor) [Source:HGNC Symbol;Acc:4910]
ENSG00000151474	FRMD4A	0.993226	9.00753e-12	FERM domain containing 4A [Source:HGNC Symbol;Acc:25491]
ENSG00000164683	HEY1	1.16643	9.86064e-12	hairy/enhancer-of-split related with YRPW motif 1 [Source:HGNC Symbol;Acc:4880]
ENSG00000078114	NEBL	1.46823	1.44327e-11	nebulette [Source:HGNC Symbol;Acc:16932]
ENSG00000180440	SERTM1	1.86806	2.0082e-11	serine-rich and transmembrane domain containing 1 [Source:HGNC Symbol;Acc:33792]
ENSG00000155760	FZD7	1.07402	3.34102e-11	frizzled family receptor 7 [Source:HGNC Symbol;Acc:4045]
ENSG00000166510	CCDC68	2.21772	3.69436e-11	coiled-coil domain containing 68 [Source:HGNC Symbol;Acc:24350]
ENSG00000159314	ARHGAP27	1.87623	4.21575e-11	Rho GTPase activating protein 27 [Source:HGNC Symbol;Acc:31813]
ENSG00000064692	SNCAIP	1.89065	4.78581e-11	synuclein, alpha interacting protein [Source:HGNC Symbol;Acc:11139]
ENSG00000050767	COL23A1	2.3404	5.42982e-11	collagen, type XXIII, alpha 1 [Source:HGNC Symbol;Acc:22990]
ENSG00000198712	MT-CO2	-0.154697	7.52467e-11	mitochondrially encoded cytochrome c oxidase II [Source:HGNC Symbol;Acc:7421]
ENSG00000162631	NTNG1	-2.15414	1.15368e-10	netrin G1 [Source:HGNC Symbol;Acc:23319]
ENSG00000148357	HMCN2	2.07747	1.26968e-10	hemicentin 2 [Source:HGNC Symbol;Acc:21293]
ENSG00000146648	EGFR	-0.9328	1.55114e-10	epidermal growth factor receptor [Source:HGNC Symbol;Acc:3236]
ENSG00000088756	ARHGAP28	1.03035	1.88418e-10	Rho GTPase activating protein 28 [Source:HGNC Symbol;Acc:25509]
ENSG00000179603	GRM8	-1.4388	1.95649e-10	glutamate receptor, metabotropic 8 [Source:HGNC Symbol;Acc:4600]
ENSG00000259017	RP11-561B11.6	-1.71062	2.13339e-10
ENSG00000251011	RP11-402L6.1	-2.1003	2.68687e-10
ENSG00000133101	CCNA1	1.28613	2.95585e-10	cyclin A1 [Source:HGNC Symbol;Acc:1577]
ENSG00000169902	TPST1	0.860479	2.95585e-10	tyrosylprotein sulfotransferase 1 [Source:HGNC Symbol;Acc:12020]
ENSG00000107485	GATA3	-0.949526	3.49455e-10	GATA binding protein 3 [Source:HGNC Symbol;Acc:4172]
ENSG00000165312	OTUD1	1.669	3.64642e-10	OTU domain containing 1 [Source:HGNC Symbol;Acc:27346]
ENSG00000111252	SH2B3	1.03157	4.13145e-10	SH2B adaptor protein 3 [Source:HGNC Symbol;Acc:29605]
ENSG00000114115	RBP1	0.865561	4.67647e-10	retinol binding protein 1, cellular [Source:HGNC Symbol;Acc:9919]
ENSG00000136603	SKIL	0.905522	5.009e-10	SKI-like oncogene [Source:HGNC Symbol;Acc:10897]
ENSG00000128594	LRRC4	-1.44827	5.15097e-10	leucine rich repeat containing 4 [Source:HGNC Symbol;Acc:15586]
ENSG00000198797	FAM5B	1.78661	5.75063e-10	family with sequence similarity 5, member B [Source:HGNC Symbol;Acc:13746]
ENSG00000175206	NPPA	2.76364	6.23598e-10	natriuretic peptide A [Source:HGNC Symbol;Acc:7939]
ENSG00000145248	SLC10A4	-1.12113	6.79561e-10	solute carrier family 10 (sodium/bile acid cotransporter family), member 4 [Source:HGNC Symbol;Acc:22980]
ENSG00000183150	GPR19	1.54556	6.94209e-10	G protein-coupled receptor 19 [Source:HGNC Symbol;Acc:4473]
ENSG00000143013	LMO4	-1.37389	7.50304e-10	LIM domain only 4 [Source:HGNC Symbol;Acc:6644]
ENSG00000099250	NRP1	-1.69235	7.71437e-10	neuropilin 1 [Source:HGNC Symbol;Acc:8004]
ENSG00000170396	ZNF804A	-1.70539	8.90134e-10	zinc finger protein 804A [Source:HGNC Symbol;Acc:21711]
ENSG00000163638	ADAMTS9	0.614372	8.92681e-10	ADAM metallopeptidase with thrombospondin type 1 motif, 9 [Source:HGNC Symbol;Acc:13202]
ENSG00000144891	AGTR1	-1.65339	1.11447e-09	angiotensin II receptor, type 1 [Source:HGNC Symbol;Acc:336]
ENSG00000125266	EFNB2	0.830018	1.38673e-09	ephrin-B2 [Source:HGNC Symbol;Acc:3227]
ENSG00000156687	UNC5D	-1.72677	1.44264e-09	unc-5 homolog D (C. elegans) [Source:HGNC Symbol;Acc:18634]
ENSG00000135931	ARMC9	0.94096	1.53211e-09	armadillo repeat containing 9 [Source:HGNC Symbol;Acc:20730]
ENSG00000136205	TNS3	0.957789	1.83548e-09	tensin 3 [Source:HGNC Symbol;Acc:21616]
ENSG00000182771	GRID1	-1.57272	1.85673e-09	glutamate receptor, ionotropic, delta 1 [Source:HGNC Symbol;Acc:4575]
ENSG00000115461	IGFBP5	-1.06437	1.97071e-09	insulin-like growth factor binding protein 5 [Source:HGNC Symbol;Acc:5474]
ENSG00000196562	SULF2	-1.52897	2.63351e-09	sulfatase 2 [Source:HGNC Symbol;Acc:20392]
ENSG00000198846	TOX	-0.893473	3.22203e-09	thymocyte selection-associated high mobility group box [Source:HGNC Symbol;Acc:18988]
ENSG00000172789	HOXC5	1.50792	3.55084e-09	homeobox C5 [Source:HGNC Symbol;Acc:5127]
ENSG00000174482	LINGO2	-1.57004	4.27542e-09	leucine rich repeat and Ig domain containing 2 [Source:HGNC Symbol;Acc:21207]
ENSG00000248538	RP11-10A14.5	1.67636	4.27542e-09
ENSG00000250588	IQCJ-SCHIP1	1.84956	4.91305e-09	IQCJ-SCHIP1 readthrough [Source:HGNC Symbol;Acc:38842]
ENSG00000060656	PTPRU	-1.16331	5.76497e-09	protein tyrosine phosphatase, receptor type, U [Source:HGNC Symbol;Acc:9683]
ENSG00000153339	TRAPPC8	0.838025	5.79191e-09	trafficking protein particle complex 8 [Source:HGNC Symbol;Acc:29169]
ENSG00000225783	MIAT	-0.851024	6.65805e-09	myocardial infarction associated transcript (non-protein coding) [Source:HGNC Symbol;Acc:33425]
ENSG00000103316	CRYM	1.74587	1.07369e-08	crystallin, mu [Source:HGNC Symbol;Acc:2418]
ENSG00000250742	RP11-834C11.4	1.12236	1.15966e-08
ENSG00000143933	CALM2	0.303556	1.1647e-08	calmodulin 2 (phosphorylase kinase, delta) [Source:HGNC Symbol;Acc:1445]
ENSG00000076356	PLXNA2	0.811594	1.39366e-08	plexin A2 [Source:HGNC Symbol;Acc:9100]
ENSG00000111912	NCOA7	0.817817	1.57727e-08	nuclear receptor coactivator 7 [Source:HGNC Symbol;Acc:21081]
ENSG00000196358	NTNG2	1.43906	1.83607e-08	netrin G2 [Source:HGNC Symbol;Acc:14288]
ENSG00000145198	VWA5B2	-1.62633	2.42212e-08	von Willebrand factor A domain containing 5B2 [Source:HGNC Symbol;Acc:25144]
ENSG00000083857	FAT1	-0.784949	2.92514e-08	FAT tumor suppressor homolog 1 (Drosophila) [Source:HGNC Symbol;Acc:3595]
ENSG00000237125	RP11-471J12.1	-0.695983	3.15078e-08
ENSG00000087116	ADAMTS2	1.06838	3.30466e-08	ADAM metallopeptidase with thrombospondin type 1 motif, 2 [Source:HGNC Symbol;Acc:218]
ENSG00000154229	PRKCA	-0.887827	3.30466e-08	protein kinase C, alpha [Source:HGNC Symbol;Acc:9393]
ENSG00000005108	THSD7A	-0.806208	3.30466e-08	thrombospondin, type I, domain containing 7A [Source:HGNC Symbol;Acc:22207]
ENSG00000236345	RP11-59D5__B.2	2.11668	3.30466e-08
ENSG00000139629	GALNT6	1.05683	3.44591e-08	UDP-N-acetyl-alpha-D-galactosamine:polypeptide N-acetylgalactosaminyltransferase 6 (GalNAc-T6) [Source:HGNC Symbol;Acc:4128]
ENSG00000138166	DUSP5	1.53505	3.68438e-08	dual specificity phosphatase 5 [Source:HGNC Symbol;Acc:3071]
ENSG00000128567	PODXL	-0.936824	3.91905e-08	podocalyxin-like [Source:HGNC Symbol;Acc:9171]
ENSG00000106829	TLE4	-0.871289	4.18795e-08	transducin-like enhancer of split 4 (E(sp1) homolog, Drosophila) [Source:HGNC Symbol;Acc:11840]
ENSG00000189056	RELN	-1.00552	4.26149e-08	reelin [Source:HGNC Symbol;Acc:9957]
ENSG00000144452	ABCA12	-1.01074	4.3625e-08	ATP-binding cassette, sub-family A (ABC1), member 12 [Source:HGNC Symbol;Acc:14637]
ENSG00000182118	FAM89A	-1.85817	4.42303e-08	family with sequence similarity 89, member A [Source:HGNC Symbol;Acc:25057]
ENSG00000085563	ABCB1	0.798516	4.84238e-08	ATP-binding cassette, sub-family B (MDR/TAP), member 1 [Source:HGNC Symbol;Acc:40]
ENSG00000258634	RP4-773N10.4	1.02643	4.96425e-08
ENSG00000260412	RP11-438B23.2	-1.474	5.38283e-08
ENSG00000110675	ELMOD1	1.49597	5.59895e-08	ELMO/CED-12 domain containing 1 [Source:HGNC Symbol;Acc:25334]
ENSG00000156011	PSD3	-0.778807	6.59693e-08	pleckstrin and Sec7 domain containing 3 [Source:HGNC Symbol;Acc:19093]
ENSG00000042062	FAM65C	-1.94408	6.63551e-08	family with sequence similarity 65, member C [Source:HGNC Symbol;Acc:16168]
ENSG00000240583	AQP1	1.24529	6.89426e-08	aquaporin 1 (Colton blood group) [Source:HGNC Symbol;Acc:633]
ENSG00000164684	ZNF704	-0.712826	7.22691e-08	zinc finger protein 704 [Source:HGNC Symbol;Acc:32291]
ENSG00000164118	CEP44	-0.771535	8.05293e-08	centrosomal protein 44kDa [Source:HGNC Symbol;Acc:29356]
ENSG00000053747	LAMA3	-2.52812	8.54297e-08	laminin, alpha 3 [Source:HGNC Symbol;Acc:6483]
ENSG00000187800	PEAR1	1.01789	9.48138e-08	platelet endothelial aggregation receptor 1 [Source:HGNC Symbol;Acc:33631]
ENSG00000171004	HS6ST2	-0.774423	9.50268e-08	heparan sulfate 6-O-sulfotransferase 2 [Source:HGNC Symbol;Acc:19133]
ENSG00000150510	FAM124A	-1.09752	1.06304e-07	family with sequence similarity 124A [Source:HGNC Symbol;Acc:26413]
ENSG00000196781	TLE1	-0.930122	1.24916e-07	transducin-like enhancer of split 1 (E(sp1) homolog, Drosophila) [Source:HGNC Symbol;Acc:11837]
ENSG00000159147	DONSON	0.87133	1.42538e-07	downstream neighbor of SON [Source:HGNC Symbol;Acc:2993]
ENSG00000048052	HDAC9	-0.728486	1.48876e-07	histone deacetylase 9 [Source:HGNC Symbol;Acc:14065]
ENSG00000067225	PKM	0.293406	1.63639e-07	pyruvate kinase, muscle [Source:HGNC Symbol;Acc:9021]
ENSG00000139832	RAB20	1.60689	1.67557e-07	RAB20, member RAS oncogene family [Source:HGNC Symbol;Acc:18260]
ENSG00000133401	PDZD2	-1.4047	1.73445e-07	PDZ domain containing 2 [Source:HGNC Symbol;Acc:18486]
ENSG00000154328	NEIL2	0.961923	1.83405e-07	nei endonuclease VIII-like 2 (E. coli) [Source:HGNC Symbol;Acc:18956]
ENSG00000143954	REG3G	6.94203	1.91521e-07	regenerating islet-derived 3 gamma [Source:HGNC Symbol;Acc:29595]
ENSG00000196498	NCOR2	0.965534	2.38146e-07	nuclear receptor corepressor 2 [Source:HGNC Symbol;Acc:7673]
ENSG00000157800	SLC37A3	-0.822479	2.48943e-07	solute carrier family 37 (glycerol-3-phosphate transporter), member 3 [Source:HGNC Symbol;Acc:20651]
ENSG00000165323	FAT3	-1.22533	3.07713e-07	FAT tumor suppressor homolog 3 (Drosophila) [Source:HGNC Symbol;Acc:23112]
ENSG00000259439	RP11-89K21.1	-1.16372	3.17968e-07
ENSG00000259946	RP11-490G2.2	-1.64989	3.47783e-07
ENSG00000162433	AK4	0.837841	3.54456e-07	adenylate kinase 4 [Source:HGNC Symbol;Acc:363]
ENSG00000139318	DUSP6	0.723444	3.82493e-07	dual specificity phosphatase 6 [Source:HGNC Symbol;Acc:3072]
ENSG00000157404	KIT	-1.41898	3.91565e-07	v-kit Hardy-Zuckerman 4 feline sarcoma viral oncogene homolog [Source:HGNC Symbol;Acc:6342]
ENSG00000013588	GPRC5A	1.52475	4.2578e-07	G protein-coupled receptor, family C, group 5, member A [Source:HGNC Symbol;Acc:9836]
ENSG00000114315	HES1	1.41518	4.84615e-07	hairy and enhancer of split 1, (Drosophila) [Source:HGNC Symbol;Acc:5192]
ENSG00000095015	MAP3K1	-0.787025	5.42193e-07	mitogen-activated protein kinase kinase kinase 1, E3 ubiquitin protein ligase [Source:HGNC Symbol;Acc:6848]
ENSG00000168505	GBX2	1.67049	5.66901e-07	gastrulation brain homeobox 2 [Source:HGNC Symbol;Acc:4186]
ENSG00000150471	LPHN3	-1.52161	5.95544e-07	latrophilin 3 [Source:HGNC Symbol;Acc:20974]
ENSG00000225156	AC012354.6	-1.26439	6.62861e-07
ENSG00000163254	CRYGC	3.47142	6.72875e-07	crystallin, gamma C [Source:HGNC Symbol;Acc:2410]
ENSG00000129757	CDKN1C	-1.38202	6.9014e-07	cyclin-dependent kinase inhibitor 1C (p57, Kip2) [Source:HGNC Symbol;Acc:1786]
ENSG00000144847	IGSF11	1.64197	7.15513e-07	immunoglobulin superfamily, member 11 [Source:HGNC Symbol;Acc:16669]
ENSG00000164107	HAND2	-0.626807	7.50898e-07	heart and neural crest derivatives expressed 2 [Source:HGNC Symbol;Acc:4808]
ENSG00000187720	THSD4	1.26292	7.64571e-07	thrombospondin, type I, domain containing 4 [Source:HGNC Symbol;Acc:25835]
ENSG00000164117	FBXO8	-0.780913	7.70624e-07	F-box protein 8 [Source:HGNC Symbol;Acc:13587]
ENSG00000075223	SEMA3C	-0.72602	9.00686e-07	sema domain, immunoglobulin domain (Ig), short basic domain, secreted, (semaphorin) 3C [Source:HGNC Symbol;Acc:10725]
ENSG00000132329	RAMP1	1.12572	9.06952e-07	receptor (G protein-coupled) activity modifying protein 1 [Source:HGNC Symbol;Acc:9843]
ENSG00000111669	TPI1	0.484093	9.15034e-07	triosephosphate isomerase 1 [Source:HGNC Symbol;Acc:12009]
ENSG00000177335	C8orf31	1.4459	1.03873e-06	chromosome 8 open reading frame 31 [Source:HGNC Symbol;Acc:26731]
ENSG00000187323	DCC	-1.92097	1.13572e-06	deleted in colorectal carcinoma [Source:HGNC Symbol;Acc:2701]
ENSG00000184838	PRR16	-1.26907	1.20684e-06	proline rich 16 [Source:HGNC Symbol;Acc:29654]
ENSG00000157570	TSPAN18	0.72609	1.36834e-06	tetraspanin 18 [Source:HGNC Symbol;Acc:20660]
ENSG00000060718	COL11A1	1.35609	1.37866e-06	collagen, type XI, alpha 1 [Source:HGNC Symbol;Acc:2186]
ENSG00000165029	ABCA1	2.40566	1.66377e-06	ATP-binding cassette, sub-family A (ABC1), member 1 [Source:HGNC Symbol;Acc:29]
ENSG00000151789	ZNF385D	-1.93664	1.70443e-06	zinc finger protein 385D [Source:HGNC Symbol;Acc:26191]
ENSG00000140470	ADAMTS17	-2.15077	2.30436e-06	ADAM metallopeptidase with thrombospondin type 1 motif, 17 [Source:HGNC Symbol;Acc:17109]
ENSG00000183798	EMILIN3	1.51002	2.6298e-06	elastin microfibril interfacer 3 [Source:HGNC Symbol;Acc:16123]
ENSG00000121905	HPCA	3.10445	3.06383e-06	hippocalcin [Source:HGNC Symbol;Acc:5144]
ENSG00000176171	BNIP3	0.709849	3.26571e-06	BCL2/adenovirus E1B 19kDa interacting protein 3 [Source:HGNC Symbol;Acc:1084]
ENSG00000072041	SLC6A15	-0.793028	3.27068e-06	solute carrier family 6 (neutral amino acid transporter), member 15 [Source:HGNC Symbol;Acc:13621]
ENSG00000103154	NECAB2	-1.45642	3.37663e-06	N-terminal EF-hand calcium binding protein 2 [Source:HGNC Symbol;Acc:23746]
ENSG00000117016	RIMS3	-0.707246	3.53352e-06	regulating synaptic membrane exocytosis 3 [Source:HGNC Symbol;Acc:21292]
ENSG00000218336	TENM3	-0.680095	4.03263e-06	teneurin transmembrane protein 3 [Source:HGNC Symbol;Acc:29944]
ENSG00000176771	NCKAP5	-1.32396	4.25861e-06	NCK-associated protein 5 [Source:HGNC Symbol;Acc:29847]
ENSG00000109107	ALDOC	0.759787	4.27901e-06	aldolase C, fructose-bisphosphate [Source:HGNC Symbol;Acc:418]
ENSG00000139292	LGR5	-0.729629	4.27901e-06	leucine-rich repeat containing G protein-coupled receptor 5 [Source:HGNC Symbol;Acc:4504]
ENSG00000123146	CD97	-1.2997	4.5107e-06	CD97 molecule [Source:HGNC Symbol;Acc:1711]
ENSG00000112139	MDGA1	-2.83549	4.53356e-06	MAM domain containing glycosylphosphatidylinositol anchor 1 [Source:HGNC Symbol;Acc:19267]
ENSG00000172201	ID4	-1.45379	5.00497e-06	inhibitor of DNA binding 4, dominant negative helix-loop-helix protein [Source:HGNC Symbol;Acc:5363]
ENSG00000082781	ITGB5	0.670589	5.05432e-06	integrin, beta 5 [Source:HGNC Symbol;Acc:6160]
ENSG00000119508	NR4A3	-1.35384	5.94893e-06	nuclear receptor subfamily 4, group A, member 3 [Source:HGNC Symbol;Acc:7982]
ENSG00000138119	MYOF	3.69977	7.14952e-06	myoferlin [Source:HGNC Symbol;Acc:3656]
ENSG00000138650	PCDH10	-1.90207	7.56537e-06	protocadherin 10 [Source:HGNC Symbol;Acc:13404]
ENSG00000078725	DBC1	-1.38445	7.70846e-06	deleted in bladder cancer 1 [Source:HGNC Symbol;Acc:2687]
ENSG00000180616	SSTR2	-1.42245	8.02246e-06	somatostatin receptor 2 [Source:HGNC Symbol;Acc:11331]
ENSG00000197380	DACT3	0.760202	8.02425e-06	dapper, antagonist of beta-catenin, homolog 3 (Xenopus laevis) [Source:HGNC Symbol;Acc:30745]
ENSG00000183092	BEGAIN	-0.814041	8.04025e-06	brain-enriched guanylate kinase-associated [Source:HGNC Symbol;Acc:24163]
ENSG00000154027	AK5	-1.24693	8.43593e-06	adenylate kinase 5 [Source:HGNC Symbol;Acc:365]
ENSG00000137509	PRCP	0.648916	8.67477e-06	prolylcarboxypeptidase (angiotensinase C) [Source:HGNC Symbol;Acc:9344]
ENSG00000154734	ADAMTS1	-0.716973	8.80764e-06	ADAM metallopeptidase with thrombospondin type 1 motif, 1 [Source:HGNC Symbol;Acc:217]
ENSG00000198786	MT-ND5	-0.142389	9.11739e-06	mitochondrially encoded NADH dehydrogenase 5 [Source:HGNC Symbol;Acc:7461]
ENSG00000184828	ZBTB7C	-1.27665	9.49438e-06	zinc finger and BTB domain containing 7C [Source:HGNC Symbol;Acc:31700]
NA	NA	1.36743	9.86394e-06	NA
ENSG00000159307	SCUBE1	1.29772	9.87251e-06	signal peptide, CUB domain, EGF-like 1 [Source:HGNC Symbol;Acc:13441]
ENSG00000106415	GLCCI1	-0.700975	1.1311e-05	glucocorticoid induced transcript 1 [Source:HGNC Symbol;Acc:18713]
ENSG00000138759	FRAS1	-0.801322	1.16727e-05	Fraser syndrome 1 [Source:HGNC Symbol;Acc:19185]
ENSG00000134533	RERG	-1.65931	1.26819e-05	RAS-like, estrogen-regulated, growth inhibitor [Source:HGNC Symbol;Acc:15980]
ENSG00000071242	RPS6KA2	-0.709645	1.303e-05	ribosomal protein S6 kinase, 90kDa, polypeptide 2 [Source:HGNC Symbol;Acc:10431]
ENSG00000125869	LAMP5	-0.692313	1.34923e-05	lysosomal-associated membrane protein family, member 5 [Source:HGNC Symbol;Acc:16097]
ENSG00000153707	PTPRD	-1.75476	1.35599e-05	protein tyrosine phosphatase, receptor type, D [Source:HGNC Symbol;Acc:9668]
ENSG00000104722	NEFM	0.505515	1.36976e-05	neurofilament, medium polypeptide [Source:HGNC Symbol;Acc:7734]
ENSG00000176393	RNPEP	0.678205	1.4384e-05	arginyl aminopeptidase (aminopeptidase B) [Source:HGNC Symbol;Acc:10078]
ENSG00000178965	C1orf173	-1.83535	1.52033e-05	chromosome 1 open reading frame 173 [Source:HGNC Symbol;Acc:25346]
ENSG00000152256	PDK1	0.759347	1.5518e-05	pyruvate dehydrogenase kinase, isozyme 1 [Source:HGNC Symbol;Acc:8809]
ENSG00000261185	RP11-317P15.5	2.05852	1.56222e-05
ENSG00000102466	FGF14	-1.30111	1.56423e-05	fibroblast growth factor 14 [Source:HGNC Symbol;Acc:3671]
ENSG00000131759	RARA	0.927528	1.57215e-05	retinoic acid receptor, alpha [Source:HGNC Symbol;Acc:9864]
ENSG00000174279	EVX2	2.19379	1.58942e-05	even-skipped homeobox 2 [Source:HGNC Symbol;Acc:3507]
ENSG00000188133	TMEM215	1.30044	1.64811e-05	transmembrane protein 215 [Source:HGNC Symbol;Acc:33816]
ENSG00000156650	KAT6B	0.684251	1.68574e-05	K(lysine) acetyltransferase 6B [Source:HGNC Symbol;Acc:17582]
ENSG00000121440	PDZRN3	0.984349	1.70677e-05	PDZ domain containing ring finger 3 [Source:HGNC Symbol;Acc:17704]
ENSG00000136068	FLNB	0.650272	1.92654e-05	filamin B, beta [Source:HGNC Symbol;Acc:3755]
ENSG00000152495	CAMK4	-0.672597	1.92654e-05	calcium/calmodulin-dependent protein kinase IV [Source:HGNC Symbol;Acc:1464]
ENSG00000115963	RND3	0.707632	2.09806e-05	Rho family GTPase 3 [Source:HGNC Symbol;Acc:671]
ENSG00000160097	FNDC5	1.26223	2.09863e-05	fibronectin type III domain containing 5 [Source:HGNC Symbol;Acc:20240]
ENSG00000171450	CDK5R2	0.799622	2.38526e-05	cyclin-dependent kinase 5, regulatory subunit 2 (p39) [Source:HGNC Symbol;Acc:1776]
ENSG00000103811	CTSH	1.17966	2.44698e-05	cathepsin H [Source:HGNC Symbol;Acc:2535]
ENSG00000164116	GUCY1A3	-1.10224	2.61317e-05	guanylate cyclase 1, soluble, alpha 3 [Source:HGNC Symbol;Acc:4685]
ENSG00000156113	KCNMA1	-1.21247	2.63769e-05	potassium large conductance calcium-activated channel, subfamily M, alpha member 1 [Source:HGNC Symbol;Acc:6284]
ENSG00000108691	CCL2	1.73414	2.90935e-05	chemokine (C-C motif) ligand 2 [Source:HGNC Symbol;Acc:10618]
ENSG00000152910	CNTNAP4	-2.79013	3.26897e-05	contactin associated protein-like 4 [Source:HGNC Symbol;Acc:18747]
ENSG00000114023	FAM162A	0.673309	3.29855e-05	family with sequence similarity 162, member A [Source:HGNC Symbol;Acc:17865]
ENSG00000214595	EML6	-0.78767	3.30989e-05	echinoderm microtubule associated protein like 6 [Source:HGNC Symbol;Acc:35412]
ENSG00000166292	TMEM100	-1.73725	3.32875e-05	transmembrane protein 100 [Source:HGNC Symbol;Acc:25607]
ENSG00000182957	SPATA13	0.87592	3.33374e-05	spermatogenesis associated 13 [Source:HGNC Symbol;Acc:23222]
ENSG00000110092	CCND1	0.304898	3.38504e-05	cyclin D1 [Source:HGNC Symbol;Acc:1582]
ENSG00000198914	POU3F3	-1.70455	3.77138e-05	POU class 3 homeobox 3 [Source:HGNC Symbol;Acc:9216]
ENSG00000119283	TRIM67	-1.87764	4.3944e-05	tripartite motif containing 67 [Source:HGNC Symbol;Acc:31859]
ENSG00000183337	BCOR	0.673517	4.55222e-05	BCL6 corepressor [Source:HGNC Symbol;Acc:20893]
ENSG00000241258	CRCP	0.607517	4.66048e-05	CGRP receptor component [Source:HGNC Symbol;Acc:17888]
ENSG00000104435	STMN2	-0.252852	5.0697e-05	stathmin-like 2 [Source:HGNC Symbol;Acc:10577]
ENSG00000128710	HOXD10	1.18489	5.0993e-05	homeobox D10 [Source:HGNC Symbol;Acc:5133]
ENSG00000111186	WNT5B	-1.74677	5.13975e-05	wingless-type MMTV integration site family, member 5B [Source:HGNC Symbol;Acc:16265]
ENSG00000150995	ITPR1	-0.617665	5.35457e-05	inositol 1,4,5-trisphosphate receptor, type 1 [Source:HGNC Symbol;Acc:6180]
ENSG00000171310	CHST11	0.759152	5.78943e-05	carbohydrate (chondroitin 4) sulfotransferase 11 [Source:HGNC Symbol;Acc:17422]
ENSG00000171517	LPAR3	-1.1957	6.62314e-05	lysophosphatidic acid receptor 3 [Source:HGNC Symbol;Acc:14298]
ENSG00000167244	IGF2	-0.678075	7.3046e-05	insulin-like growth factor 2 (somatomedin A) [Source:HGNC Symbol;Acc:5466]
ENSG00000132688	NES	0.471854	7.40431e-05	nestin [Source:HGNC Symbol;Acc:7756]
ENSG00000007402	CACNA2D2	0.681438	7.53348e-05	calcium channel, voltage-dependent, alpha 2/delta subunit 2 [Source:HGNC Symbol;Acc:1400]
ENSG00000092421	SEMA6A	-1.09384	7.53348e-05	sema domain, transmembrane domain (TM), and cytoplasmic domain, (semaphorin) 6A [Source:HGNC Symbol;Acc:10738]
ENSG00000171444	MCC	0.606717	7.63105e-05	mutated in colorectal cancers [Source:HGNC Symbol;Acc:6935]
ENSG00000078269	SYNJ2	1.00889	7.73369e-05	synaptojanin 2 [Source:HGNC Symbol;Acc:11504]
ENSG00000091039	OSBPL8	0.704706	8.35022e-05	oxysterol binding protein-like 8 [Source:HGNC Symbol;Acc:16396]
ENSG00000112759	SLC29A1	-0.669512	9.5395e-05	solute carrier family 29 (nucleoside transporters), member 1 [Source:HGNC Symbol;Acc:11003]
ENSG00000179431	FJX1	-1.19372	9.82112e-05	four jointed box 1 (Drosophila) [Source:HGNC Symbol;Acc:17166]
ENSG00000223764	RP11-54O7.3	-1.25249	0.000100027
ENSG00000164086	DUSP7	0.800115	0.000100027	dual specificity phosphatase 7 [Source:HGNC Symbol;Acc:3073]
ENSG00000146072	TNFRSF21	-1.01377	0.000101228	tumor necrosis factor receptor superfamily, member 21 [Source:HGNC Symbol;Acc:13469]
ENSG00000176595	KBTBD11	-0.753695	0.00010368	kelch repeat and BTB (POZ) domain containing 11 [Source:HGNC Symbol;Acc:29104]
ENSG00000171368	TPPP	-1.23894	0.000105429	tubulin polymerization promoting protein [Source:HGNC Symbol;Acc:24164]
ENSG00000142871	CYR61	-1.1572	0.000105966	cysteine-rich, angiogenic inducer, 61 [Source:HGNC Symbol;Acc:2654]
ENSG00000210049	MT-TF	-1.17383	0.0001061	mitochondrially encoded tRNA phenylalanine [Source:HGNC Symbol;Acc:7481]
ENSG00000174672	BRSK2	-1.38103	0.000108708	BR serine/threonine kinase 2 [Source:HGNC Symbol;Acc:11405]
ENSG00000182836	PLCXD3	-0.618731	0.000112101	phosphatidylinositol-specific phospholipase C, X domain containing 3 [Source:HGNC Symbol;Acc:31822]
ENSG00000248927	CTD-2334D19.1	-1.88121	0.000140617
ENSG00000113504	SLC12A7	-1.28414	0.00015306	solute carrier family 12 (potassium/chloride transporters), member 7 [Source:HGNC Symbol;Acc:10915]
ENSG00000103260	METRN	0.979831	0.00015306	meteorin, glial cell differentiation regulator [Source:HGNC Symbol;Acc:14151]
ENSG00000185112	FAM43A	-1.51859	0.000158236	family with sequence similarity 43, member A [Source:HGNC Symbol;Acc:26888]
ENSG00000099953	MMP11	1.00429	0.000163164	matrix metallopeptidase 11 (stromelysin 3) [Source:HGNC Symbol;Acc:7157]
ENSG00000183654	2011-03-01	-0.576638	0.000177182	membrane-associated ring finger (C3HC4) 11 [Source:HGNC Symbol;Acc:33609]
ENSG00000134369	NAV1	0.577573	0.00017821	neuron navigator 1 [Source:HGNC Symbol;Acc:15989]
ENSG00000075426	FOSL2	-0.991604	0.000179284	FOS-like antigen 2 [Source:HGNC Symbol;Acc:3798]
ENSG00000118689	FOXO3	0.607792	0.000180202	forkhead box O3 [Source:HGNC Symbol;Acc:3821]
ENSG00000167779	IGFBP6	1.31242	0.00018386	insulin-like growth factor binding protein 6 [Source:HGNC Symbol;Acc:5475]
ENSG00000113763	UNC5A	-0.939678	0.000216359	unc-5 homolog A (C. elegans) [Source:HGNC Symbol;Acc:12567]
ENSG00000214193	SH3D21	1.13024	0.000218414	SH3 domain containing 21 [Source:HGNC Symbol;Acc:26236]
ENSG00000147257	GPC3	-1.14543	0.000219325	glypican 3 [Source:HGNC Symbol;Acc:4451]
ENSG00000235823	LINC00263	0.968043	0.000224651	long intergenic non-protein coding RNA 263 [Source:HGNC Symbol;Acc:28060]
ENSG00000171914	TLN2	-0.617775	0.000229001	talin 2 [Source:HGNC Symbol;Acc:15447]
ENSG00000143207	RFWD2	0.581644	0.000233076	ring finger and WD repeat domain 2, E3 ubiquitin protein ligase [Source:HGNC Symbol;Acc:17440]
ENSG00000008083	JARID2	0.608369	0.000236181	jumonji, AT rich interactive domain 2 [Source:HGNC Symbol;Acc:6196]
ENSG00000172209	GPR22	1.13166	0.000253743	G protein-coupled receptor 22 [Source:HGNC Symbol;Acc:4477]
ENSG00000260244	RP11-588K22.2	-1.08198	0.000261065
ENSG00000077522	ACTN2	-1.17564	0.000263691	actinin, alpha 2 [Source:HGNC Symbol;Acc:164]
ENSG00000260391	RP11-71H17.7	0.710017	0.000279863
ENSG00000113657	DPYSL3	0.368721	0.000288432	dihydropyrimidinase-like 3 [Source:HGNC Symbol;Acc:3015]
ENSG00000107618	RBP3	4.08332	0.000290641	retinol binding protein 3, interstitial [Source:HGNC Symbol;Acc:9921]
ENSG00000205542	TMSB4X	0.562833	0.000294457	thymosin beta 4, X-linked [Source:HGNC Symbol;Acc:11881]
ENSG00000130147	SH3BP4	0.596015	0.00029716	SH3-domain binding protein 4 [Source:HGNC Symbol;Acc:10826]
ENSG00000122884	P4HA1	0.606312	0.000308103	prolyl 4-hydroxylase, alpha polypeptide I [Source:HGNC Symbol;Acc:8546]
ENSG00000144619	CNTN4	-0.685571	0.000311668	contactin 4 [Source:HGNC Symbol;Acc:2174]
ENSG00000109971	HSPA8	0.122956	0.00032119	heat shock 70kDa protein 8 [Source:HGNC Symbol;Acc:5241]
ENSG00000125089	SH3TC1	1.15674	0.000325351	SH3 domain and tetratricopeptide repeats 1 [Source:HGNC Symbol;Acc:26009]
ENSG00000198888	MT-ND1	-0.160645	0.000333199	mitochondrially encoded NADH dehydrogenase 1 [Source:HGNC Symbol;Acc:7455]
ENSG00000182158	CREB3L2	0.57988	0.000335722	cAMP responsive element binding protein 3-like 2 [Source:HGNC Symbol;Acc:23720]
ENSG00000128581	RABL5	0.587049	0.000335944	RAB, member RAS oncogene family-like 5 [Source:HGNC Symbol;Acc:21895]
ENSG00000110841	PPFIBP1	-0.766044	0.000338748	PTPRF interacting protein, binding protein 1 (liprin beta 1) [Source:HGNC Symbol;Acc:9249]
ENSG00000124191	TOX2	0.767186	0.000338748	TOX high mobility group box family member 2 [Source:HGNC Symbol;Acc:16095]
ENSG00000117152	RGS4	-0.436043	0.0003517	regulator of G-protein signaling 4 [Source:HGNC Symbol;Acc:10000]
ENSG00000144278	GALNT13	-0.672721	0.00035183	UDP-N-acetyl-alpha-D-galactosamine:polypeptide N-acetylgalactosaminyltransferase 13 (GalNAc-T13) [Source:HGNC Symbol;Acc:23242]
ENSG00000137727	ARHGAP20	2.40988	0.00035183	Rho GTPase activating protein 20 [Source:HGNC Symbol;Acc:18357]
ENSG00000140263	SORD	-0.65952	0.000383938	sorbitol dehydrogenase [Source:HGNC Symbol;Acc:11184]
ENSG00000206077	ZDHHC11B	-1.1174	0.000386737	zinc finger, DHHC-type containing 11B [Source:HGNC Symbol;Acc:32962]
ENSG00000105926	MPP6	-0.619785	0.000425083	membrane protein, palmitoylated 6 (MAGUK p55 subfamily member 6) [Source:HGNC Symbol;Acc:18167]
ENSG00000031081	ARHGAP31	0.602455	0.000427679	Rho GTPase activating protein 31 [Source:HGNC Symbol;Acc:29216]
ENSG00000243335	KCTD7	0.555838	0.000427679	potassium channel tetramerisation domain containing 7 [Source:HGNC Symbol;Acc:21957]
ENSG00000087460	GNAS	-0.110496	0.000431821	GNAS complex locus [Source:HGNC Symbol;Acc:4392]
ENSG00000174738	NR1D2	-0.603317	0.000472424	nuclear receptor subfamily 1, group D, member 2 [Source:HGNC Symbol;Acc:7963]
ENSG00000077279	DCX	-0.588952	0.000489878	doublecortin [Source:HGNC Symbol;Acc:2714]
ENSG00000023608	SNAPC1	0.723632	0.000499103	small nuclear RNA activating complex, polypeptide 1, 43kDa [Source:HGNC Symbol;Acc:11134]
ENSG00000224189	HOXD-AS1	0.932077	0.000499103	HOXD cluster antisense RNA 1 [Source:HGNC Symbol;Acc:43755]
ENSG00000121005	CRISPLD1	0.577011	0.00050361	cysteine-rich secretory protein LCCL domain containing 1 [Source:HGNC Symbol;Acc:18206]
ENSG00000144036	EXOC6B	0.665492	0.000538816	exocyst complex component 6B [Source:HGNC Symbol;Acc:17085]
ENSG00000105808	RASA4	0.633532	0.00055572	RAS p21 protein activator 4 [Source:HGNC Symbol;Acc:23181]
ENSG00000138316	ADAMTS14	1.08725	0.000604919	ADAM metallopeptidase with thrombospondin type 1 motif, 14 [Source:HGNC Symbol;Acc:14899]
ENSG00000198938	MT-CO3	-0.0552603	0.000604919	mitochondrially encoded cytochrome c oxidase III [Source:HGNC Symbol;Acc:7422]
ENSG00000196230	TUBB	0.0385744	0.000609207	tubulin, beta class I [Source:HGNC Symbol;Acc:20778]
ENSG00000135824	RGS8	2.11727	0.000620174	regulator of G-protein signaling 8 [Source:HGNC Symbol;Acc:16810]
ENSG00000144045	DQX1	0.600492	0.000688933	DEAQ box RNA-dependent ATPase 1 [Source:HGNC Symbol;Acc:20410]
ENSG00000105825	TFPI2	-0.558049	0.000690802	tissue factor pathway inhibitor 2 [Source:HGNC Symbol;Acc:11761]
ENSG00000088970	PLK1S1	-0.781091	0.000690802	polo-like kinase 1 substrate 1 [Source:HGNC Symbol;Acc:15865]
ENSG00000153956	CACNA2D1	-0.583863	0.00069186	calcium channel, voltage-dependent, alpha 2/delta subunit 1 [Source:HGNC Symbol;Acc:1399]
ENSG00000170525	PFKFB3	0.607312	0.000699177	6-phosphofructo-2-kinase/fructose-2,6-biphosphatase 3 [Source:HGNC Symbol;Acc:8874]
ENSG00000072310	SREBF1	0.828305	0.000707462	sterol regulatory element binding transcription factor 1 [Source:HGNC Symbol;Acc:11289]
ENSG00000180628	PCGF5	0.672745	0.000748427	polycomb group ring finger 5 [Source:HGNC Symbol;Acc:28264]
ENSG00000155629	PIK3AP1	-1.11724	0.000763745	phosphoinositide-3-kinase adaptor protein 1 [Source:HGNC Symbol;Acc:30034]
ENSG00000260254	AP000997.2	2.93127	0.000765531
ENSG00000206561	COLQ	1.06122	0.000768862	collagen-like tail subunit (single strand of homotrimer) of asymmetric acetylcholinesterase [Source:HGNC Symbol;Acc:2226]
ENSG00000153317	ASAP1	0.581072	0.000794923	ArfGAP with SH3 domain, ankyrin repeat and PH domain 1 [Source:HGNC Symbol;Acc:2720]
ENSG00000048707	VPS13D	0.611963	0.00084927	vacuolar protein sorting 13 homolog D (S. cerevisiae) [Source:HGNC Symbol;Acc:23595]
ENSG00000056972	TRAF3IP2	1.08227	0.000855294	TRAF3 interacting protein 2 [Source:HGNC Symbol;Acc:1343]
ENSG00000135636	DYSF	2.4608	0.000915349	dysferlin, limb girdle muscular dystrophy 2B (autosomal recessive) [Source:HGNC Symbol;Acc:3097]
ENSG00000117154	IGSF21	-4.08054	0.000917573	immunoglobin superfamily, member 21 [Source:HGNC Symbol;Acc:28246]
ENSG00000178695	KCTD12	-0.70334	0.000917573	potassium channel tetramerisation domain containing 12 [Source:HGNC Symbol;Acc:14678]
ENSG00000053438	NNAT	0.599618	0.000936917	neuronatin [Source:HGNC Symbol;Acc:7860]
ENSG00000135480	KRT7	2.18697	0.000992434	keratin 7 [Source:HGNC Symbol;Acc:6445]
ENSG00000124406	ATP8A1	-0.657879	0.00100058	ATPase, aminophospholipid transporter (APLT), class I, type 8A, member 1 [Source:HGNC Symbol;Acc:13531]
ENSG00000128652	HOXD3	0.840373	0.00100928	homeobox D3 [Source:HGNC Symbol;Acc:5137]
ENSG00000115758	ODC1	-0.45079	0.00116006	ornithine decarboxylase 1 [Source:HGNC Symbol;Acc:8109]
ENSG00000184564	SLITRK6	-0.985886	0.00117052	SLIT and NTRK-like family, member 6 [Source:HGNC Symbol;Acc:23503]
ENSG00000170091	NSG2	-0.496597	0.00117758	Neuron-specific protein family member 2 [Source:UniProtKB/Swiss-Prot;Acc:Q9Y328]
ENSG00000141524	TMC6	1.13658	0.00119979	transmembrane channel-like 6 [Source:HGNC Symbol;Acc:18021]
ENSG00000146592	CREB5	0.629272	0.00119979	cAMP responsive element binding protein 5 [Source:HGNC Symbol;Acc:16844]
ENSG00000121039	RDH10	1.01597	0.00122669	retinol dehydrogenase 10 (all-trans) [Source:HGNC Symbol;Acc:19975]
ENSG00000235526	RP5-1028L10.2	3.86455	0.00126805
ENSG00000089199	CHGB	-0.501157	0.00126805	chromogranin B (secretogranin 1) [Source:HGNC Symbol;Acc:1930]
ENSG00000179820	MYADM	0.67475	0.00126921	myeloid-associated differentiation marker [Source:HGNC Symbol;Acc:7544]
ENSG00000162458	FBLIM1	0.741837	0.00126921	filamin binding LIM protein 1 [Source:HGNC Symbol;Acc:24686]
ENSG00000117707	PROX1	-0.554484	0.00131963	prospero homeobox 1 [Source:HGNC Symbol;Acc:9459]
ENSG00000197358	BNIP3P1	0.702353	0.00134206	BCL2/adenovirus E1B 19kDa interacting protein 3 pseudogene 1 [Source:HGNC Symbol;Acc:19922]
ENSG00000171617	ENC1	-0.532751	0.00134206	ectodermal-neural cortex 1 (with BTB domain) [Source:HGNC Symbol;Acc:3345]
ENSG00000231638	AC011738.4	1.48208	0.0013763
ENSG00000127863	TNFRSF19	0.847323	0.00141484	tumor necrosis factor receptor superfamily, member 19 [Source:HGNC Symbol;Acc:11915]
ENSG00000178662	CSRNP3	0.588132	0.00141484	cysteine-serine-rich nuclear protein 3 [Source:HGNC Symbol;Acc:30729]
ENSG00000170743	SYT9	-1.20405	0.00146208	synaptotagmin IX [Source:HGNC Symbol;Acc:19265]
ENSG00000166147	FBN1	-0.604578	0.00150834	fibrillin 1 [Source:HGNC Symbol;Acc:3603]
ENSG00000143869	GDF7	-1.03544	0.00154801	growth differentiation factor 7 [Source:HGNC Symbol;Acc:4222]
ENSG00000254206	NPIPL3	1.08437	0.0015721	Protein LOC728888 [Source:UniProtKB/TrEMBL;Acc:E5RHQ5]
ENSG00000118515	SGK1	0.546184	0.00166955	serum/glucocorticoid regulated kinase 1 [Source:HGNC Symbol;Acc:10810]
ENSG00000163947	ARHGEF3	0.909303	0.00173439	Rho guanine nucleotide exchange factor (GEF) 3 [Source:HGNC Symbol;Acc:683]
ENSG00000133710	SPINK5	5.95389	0.00175276	serine peptidase inhibitor, Kazal type 5 [Source:HGNC Symbol;Acc:15464]
ENSG00000091656	ZFHX4	0.592985	0.00183432	zinc finger homeobox 4 [Source:HGNC Symbol;Acc:30939]
ENSG00000173114	LRRN3	-0.5706	0.00186507	leucine rich repeat neuronal 3 [Source:HGNC Symbol;Acc:17200]
ENSG00000105655	ISYNA1	0.669555	0.00186507	inositol-3-phosphate synthase 1 [Source:HGNC Symbol;Acc:29821]
ENSG00000168675	LDLRAD4	-0.999744	0.00187517	low density lipoprotein receptor class A domain containing 4 [Source:HGNC Symbol;Acc:1224]
ENSG00000129521	EGLN3	-0.779641	0.00192651	egl nine homolog 3 (C. elegans) [Source:HGNC Symbol;Acc:14661]
ENSG00000176845	METRNL	-1.01644	0.00196512	meteorin, glial cell differentiation regulator-like [Source:HGNC Symbol;Acc:27584]
ENSG00000260597	AC012531.25	1.68691	0.00207714
ENSG00000081059	TCF7	0.583795	0.00209035	transcription factor 7 (T-cell specific, HMG-box) [Source:HGNC Symbol;Acc:11639]
ENSG00000164050	PLXNB1	0.643355	0.00215294	plexin B1 [Source:HGNC Symbol;Acc:9103]
ENSG00000239911	PRKAG2-AS1	-1.18305	0.00215294	PRKAG2 antisense RNA 1 [Source:HGNC Symbol;Acc:40468]
ENSG00000260641	RP11-1299A16.3	1.29752	0.00216303
ENSG00000230699	RP11-54O7.1	-0.927316	0.00216303
ENSG00000134115	CNTN6	-0.991329	0.00223612	contactin 6 [Source:HGNC Symbol;Acc:2176]
ENSG00000114480	GBE1	0.75085	0.00226601	glucan (1,4-alpha-), branching enzyme 1 [Source:HGNC Symbol;Acc:4180]
ENSG00000130513	GDF15	0.848209	0.00227945	growth differentiation factor 15 [Source:HGNC Symbol;Acc:30142]
ENSG00000107338	SHB	0.870065	0.00227945	Src homology 2 domain containing adaptor protein B [Source:HGNC Symbol;Acc:10838]
ENSG00000115297	TLX2	0.713675	0.00234559	T-cell leukemia homeobox 2 [Source:HGNC Symbol;Acc:5057]
ENSG00000145362	ANK2	-0.515025	0.00245926	ankyrin 2, neuronal [Source:HGNC Symbol;Acc:493]
ENSG00000144724	PTPRG	-0.955253	0.00251862	protein tyrosine phosphatase, receptor type, G [Source:HGNC Symbol;Acc:9671]
ENSG00000079739	PGM1	0.506106	0.00251862	phosphoglucomutase 1 [Source:HGNC Symbol;Acc:8905]
ENSG00000050438	SLC4A8	0.553918	0.00251862	solute carrier family 4, sodium bicarbonate cotransporter, member 8 [Source:HGNC Symbol;Acc:11034]
ENSG00000121297	TSHZ3	0.656877	0.00260338	teashirt zinc finger homeobox 3 [Source:HGNC Symbol;Acc:30700]
ENSG00000153721	CNKSR3	0.660345	0.00266141	CNKSR family member 3 [Source:HGNC Symbol;Acc:23034]
ENSG00000153902	LGI4	-2.99329	0.00267658	leucine-rich repeat LGI family, member 4 [Source:HGNC Symbol;Acc:18712]
ENSG00000181104	F2R	-0.591226	0.00268147	coagulation factor II (thrombin) receptor [Source:HGNC Symbol;Acc:3537]
ENSG00000082684	SEMA5B	-0.990048	0.00273079	sema domain, seven thrombospondin repeats (type 1 and type 1-like), transmembrane domain (TM) and short cytoplasmic domain, (semaphorin) 5B [Source:HGNC Symbol;Acc:10737]
ENSG00000213999	MEF2B	-5.77262	0.00273701	Myocyte-specific enhancer factor 2B [Source:UniProtKB/Swiss-Prot;Acc:Q02080]
ENSG00000163293	NIPAL1	1.57532	0.00289721	NIPA-like domain containing 1 [Source:HGNC Symbol;Acc:27194]
ENSG00000010278	CD9	-0.95203	0.00289915	CD9 molecule [Source:HGNC Symbol;Acc:1709]
ENSG00000079459	FDFT1	0.53587	0.00290929	farnesyl-diphosphate farnesyltransferase 1 [Source:HGNC Symbol;Acc:3629]
ENSG00000126522	ASL	0.805357	0.00294581	argininosuccinate lyase [Source:HGNC Symbol;Acc:746]
ENSG00000128923	FAM63B	0.585093	0.00306415	family with sequence similarity 63, member B [Source:HGNC Symbol;Acc:26954]
ENSG00000184254	ALDH1A3	-0.960073	0.00308355	aldehyde dehydrogenase 1 family, member A3 [Source:HGNC Symbol;Acc:409]
ENSG00000152578	GRIA4	-1.00901	0.00308355	glutamate receptor, ionotropic, AMPA 4 [Source:HGNC Symbol;Acc:4574]
ENSG00000134324	LPIN1	-0.500788	0.00310672	lipin 1 [Source:HGNC Symbol;Acc:13345]
ENSG00000170500	LONRF2	0.784132	0.00311053	LON peptidase N-terminal domain and ring finger 2 [Source:HGNC Symbol;Acc:24788]
ENSG00000126524	SBDS	0.574227	0.00313334	Shwachman-Bodian-Diamond syndrome [Source:HGNC Symbol;Acc:19440]
ENSG00000100604	CHGA	-0.439511	0.0032532	chromogranin A (parathyroid secretory protein 1) [Source:HGNC Symbol;Acc:1929]
ENSG00000003249	DBNDD1	-0.686524	0.0034872	dysbindin (dystrobrevin binding protein 1) domain containing 1 [Source:HGNC Symbol;Acc:28455]
ENSG00000182580	EPHB3	0.970741	0.00357986	EPH receptor B3 [Source:HGNC Symbol;Acc:3394]
ENSG00000230630	DNM3OS	0.906866	0.00359322	DNM3 opposite strand/antisense RNA [Source:HGNC Symbol;Acc:41228]
ENSG00000171843	MLLT3	-0.715547	0.00365109	myeloid/lymphoid or mixed-lineage leukemia (trithorax homolog, Drosophila); translocated to, 3 [Source:HGNC Symbol;Acc:7136]
ENSG00000103485	QPRT	0.58212	0.00371593	quinolinate phosphoribosyltransferase [Source:HGNC Symbol;Acc:9755]
ENSG00000197757	HOXC6	0.824103	0.00376921	homeobox C6 [Source:HGNC Symbol;Acc:5128]
ENSG00000183780	SLC35F3	-0.915529	0.00383357	solute carrier family 35, member F3 [Source:HGNC Symbol;Acc:23616]
ENSG00000188157	AGRN	-0.779526	0.0038487	agrin [Source:HGNC Symbol;Acc:329]
ENSG00000102996	MMP15	-0.976414	0.00394726	matrix metallopeptidase 15 (membrane-inserted) [Source:HGNC Symbol;Acc:7161]
ENSG00000173482	PTPRM	-0.703531	0.00411667	protein tyrosine phosphatase, receptor type, M [Source:HGNC Symbol;Acc:9675]
ENSG00000140479	PCSK6	-0.937308	0.00412035	proprotein convertase subtilisin/kexin type 6 [Source:HGNC Symbol;Acc:8569]
ENSG00000137760	ALKBH8	0.667555	0.0041439	alkB, alkylation repair homolog 8 (E. coli) [Source:HGNC Symbol;Acc:25189]
ENSG00000132382	MYBBP1A	-0.60919	0.0041439	MYB binding protein (P160) 1a [Source:HGNC Symbol;Acc:7546]
ENSG00000196932	TMEM26	-2.25769	0.00415523	transmembrane protein 26 [Source:HGNC Symbol;Acc:28550]
ENSG00000153214	TMEM87B	0.640731	0.00417728	transmembrane protein 87B [Source:HGNC Symbol;Acc:25913]
ENSG00000041353	RAB27B	0.897744	0.00419466	RAB27B, member RAS oncogene family [Source:HGNC Symbol;Acc:9767]
ENSG00000111276	CDKN1B	0.491172	0.00419466	cyclin-dependent kinase inhibitor 1B (p27, Kip1) [Source:HGNC Symbol;Acc:1785]
ENSG00000171451	DSEL	-0.627118	0.00423036	dermatan sulfate epimerase-like [Source:HGNC Symbol;Acc:18144]
ENSG00000019549	SNAI2	0.733196	0.00436775	snail homolog 2 (Drosophila) [Source:HGNC Symbol;Acc:11094]
ENSG00000160953	MUM1	0.516515	0.00449604	melanoma associated antigen (mutated) 1 [Source:HGNC Symbol;Acc:29641]
ENSG00000179284	DAND5	-0.927092	0.00467194	DAN domain family, member 5 [Source:HGNC Symbol;Acc:26780]
ENSG00000177432	NAP1L5	0.547431	0.00472876	nucleosome assembly protein 1-like 5 [Source:HGNC Symbol;Acc:19968]
ENSG00000065809	FAM107B	-0.480262	0.00474336	family with sequence similarity 107, member B [Source:HGNC Symbol;Acc:23726]
ENSG00000180660	MAB21L1	0.545875	0.0047628	mab-21-like 1 (C. elegans) [Source:HGNC Symbol;Acc:6757]
ENSG00000139438	FAM222A	0.613312	0.0047628	family with sequence similarity 222, member A [Source:HGNC Symbol;Acc:25915]
ENSG00000198879	SFMBT2	0.49273	0.0047628	Scm-like with four mbt domains 2 [Source:HGNC Symbol;Acc:20256]
ENSG00000165973	NELL1	-1.67869	0.00479663	NEL-like 1 (chicken) [Source:HGNC Symbol;Acc:7750]
ENSG00000125931	CITED1	-1.05187	0.00486651	Cbp/p300-interacting transactivator, with Glu/Asp-rich carboxy-terminal domain, 1 [Source:HGNC Symbol;Acc:1986]
ENSG00000138311	ZNF365	-0.938425	0.00490253	zinc finger protein 365 [Source:HGNC Symbol;Acc:18194]
ENSG00000168405	CMAHP	0.992652	0.0051334	cytidine monophospho-N-acetylneuraminic acid hydroxylase, pseudogene [Source:HGNC Symbol;Acc:2098]
ENSG00000135766	EGLN1	0.489967	0.0051334	egl nine homolog 1 (C. elegans) [Source:HGNC Symbol;Acc:1232]
ENSG00000131771	PPP1R1B	-1.63255	0.0051334	protein phosphatase 1, regulatory (inhibitor) subunit 1B [Source:HGNC Symbol;Acc:9287]
ENSG00000143674	MLK4	-0.872591	0.00522717	Mitogen-activated protein kinase kinase kinase MLK4 [Source:UniProtKB/Swiss-Prot;Acc:Q5TCX8]
ENSG00000166949	SMAD3	0.564429	0.00526448	SMAD family member 3 [Source:HGNC Symbol;Acc:6769]
ENSG00000139364	TMEM132B	-3.25538	0.00532236	transmembrane protein 132B [Source:HGNC Symbol;Acc:29397]
ENSG00000078804	TP53INP2	0.53954	0.00555118	tumor protein p53 inducible nuclear protein 2 [Source:HGNC Symbol;Acc:16104]
ENSG00000074416	MGLL	-1.29229	0.00556598	monoglyceride lipase [Source:HGNC Symbol;Acc:17038]
ENSG00000100167	2003-09-01	-0.572282	0.00565361	septin 3 [Source:HGNC Symbol;Acc:10750]
ENSG00000179598	PLD6	-0.891275	0.00609476	phospholipase D family, member 6 [Source:HGNC Symbol;Acc:30447]
ENSG00000248265	RP11-834C11.3	1.11163	0.00612342
ENSG00000171862	PTEN	-0.473737	0.00615584	phosphatase and tensin homolog [Source:HGNC Symbol;Acc:9588]
ENSG00000152377	SPOCK1	-0.609304	0.0063099	sparc/osteonectin, cwcv and kazal-like domains proteoglycan (testican) 1 [Source:HGNC Symbol;Acc:11251]
ENSG00000144645	OSBPL10	0.969534	0.00635847	oxysterol binding protein-like 10 [Source:HGNC Symbol;Acc:16395]
ENSG00000164104	HMGB2	-0.232711	0.00635855	high mobility group box 2 [Source:HGNC Symbol;Acc:5000]
ENSG00000103381	CPPED1	-0.618299	0.00635855	calcineurin-like phosphoesterase domain containing 1 [Source:HGNC Symbol;Acc:25632]
ENSG00000144857	BOC	-0.984112	0.00660761	BOC cell adhesion associated, oncogene regulated [Source:HGNC Symbol;Acc:17173]
ENSG00000068650	ATP11A	-0.648208	0.00672493	ATPase, class VI, type 11A [Source:HGNC Symbol;Acc:13552]
ENSG00000213445	SIPA1	0.743633	0.00672493	signal-induced proliferation-associated 1 [Source:HGNC Symbol;Acc:10885]
ENSG00000197459	HIST1H2BH	-1.03238	0.00683273	histone cluster 1, H2bh [Source:HGNC Symbol;Acc:4755]
ENSG00000168056	LTBP3	0.629441	0.00711449	latent transforming growth factor beta binding protein 3 [Source:HGNC Symbol;Acc:6716]
ENSG00000132294	EFR3A	-0.531637	0.00712914	EFR3 homolog A (S. cerevisiae) [Source:HGNC Symbol;Acc:28970]
ENSG00000149591	TAGLN	-0.994811	0.00726037	transgelin [Source:HGNC Symbol;Acc:11553]
ENSG00000136111	TBC1D4	-0.629259	0.00726037	TBC1 domain family, member 4 [Source:HGNC Symbol;Acc:19165]
ENSG00000221077	AL117190.1	-0.994682	0.00727406
ENSG00000147324	MFHAS1	0.519331	0.00756519	malignant fibrous histiocytoma amplified sequence 1 [Source:HGNC Symbol;Acc:16982]
ENSG00000169436	COL22A1	3.61641	0.00769742	collagen, type XXII, alpha 1 [Source:HGNC Symbol;Acc:22989]
ENSG00000261504	RP11-317P15.4	1.5341	0.00783226
ENSG00000003989	SLC7A2	-0.933797	0.00783226	solute carrier family 7 (cationic amino acid transporter, y+ system), member 2 [Source:HGNC Symbol;Acc:11060]
ENSG00000114268	PFKFB4	0.817223	0.00784131	6-phosphofructo-2-kinase/fructose-2,6-biphosphatase 4 [Source:HGNC Symbol;Acc:8875]
ENSG00000116016	EPAS1	-0.526187	0.00784881	endothelial PAS domain protein 1 [Source:HGNC Symbol;Acc:3374]
ENSG00000061656	SPAG4	0.950142	0.00787399	sperm associated antigen 4 [Source:HGNC Symbol;Acc:11214]
ENSG00000180071	ANKRD18A	-0.904476	0.00790155	ankyrin repeat domain 18A [Source:HGNC Symbol;Acc:23643]
ENSG00000185736	ADARB2	-2.68115	0.00814189	adenosine deaminase, RNA-specific, B2 [Source:HGNC Symbol;Acc:227]
ENSG00000171094	ALK	-0.481486	0.00814189	anaplastic lymphoma receptor tyrosine kinase [Source:HGNC Symbol;Acc:427]
ENSG00000165175	MID1IP1	0.696046	0.00844783	MID1 interacting protein 1 [Source:HGNC Symbol;Acc:20715]
ENSG00000176887	SOX11	-0.439651	0.00850545	SRY (sex determining region Y)-box 11 [Source:HGNC Symbol;Acc:11191]
ENSG00000156453	PCDH1	-0.878728	0.00865807	protocadherin 1 [Source:HGNC Symbol;Acc:8655]
ENSG00000110987	BCL7A	-0.574003	0.00871261	B-cell CLL/lymphoma 7A [Source:HGNC Symbol;Acc:1004]
ENSG00000006071	ABCC8	-0.916721	0.00876208	ATP-binding cassette, sub-family C (CFTR/MRP), member 8 [Source:HGNC Symbol;Acc:59]
ENSG00000242797	GLYCTK-AS1	1.27218	0.00876208	GLYCTK antisense RNA 1 [Source:HGNC Symbol;Acc:41043]
ENSG00000228352	RP11-537H15.3	-2.61097	0.00877823
ENSG00000175344	CHRNA7	-0.712643	0.00885214	cholinergic receptor, nicotinic, alpha 7 (neuronal) [Source:HGNC Symbol;Acc:1960]
ENSG00000184588	PDE4B	-0.4641	0.00890612	phosphodiesterase 4B, cAMP-specific [Source:HGNC Symbol;Acc:8781]
ENSG00000213171	LINGO4	-1.09586	0.00909646	leucine rich repeat and Ig domain containing 4 [Source:HGNC Symbol;Acc:31814]
ENSG00000165655	ZNF503	-0.911756	0.009199	zinc finger protein 503 [Source:HGNC Symbol;Acc:23589]
ENSG00000196951	RP11-425I13.3	-1.05556	0.00921606
ENSG00000137474	MYO7A	1.01611	0.00929384	myosin VIIA [Source:HGNC Symbol;Acc:7606]
ENSG00000176884	GRIN1	-0.915461	0.00940595	glutamate receptor, ionotropic, N-methyl D-aspartate 1 [Source:HGNC Symbol;Acc:4584]
ENSG00000141639	MAPK4	-0.873586	0.00946427	mitogen-activated protein kinase 4 [Source:HGNC Symbol;Acc:6878]
ENSG00000103226	NOMO3	-0.914289	0.00967525	NODAL modulator 3 [Source:HGNC Symbol;Acc:25242]
ENSG00000148600	CDHR1	-0.964183	0.00978394	cadherin-related family member 1 [Source:HGNC Symbol;Acc:14550]
ENSG00000139767	SRRM4	-0.599742	0.00981614	serine/arginine repetitive matrix 4 [Source:HGNC Symbol;Acc:29389]
ENSG00000173442	EHBP1L1	0.625229	0.0098398	EH domain binding protein 1-like 1 [Source:HGNC Symbol;Acc:30682]
ENSG00000060709	RIMBP2	-0.486166	0.0098398	RIMS binding protein 2 [Source:HGNC Symbol;Acc:30339]
ENSG00000141150	RASL10B	0.61393	0.0098398	RAS-like, family 10, member B [Source:HGNC Symbol;Acc:30295]
ENSG00000008196	TFAP2B	-0.336609	0.0098398	transcription factor AP-2 beta (activating enhancer binding protein 2 beta) [Source:HGNC Symbol;Acc:11743]
ENSG00000167994	RAB3IL1	-0.918867	0.0098398	RAB3A interacting protein (rabin3)-like 1 [Source:HGNC Symbol;Acc:9780]
ENSG00000138162	TACC2	-0.696696	0.0098991	transforming, acidic coiled-coil containing protein 2 [Source:HGNC Symbol;Acc:11523]
ENSG00000185344	ATP6V0A2	0.470583	0.0099476	ATPase, H+ transporting, lysosomal V0 subunit a2 [Source:HGNC Symbol;Acc:18481]
ENSG00000095794	CREM	0.595679	0.0100405	cAMP responsive element modulator [Source:HGNC Symbol;Acc:2352]
ENSG00000221866	PLXNA4	-0.46301	0.0102514	plexin A4 [Source:HGNC Symbol;Acc:9102]
ENSG00000204624	PTCHD2	-0.942032	0.0105854	patched domain containing 2 [Source:HGNC Symbol;Acc:29251]
ENSG00000204466	DGKK	-0.954994	0.0107382	diacylglycerol kinase, kappa [Source:HGNC Symbol;Acc:32395]
ENSG00000170419	VSTM2A	0.665481	0.0110447	V-set and transmembrane domain containing 2A [Source:HGNC Symbol;Acc:28499]
ENSG00000124151	NCOA3	0.538256	0.0112753	nuclear receptor coactivator 3 [Source:HGNC Symbol;Acc:7670]
ENSG00000120149	MSX2	-0.863133	0.011408	msh homeobox 2 [Source:HGNC Symbol;Acc:7392]
ENSG00000154153	FAM134B	-0.858447	0.0114877	family with sequence similarity 134, member B [Source:HGNC Symbol;Acc:25964]
ENSG00000104313	EYA1	-0.510966	0.0115313	eyes absent homolog 1 (Drosophila) [Source:HGNC Symbol;Acc:3519]
ENSG00000163032	VSNL1	-0.885842	0.0115313	visinin-like 1 [Source:HGNC Symbol;Acc:12722]
ENSG00000130600	H19	0.366661	0.0115993	H19, imprinted maternally expressed transcript (non-protein coding) [Source:HGNC Symbol;Acc:4713]
ENSG00000134250	NOTCH2	0.449701	0.0116185	notch 2 [Source:HGNC Symbol;Acc:7882]
ENSG00000080824	HSP90AA1	0.130655	0.0116872	heat shock protein 90kDa alpha (cytosolic), class A member 1 [Source:HGNC Symbol;Acc:5253]
ENSG00000139926	FRMD6	0.516281	0.0117044	FERM domain containing 6 [Source:HGNC Symbol;Acc:19839]
ENSG00000114982	KANSL3	0.460354	0.0117044	KAT8 regulatory NSL complex subunit 3 [Source:HGNC Symbol;Acc:25473]
ENSG00000160867	FGFR4	-0.927612	0.0118411	fibroblast growth factor receptor 4 [Source:HGNC Symbol;Acc:3691]
ENSG00000165424	ZCCHC24	0.614498	0.011934	zinc finger, CCHC domain containing 24 [Source:HGNC Symbol;Acc:26911]
ENSG00000145920	CPLX2	-0.518929	0.0119662	complexin 2 [Source:HGNC Symbol;Acc:2310]
ENSG00000134817	APLNR	1.05299	0.0119662	apelin receptor [Source:HGNC Symbol;Acc:339]
ENSG00000139880	CDH24	-0.694665	0.0120741	cadherin 24, type 2 [Source:HGNC Symbol;Acc:14265]
ENSG00000050628	PTGER3	-1.17294	0.0122613	prostaglandin E receptor 3 (subtype EP3) [Source:HGNC Symbol;Acc:9595]
ENSG00000182912	C21orf90	0.790155	0.0123715	chromosome 21 open reading frame 90 [Source:HGNC Symbol;Acc:16428]
ENSG00000115194	SLC30A3	-1.00857	0.0127093	solute carrier family 30 (zinc transporter), member 3 [Source:HGNC Symbol;Acc:11014]
ENSG00000149403	GRIK4	1.01325	0.0130093	glutamate receptor, ionotropic, kainate 4 [Source:HGNC Symbol;Acc:4582]
ENSG00000232584	RP11-397O8.4	-2.06869	0.0131387
ENSG00000160963	COL26A1	1.48421	0.0132734	collagen, type XXVI, alpha 1 [Source:HGNC Symbol;Acc:18038]
ENSG00000153179	RASSF3	0.4705	0.0132841	Ras association (RalGDS/AF-6) domain family member 3 [Source:HGNC Symbol;Acc:14271]
ENSG00000143847	PPFIA4	0.746167	0.0133924	protein tyrosine phosphatase, receptor type, f polypeptide (PTPRF), interacting protein (liprin), alpha 4 [Source:HGNC Symbol;Acc:9248]
ENSG00000075043	KCNQ2	0.551369	0.0138939	potassium voltage-gated channel, KQT-like subfamily, member 2 [Source:HGNC Symbol;Acc:6296]
ENSG00000173218	VANGL1	0.600255	0.014035	vang-like 1 (van gogh, Drosophila) [Source:HGNC Symbol;Acc:15512]
ENSG00000074966	TXK	1.68527	0.0144697	TXK tyrosine kinase [Source:HGNC Symbol;Acc:12434]
ENSG00000011347	SYT7	0.653838	0.0145268	synaptotagmin VII [Source:HGNC Symbol;Acc:11514]
ENSG00000180592	SKIDA1	0.678784	0.0154773	SKI/DACH domain containing 1 [Source:HGNC Symbol;Acc:32697]
ENSG00000106366	SERPINE1	1.1845	0.0154773	serpin peptidase inhibitor, clade E (nexin, plasminogen activator inhibitor type 1), member 1 [Source:HGNC Symbol;Acc:8583]
ENSG00000186369	LINC00643	1.51238	0.0156918	long intergenic non-protein coding RNA 643 [Source:HGNC Symbol;Acc:44296]
ENSG00000144320	KIAA1715	0.47345	0.0158468	KIAA1715 [Source:HGNC Symbol;Acc:21610]
ENSG00000116819	TFAP2E	-1.70881	0.0159944	transcription factor AP-2 epsilon (activating enhancer binding protein 2 epsilon) [Source:HGNC Symbol;Acc:30774]
ENSG00000144591	GMPPA	0.596067	0.0160403	GDP-mannose pyrophosphorylase A [Source:HGNC Symbol;Acc:22923]
ENSG00000177337	DLGAP1-AS1	0.944719	0.0160455	DLGAP1 antisense RNA 1 [Source:HGNC Symbol;Acc:31676]
ENSG00000117069	ST6GALNAC5	-0.691874	0.0163277	ST6 (alpha-N-acetyl-neuraminyl-2,3-beta-galactosyl-1,3)-N-acetylgalactosaminide alpha-2,6-sialyltransferase 5 [Source:HGNC Symbol;Acc:19342]
ENSG00000119599	DCAF4	-0.837224	0.0165403	DDB1 and CUL4 associated factor 4 [Source:HGNC Symbol;Acc:20229]
ENSG00000183023	SLC8A1	-0.874459	0.0170752	solute carrier family 8 (sodium/calcium exchanger), member 1 [Source:HGNC Symbol;Acc:11068]
ENSG00000104154	SLC30A4	0.690156	0.0173676	solute carrier family 30 (zinc transporter), member 4 [Source:HGNC Symbol;Acc:11015]
ENSG00000184305	CCSER1	-0.873807	0.0176167	coiled-coil serine-rich protein 1 [Source:HGNC Symbol;Acc:29349]
ENSG00000181085	MAPK15	-0.939164	0.0176991	mitogen-activated protein kinase 15 [Source:HGNC Symbol;Acc:24667]
ENSG00000156804	FBXO32	-0.995778	0.0177815	F-box protein 32 [Source:HGNC Symbol;Acc:16731]
ENSG00000261428	RP11-16P6.1	-1.05019	0.0179973
ENSG00000100095	SEZ6L	-0.475096	0.0179973	seizure related 6 homolog (mouse)-like [Source:HGNC Symbol;Acc:10763]
ENSG00000050344	NFE2L3	-0.539982	0.0179973	nuclear factor (erythroid-derived 2)-like 3 [Source:HGNC Symbol;Acc:7783]
ENSG00000183317	EPHA10	-1.08244	0.0180142	EPH receptor A10 [Source:HGNC Symbol;Acc:19987]
ENSG00000152894	PTPRK	-1.07136	0.0180142	protein tyrosine phosphatase, receptor type, K [Source:HGNC Symbol;Acc:9674]
ENSG00000162545	CAMK2N1	0.466811	0.0180142	calcium/calmodulin-dependent protein kinase II inhibitor 1 [Source:HGNC Symbol;Acc:24190]
ENSG00000096384	HSP90AB1	-0.11282	0.0187449	heat shock protein 90kDa alpha (cytosolic), class B member 1 [Source:HGNC Symbol;Acc:5258]
ENSG00000215218	UBE2QL1	-0.523598	0.0187449	ubiquitin-conjugating enzyme E2Q family-like 1 [Source:HGNC Symbol;Acc:37269]
ENSG00000187634	SAMD11	-0.805303	0.0189677	sterile alpha motif domain containing 11 [Source:HGNC Symbol;Acc:28706]
ENSG00000227450	CTB-58E17.5	1.18942	0.0192487	Uncharacterized protein; cDNA FLJ52623 [Source:UniProtKB/TrEMBL;Acc:B7Z235]
ENSG00000101986	ABCD1	0.839534	0.0193957	ATP-binding cassette, sub-family D (ALD), member 1 [Source:HGNC Symbol;Acc:61]
ENSG00000187939	DOC2B	-0.886986	0.0194741	double C2-like domains, beta [Source:HGNC Symbol;Acc:2986]
ENSG00000156564	LRFN2	-0.847253	0.0194741	leucine rich repeat and fibronectin type III domain containing 2 [Source:HGNC Symbol;Acc:21226]
ENSG00000128645	HOXD1	1.31511	0.0196796	homeobox D1 [Source:HGNC Symbol;Acc:5132]
ENSG00000078328	RBFOX1	-2.1266	0.0196801	RNA binding protein, fox-1 homolog (C. elegans) 1 [Source:HGNC Symbol;Acc:18222]
ENSG00000169224	GCSAML	1.80376	0.0197254	germinal center-associated, signaling and motility-like [Source:HGNC Symbol;Acc:29583]
ENSG00000137872	SEMA6D	0.561	0.0197852	sema domain, transmembrane domain (TM), and cytoplasmic domain, (semaphorin) 6D [Source:HGNC Symbol;Acc:16770]
ENSG00000078699	CBFA2T2	-0.487739	0.0201188	core-binding factor, runt domain, alpha subunit 2; translocated to, 2 [Source:HGNC Symbol;Acc:1536]
ENSG00000116678	LEPR	-0.562846	0.0202292	leptin receptor [Source:HGNC Symbol;Acc:6554]
ENSG00000120251	GRIA2	-0.743524	0.0203403	glutamate receptor, ionotropic, AMPA 2 [Source:HGNC Symbol;Acc:4572]
ENSG00000112033	PPARD	0.590317	0.0211409	peroxisome proliferator-activated receptor delta [Source:HGNC Symbol;Acc:9235]
ENSG00000143375	CGN	-0.871061	0.0211801	cingulin [Source:HGNC Symbol;Acc:17429]
ENSG00000187961	KLHL17	-0.727672	0.0211801	kelch-like family member 17 [Source:HGNC Symbol;Acc:24023]
ENSG00000144596	GRIP2	-0.842075	0.0211801	glutamate receptor interacting protein 2 [Source:HGNC Symbol;Acc:23841]
ENSG00000154065	ANKRD29	-3.05147	0.0213066	ankyrin repeat domain 29 [Source:HGNC Symbol;Acc:27110]
ENSG00000137501	SYTL2	1.25147	0.0217015	synaptotagmin-like 2 [Source:HGNC Symbol;Acc:15585]
ENSG00000134954	ETS1	0.512737	0.021997	v-ets erythroblastosis virus E26 oncogene homolog 1 (avian) [Source:HGNC Symbol;Acc:3488]
ENSG00000166407	LMO1	-0.689202	0.022177	LIM domain only 1 (rhombotin 1) [Source:HGNC Symbol;Acc:6641]
ENSG00000144681	STAC	-0.44583	0.0225686	SH3 and cysteine rich domain [Source:HGNC Symbol;Acc:11353]
ENSG00000169432	SCN9A	-0.786264	0.0225998	sodium channel, voltage-gated, type IX, alpha subunit [Source:HGNC Symbol;Acc:10597]
ENSG00000101306	MYLK2	-1.25548	0.0227525	myosin light chain kinase 2 [Source:HGNC Symbol;Acc:16243]
ENSG00000101871	MID1	0.627275	0.0230911	midline 1 (Opitz/BBB syndrome) [Source:HGNC Symbol;Acc:7095]
ENSG00000117600	LPPR4	-0.490984	0.0238153	Lipid phosphate phosphatase-related protein type 4 [Source:UniProtKB/Swiss-Prot;Acc:Q7Z2D5]
ENSG00000170775	GPR37	-0.824595	0.0239159	G protein-coupled receptor 37 (endothelin receptor type B-like) [Source:HGNC Symbol;Acc:4494]
ENSG00000261179	RP11-13L2.4	-0.833611	0.0240054
ENSG00000175497	DPP10	-0.800221	0.0242733	dipeptidyl-peptidase 10 (non-functional) [Source:HGNC Symbol;Acc:20823]
ENSG00000101180	HRH3	-0.832213	0.0243166	histamine receptor H3 [Source:HGNC Symbol;Acc:5184]
ENSG00000254340	RP11-10A14.3	2.16349	0.024349
ENSG00000140443	IGF1R	-0.435763	0.024663	insulin-like growth factor 1 receptor [Source:HGNC Symbol;Acc:5465]
ENSG00000167664	TMIGD2	-1.05804	0.0254125	transmembrane and immunoglobulin domain containing 2 [Source:HGNC Symbol;Acc:28324]
ENSG00000037965	HOXC8	0.858804	0.0254233	homeobox C8 [Source:HGNC Symbol;Acc:5129]
ENSG00000182747	SLC35D3	-0.880262	0.0255134	solute carrier family 35, member D3 [Source:HGNC Symbol;Acc:15621]
ENSG00000214456	PLIN5	-1.10588	0.0255134	perilipin 5 [Source:HGNC Symbol;Acc:33196]
ENSG00000072062	PRKACA	0.456835	0.0258615	protein kinase, cAMP-dependent, catalytic, alpha [Source:HGNC Symbol;Acc:9380]
ENSG00000173826	KCNH6	-0.825654	0.0263922	potassium voltage-gated channel, subfamily H (eag-related), member 6 [Source:HGNC Symbol;Acc:18862]
ENSG00000125249	RAP2A	0.448226	0.0264899	RAP2A, member of RAS oncogene family [Source:HGNC Symbol;Acc:9861]
ENSG00000099194	SCD	0.434896	0.0269527	stearoyl-CoA desaturase (delta-9-desaturase) [Source:HGNC Symbol;Acc:10571]
ENSG00000137714	FDX1	0.674476	0.0271991	ferredoxin 1 [Source:HGNC Symbol;Acc:3638]
ENSG00000100867	DHRS2	-0.809231	0.0274249	dehydrogenase/reductase (SDR family) member 2 [Source:HGNC Symbol;Acc:18349]
ENSG00000173726	TOMM20	-0.266362	0.0275659	translocase of outer mitochondrial membrane 20 homolog (yeast) [Source:HGNC Symbol;Acc:20947]
ENSG00000137878	GCOM1	-1.81677	0.0281739	GRINL1A complex locus 1 [Source:HGNC Symbol;Acc:26424]
ENSG00000137857	DUOX1	-0.811536	0.0283645	dual oxidase 1 [Source:HGNC Symbol;Acc:3062]
ENSG00000185630	PBX1	0.437923	0.0289543	pre-B-cell leukemia homeobox 1 [Source:HGNC Symbol;Acc:8632]
ENSG00000111490	TBC1D30	-0.81867	0.0289543	TBC1 domain family, member 30 [Source:HGNC Symbol;Acc:29164]
ENSG00000065609	SNAP91	-0.490882	0.0292528	synaptosomal-associated protein, 91kDa [Source:HGNC Symbol;Acc:14986]
ENSG00000168830	HTR1E	-0.809844	0.0296037	5-hydroxytryptamine (serotonin) receptor 1E, G protein-coupled [Source:HGNC Symbol;Acc:5291]
ENSG00000171223	JUNB	0.786245	0.0300137	jun B proto-oncogene [Source:HGNC Symbol;Acc:6205]
ENSG00000198963	RORB	-0.523655	0.0300513	RAR-related orphan receptor B [Source:HGNC Symbol;Acc:10259]
ENSG00000128713	HOXD11	1.54906	0.0310457	homeobox D11 [Source:HGNC Symbol;Acc:5134]
ENSG00000039560	RAI14	-0.546139	0.031296	retinoic acid induced 14 [Source:HGNC Symbol;Acc:14873]
ENSG00000175928	LRRN1	-0.646447	0.031296	leucine rich repeat neuronal 1 [Source:HGNC Symbol;Acc:20980]
ENSG00000136261	BZW2	-0.419494	0.0315218	basic leucine zipper and W2 domains 2 [Source:HGNC Symbol;Acc:18808]
ENSG00000171551	ECEL1	0.853554	0.0315218	endothelin converting enzyme-like 1 [Source:HGNC Symbol;Acc:3147]
ENSG00000225559	AC083867.4	5.38012	0.0319647
ENSG00000108679	LGALS3BP	-0.526597	0.0319647	lectin, galactoside-binding, soluble, 3 binding protein [Source:HGNC Symbol;Acc:6564]
ENSG00000170677	SOCS6	0.483943	0.0319996	suppressor of cytokine signaling 6 [Source:HGNC Symbol;Acc:16833]
ENSG00000182223	ZAR1	-1.24298	0.032321	zygote arrest 1 [Source:HGNC Symbol;Acc:20436]
ENSG00000118004	COLEC11	0.450479	0.0323789	collectin sub-family member 11 [Source:HGNC Symbol;Acc:17213]
ENSG00000151233	GXYLT1	0.460319	0.0323849	glucoside xylosyltransferase 1 [Source:HGNC Symbol;Acc:27482]
ENSG00000168398	BDKRB2	0.826597	0.0329832	bradykinin receptor B2 [Source:HGNC Symbol;Acc:1030]
ENSG00000127920	GNG11	-0.458079	0.0329842	guanine nucleotide binding protein (G protein), gamma 11 [Source:HGNC Symbol;Acc:4403]
ENSG00000173786	CNP	0.503413	0.0329842	2',3'-cyclic nucleotide 3' phosphodiesterase [Source:HGNC Symbol;Acc:2158]
ENSG00000144908	ALDH1L1	-1.67391	0.0330194	aldehyde dehydrogenase 1 family, member L1 [Source:HGNC Symbol;Acc:3978]
ENSG00000163590	PPM1L	-0.495348	0.0330194	protein phosphatase, Mg2+/Mn2+ dependent, 1L [Source:HGNC Symbol;Acc:16381]
ENSG00000151690	MFSD6	-0.553349	0.0332767	major facilitator superfamily domain containing 6 [Source:HGNC Symbol;Acc:24711]
ENSG00000228237	EFCAB14-AS1	-5.13661	0.0340776	EFCAB14 antisense RNA 1 [Source:HGNC Symbol;Acc:44108]
ENSG00000134109	EDEM1	0.442268	0.0344716	ER degradation enhancer, mannosidase alpha-like 1 [Source:HGNC Symbol;Acc:18967]
ENSG00000169499	PLEKHA2	0.63189	0.0349738	pleckstrin homology domain containing, family A (phosphoinositide binding specific) member 2 [Source:HGNC Symbol;Acc:14336]
ENSG00000136574	GATA4	0.486306	0.0357614	GATA binding protein 4 [Source:HGNC Symbol;Acc:4173]
ENSG00000103742	IGDCC4	-1.10552	0.0362967	immunoglobulin superfamily, DCC subclass, member 4 [Source:HGNC Symbol;Acc:13770]
ENSG00000136960	ENPP2	1.59164	0.0365165	ectonucleotide pyrophosphatase/phosphodiesterase 2 [Source:HGNC Symbol;Acc:3357]
ENSG00000204790	CBWD6	-0.81249	0.0370939	COBW domain containing 6 [Source:HGNC Symbol;Acc:31978]
ENSG00000197872	FAM49A	-0.78353	0.0373112	family with sequence similarity 49, member A [Source:HGNC Symbol;Acc:25373]
ENSG00000163050	ADCK3	-0.533861	0.0373819	aarF domain containing kinase 3 [Source:HGNC Symbol;Acc:16812]
ENSG00000124784	RIOK1	-0.471426	0.0380763	RIO kinase 1 [Source:HGNC Symbol;Acc:18656]
ENSG00000137094	DNAJB5	0.552104	0.0384082	DnaJ (Hsp40) homolog, subfamily B, member 5 [Source:HGNC Symbol;Acc:14887]
ENSG00000203685	C1orf95	-1.85036	0.0391428	chromosome 1 open reading frame 95 [Source:HGNC Symbol;Acc:30491]
ENSG00000245067	RP11-12A1.1	-1.7607	0.0392764
ENSG00000224888	RP5-1142A6.2	1.38024	0.0393953
ENSG00000136052	SLC41A2	0.831055	0.0393953	solute carrier family 41, member 2 [Source:HGNC Symbol;Acc:31045]
ENSG00000183929	DUSP5P1	-1.3044	0.0394183	dual specificity phosphatase 5 pseudogene 1 [Source:HGNC Symbol;Acc:32020]
ENSG00000008086	CDKL5	0.799818	0.0404	cyclin-dependent kinase-like 5 [Source:HGNC Symbol;Acc:11411]
ENSG00000256427	RP11-118B22.4	-5.13704	0.0404758
NA	NA	-5.13704	0.0404946	NA
ENSG00000041982	TNC	-0.734486	0.0405048	tenascin C [Source:HGNC Symbol;Acc:5318]
ENSG00000107815	C10orf2	-0.473602	0.0410167	chromosome 10 open reading frame 2 [Source:HGNC Symbol;Acc:1160]
ENSG00000152795	HNRPDL	-0.326716	0.041165	heterogeneous nuclear ribonucleoprotein D-like [Source:HGNC Symbol;Acc:5037]
ENSG00000124942	AHNAK	0.423317	0.041165	AHNAK nucleoprotein [Source:HGNC Symbol;Acc:347]
ENSG00000167772	ANGPTL4	1.0348	0.0412267	angiopoietin-like 4 [Source:HGNC Symbol;Acc:16039]
ENSG00000147255	IGSF1	-0.594461	0.0416806	immunoglobulin superfamily, member 1 [Source:HGNC Symbol;Acc:5948]
ENSG00000236333	TRHDE-AS1	-2.93782	0.042069	TRHDE antisense RNA 1 [Source:HGNC Symbol;Acc:27471]
ENSG00000128482	RNF112	-0.551837	0.0423074	ring finger protein 112 [Source:HGNC Symbol;Acc:12968]
ENSG00000152931	PART1	1.89649	0.0423368	prostate androgen-regulated transcript 1 (non-protein coding) [Source:HGNC Symbol;Acc:17263]
ENSG00000149925	ALDOA	0.400747	0.0423664	aldolase A, fructose-bisphosphate [Source:HGNC Symbol;Acc:414]
ENSG00000113273	ARSB	0.464409	0.0423781	arylsulfatase B [Source:HGNC Symbol;Acc:714]
ENSG00000108270	AATF	-0.443624	0.042583	apoptosis antagonizing transcription factor [Source:HGNC Symbol;Acc:19235]
ENSG00000156689	GLYATL2	0.928375	0.0428513	glycine-N-acyltransferase-like 2 [Source:HGNC Symbol;Acc:24178]
ENSG00000120318	ARAP3	0.455968	0.0433936	ArfGAP with RhoGAP domain, ankyrin repeat and PH domain 3 [Source:HGNC Symbol;Acc:24097]
ENSG00000228032	C14orf144	0.734523	0.0433936	chromosome 14 open reading frame 144 [Source:HGNC Symbol;Acc:20358]
ENSG00000171608	PIK3CD	-0.923879	0.0439704	phosphatidylinositol-4,5-bisphosphate 3-kinase, catalytic subunit delta [Source:HGNC Symbol;Acc:8977]
ENSG00000006016	CRLF1	1.75329	0.0444814	cytokine receptor-like factor 1 [Source:HGNC Symbol;Acc:2364]
ENSG00000233930	RP13-25N22.1	0.840246	0.0453546
ENSG00000165868	HSPA12A	-0.451885	0.0454915	heat shock 70kDa protein 12A [Source:HGNC Symbol;Acc:19022]
ENSG00000136158	SPRY2	-0.441313	0.0465513	sprouty homolog 2 (Drosophila) [Source:HGNC Symbol;Acc:11270]
ENSG00000196872	KIAA1211L	-1.685	0.0477709	KIAA1211-like [Source:HGNC Symbol;Acc:33454]
ENSG00000196927	AC009093.1	-1.88159	0.048324
ENSG00000082497	SERTAD4	-0.508577	0.0492328	SERTA domain containing 4 [Source:HGNC Symbol;Acc:25236]
ENSG00000164929	BAALC	-0.777409	0.0495638	brain and acute leukemia, cytoplasmic [Source:HGNC Symbol;Acc:14333]
ENSG00000163257	DCAF16	-0.406803	0.0496769	DDB1 and CUL4 associated factor 16 [Source:HGNC Symbol;Acc:25987]
