# Supplementary material for: Retinoic acid and TGF-β signalling cooperate to overcome MYCN-induced retinoid resistance
Source: Genome Med. 2017 Feb 10;9:15. doi: 10.1186/s13073-017-0407-3 (PMC5303304; doi:10.1186/s13073-017-0407-3)
Supplement: Additional file 4: Table S3. — Genes differentially expressed by 24-h RA and 48-h Dox co-treatment. (XLSX 54 kb) [file 13073_2017_407_MOESM4_ESM.xlsx]

## Sheet: mycn-sy5y-se.single.24DMSO.vs.2
Table S3. Genes differentially expressed by 24h RA and 48h Dox co-treatment. DE comparison with SY5Y-MYCN control cells.
Ensembl Gene ID	External Gene ID	LogFC	Benjamini-Hochberg	Description
			adjusted p-values
ENSG00000095596	CYP26A1	10.0474	0	cytochrome P450, family 26, subfamily A, polypeptide 1 [Source:HGNC Symbol;Acc:2603]
ENSG00000003137	CYP26B1	9.08067	5.56815e-129	cytochrome P450, family 26, subfamily B, polypeptide 1 [Source:HGNC Symbol;Acc:20581]
ENSG00000134323	MYCN	3.87043	5.98462e-118	v-myc myelocytomatosis viral related oncogene, neuroblastoma derived (avian) [Source:HGNC Symbol;Acc:7559]
ENSG00000162496	DHRS3	8.23147	6.43066e-117	dehydrogenase/reductase (SDR family) member 3 [Source:HGNC Symbol;Acc:17693]
ENSG00000143320	CRABP2	2.89674	1.08444e-111	cellular retinoic acid binding protein 2 [Source:HGNC Symbol;Acc:2339]
ENSG00000165731	RET	1.91386	1.18891e-82	ret proto-oncogene [Source:HGNC Symbol;Acc:9967]
ENSG00000148053	NTRK2	4.11304	1.73751e-65	neurotrophic tyrosine kinase, receptor, type 2 [Source:HGNC Symbol;Acc:8032]
ENSG00000104626	ERI1	2.34725	2.14576e-57	exoribonuclease 1 [Source:HGNC Symbol;Acc:23994]
ENSG00000066382	MPPED2	3.37879	2.2577e-56	metallophosphoesterase domain containing 2 [Source:HGNC Symbol;Acc:1180]
ENSG00000077092	RARB	3.11319	2.94171e-44	retinoic acid receptor, beta [Source:HGNC Symbol;Acc:9865]
ENSG00000166016	ABTB2	3.46112	3.98276e-41	ankyrin repeat and BTB (POZ) domain containing 2 [Source:HGNC Symbol;Acc:23842]
ENSG00000168348	INSM2	-2.71584	6.05595e-40	insulinoma-associated 2 [Source:HGNC Symbol;Acc:17539]
ENSG00000183287	CCBE1	4.81344	1.89624e-38	collagen and calcium binding EGF domains 1 [Source:HGNC Symbol;Acc:29426]
ENSG00000122585	NPY	-2.40211	1.77648e-37	neuropeptide Y [Source:HGNC Symbol;Acc:7955]
ENSG00000196167	C11orf92	4.78841	3.07399e-33	chromosome 11 open reading frame 92 [Source:HGNC Symbol;Acc:33789]
ENSG00000254656	RTL1	-2.07222	7.41065e-33	retrotransposon-like 1 [Source:HGNC Symbol;Acc:14665]
ENSG00000136997	MYC	-3.37545	6.62711e-32	v-myc myelocytomatosis viral oncogene homolog (avian) [Source:HGNC Symbol;Acc:7553]
ENSG00000172572	PDE3A	-2.31017	2.54771e-30	phosphodiesterase 3A, cGMP-inhibited [Source:HGNC Symbol;Acc:8778]
ENSG00000026025	VIM	-1.5696	1.92616e-28	vimentin [Source:HGNC Symbol;Acc:12692]
ENSG00000150672	DLG2	3.30639	6.04319e-28	discs, large homolog 2 (Drosophila) [Source:HGNC Symbol;Acc:2901]
ENSG00000121966	CXCR4	-2.176	2.39652e-24	chemokine (C-X-C motif) receptor 4 [Source:HGNC Symbol;Acc:2561]
ENSG00000182022	CHST15	-4.29591	7.28881e-24	carbohydrate (N-acetylgalactosamine 4-sulfate 6-O) sulfotransferase 15 [Source:HGNC Symbol;Acc:18137]
ENSG00000165606	DRGX	-2.96751	8.80503e-24	dorsal root ganglia homeobox [Source:HGNC Symbol;Acc:21536]
ENSG00000197106	SLC6A17	3.6709	1.09195e-23	solute carrier family 6, member 17 [Source:HGNC Symbol;Acc:31399]
ENSG00000147256	ARHGAP36	-1.57866	1.09195e-23	Rho GTPase activating protein 36 [Source:HGNC Symbol;Acc:26388]
ENSG00000185559	DLK1	-1.7303	5.44766e-22	delta-like 1 homolog (Drosophila) [Source:HGNC Symbol;Acc:2907]
ENSG00000139174	PRICKLE1	2.65931	8.0685e-22	prickle homolog 1 (Drosophila) [Source:HGNC Symbol;Acc:17019]
ENSG00000043143	PHF15	2.17054	9.44248e-22	PHD finger protein 15 [Source:HGNC Symbol;Acc:22984]
ENSG00000178623	GPR35	3.93249	7.4422e-21	G protein-coupled receptor 35 [Source:HGNC Symbol;Acc:4492]
ENSG00000027075	PRKCH	2.2192	3.10273e-19	protein kinase C, eta [Source:HGNC Symbol;Acc:9403]
ENSG00000105825	TFPI2	-1.59583	4.63114e-19	tissue factor pathway inhibitor 2 [Source:HGNC Symbol;Acc:11761]
ENSG00000143248	RGS5	-0.517924	2.71712e-18	regulator of G-protein signaling 5 [Source:HGNC Symbol;Acc:10001]
ENSG00000016082	ISL1	-1.54913	6.91078e-18	ISL LIM homeobox 1 [Source:HGNC Symbol;Acc:6132]
ENSG00000198959	TGM2	2.65941	8.29897e-18	transglutaminase 2 (C polypeptide, protein-glutamine-gamma-glutamyltransferase) [Source:HGNC Symbol;Acc:11778]
ENSG00000221866	PLXNA4	-1.557	2.61606e-17	plexin A4 [Source:HGNC Symbol;Acc:9102]
ENSG00000234224	TMEM229A	-1.49367	2.14814e-16	transmembrane protein 229A [Source:HGNC Symbol;Acc:37279]
ENSG00000116183	PAPPA2	2.77695	2.28302e-16	pappalysin 2 [Source:HGNC Symbol;Acc:14615]
ENSG00000139292	LGR5	-1.3653	3.17822e-16	leucine-rich repeat containing G protein-coupled receptor 5 [Source:HGNC Symbol;Acc:4504]
ENSG00000089169	RPH3A	-1.46401	4.09767e-16	rabphilin 3A homolog (mouse) [Source:HGNC Symbol;Acc:17056]
ENSG00000141668	CBLN2	-2.40237	1.83939e-15	cerebellin 2 precursor [Source:HGNC Symbol;Acc:1544]
ENSG00000049130	KITLG	1.89249	1.83939e-15	KIT ligand [Source:HGNC Symbol;Acc:6343]
ENSG00000242265	PEG10	-1.00816	4.19159e-15	paternally expressed 10 [Source:HGNC Symbol;Acc:14005]
ENSG00000127920	GNG11	-1.33825	9.20548e-15	guanine nucleotide binding protein (G protein), gamma 11 [Source:HGNC Symbol;Acc:4403]
ENSG00000177374	HIC1	3.75854	1.1808e-14	hypermethylated in cancer 1 [Source:HGNC Symbol;Acc:4909]
ENSG00000197406	DIO3	-4.88007	2.86929e-14	deiodinase, iodothyronine, type III [Source:HGNC Symbol;Acc:2885]
ENSG00000095015	MAP3K1	-1.28028	3.33876e-14	mitogen-activated protein kinase kinase kinase 1, E3 ubiquitin protein ligase [Source:HGNC Symbol;Acc:6848]
ENSG00000072182	ASIC4	2.10312	3.65982e-14	acid-sensing (proton-gated) ion channel family member 4 [Source:HGNC Symbol;Acc:21263]
ENSG00000080644	CHRNA3	-1.20096	4.16097e-14	cholinergic receptor, nicotinic, alpha 3 (neuronal) [Source:HGNC Symbol;Acc:1957]
ENSG00000075223	SEMA3C	-1.43676	4.69802e-14	sema domain, immunoglobulin domain (Ig), short basic domain, secreted, (semaphorin) 3C [Source:HGNC Symbol;Acc:10725]
ENSG00000183092	BEGAIN	-1.66039	6.50017e-14	brain-enriched guanylate kinase-associated [Source:HGNC Symbol;Acc:24163]
ENSG00000175879	HOXD8	1.53206	1.95559e-13	homeobox D8 [Source:HGNC Symbol;Acc:5139]
ENSG00000140332	TLE3	1.25969	2.56405e-13	transducin-like enhancer of split 3 (E(sp1) homolog, Drosophila) [Source:HGNC Symbol;Acc:11839]
ENSG00000166482	MFAP4	-1.2588	3.26966e-13	microfibrillar-associated protein 4 [Source:HGNC Symbol;Acc:7035]
ENSG00000210082	MT-RNR2	-0.419834	3.99179e-13	mitochondrially encoded 16S RNA [Source:HGNC Symbol;Acc:7471]
ENSG00000003147	ICA1	-1.30475	4.63281e-13	islet cell autoantigen 1, 69kDa [Source:HGNC Symbol;Acc:5343]
ENSG00000155011	DKK2	2.09287	5.57186e-13	dickkopf 2 homolog (Xenopus laevis) [Source:HGNC Symbol;Acc:2892]
ENSG00000054803	CBLN4	-4.29837	7.87022e-13	cerebellin 4 precursor [Source:HGNC Symbol;Acc:16231]
ENSG00000112936	C7	-0.938507	1.1601e-12	complement component 7 [Source:HGNC Symbol;Acc:1346]
ENSG00000050767	COL23A1	2.96007	1.2156e-12	collagen, type XXIII, alpha 1 [Source:HGNC Symbol;Acc:22990]
ENSG00000143333	RGS16	1.38358	1.46419e-12	regulator of G-protein signaling 16 [Source:HGNC Symbol;Acc:9997]
ENSG00000089199	CHGB	-1.0859	1.91923e-12	chromogranin B (secretogranin 1) [Source:HGNC Symbol;Acc:1930]
ENSG00000064666	CNN2	1.43974	1.99001e-12	calponin 2 [Source:HGNC Symbol;Acc:2156]
ENSG00000163364	AC017048.3	1.8359	5.21721e-12
ENSG00000170166	HOXD4	1.65794	5.38703e-12	homeobox D4 [Source:HGNC Symbol;Acc:5138]
ENSG00000170017	ALCAM	-1.01826	7.95048e-12	activated leukocyte cell adhesion molecule [Source:HGNC Symbol;Acc:400]
ENSG00000150750	C11orf53	7.47256	1.30923e-11	chromosome 11 open reading frame 53 [Source:HGNC Symbol;Acc:30527]
ENSG00000128709	HOXD9	1.58686	4.90102e-11	homeobox D9 [Source:HGNC Symbol;Acc:5140]
ENSG00000146674	IGFBP3	-1.84255	5.38022e-11	insulin-like growth factor binding protein 3 [Source:HGNC Symbol;Acc:5472]
ENSG00000064692	SNCAIP	2.19718	2.61056e-10	synuclein, alpha interacting protein [Source:HGNC Symbol;Acc:11139]
ENSG00000103546	SLC6A2	-0.883894	2.70865e-10	solute carrier family 6 (neurotransmitter transporter, noradrenalin), member 2 [Source:HGNC Symbol;Acc:11048]
ENSG00000148848	ADAM12	-1.16411	3.0281e-10	ADAM metallopeptidase domain 12 [Source:HGNC Symbol;Acc:190]
ENSG00000104368	PLAT	1.62393	5.66777e-10	plasminogen activator, tissue [Source:HGNC Symbol;Acc:9051]
ENSG00000104435	STMN2	-0.737893	7.26848e-10	stathmin-like 2 [Source:HGNC Symbol;Acc:10577]
ENSG00000166833	NAV2	0.899653	7.26848e-10	neuron navigator 2 [Source:HGNC Symbol;Acc:15997]
ENSG00000123454	DBH	-0.933604	8.10958e-10	dopamine beta-hydroxylase (dopamine beta-monooxygenase) [Source:HGNC Symbol;Acc:2689]
ENSG00000169432	SCN9A	-2.39501	1.13867e-09	sodium channel, voltage-gated, type IX, alpha subunit [Source:HGNC Symbol;Acc:10597]
ENSG00000075035	WSCD2	1.71879	1.84158e-09	WSC domain containing 2 [Source:HGNC Symbol;Acc:29117]
ENSG00000136960	ENPP2	3.1271	1.86835e-09	ectonucleotide pyrophosphatase/phosphodiesterase 2 [Source:HGNC Symbol;Acc:3357]
ENSG00000083857	FAT1	-1.08993	1.87032e-09	FAT tumor suppressor homolog 1 (Drosophila) [Source:HGNC Symbol;Acc:3595]
ENSG00000170091	NSG2	-0.929508	2.11212e-09	Neuron-specific protein family member 2 [Source:UniProtKB/Swiss-Prot;Acc:Q9Y328]
ENSG00000181072	CHRM2	-2.88259	2.77727e-09	cholinergic receptor, muscarinic 2 [Source:HGNC Symbol;Acc:1951]
ENSG00000260412	RP11-438B23.2	-2.70306	4.2391e-09
ENSG00000174600	CMKLR1	1.98123	4.2391e-09	chemokine-like receptor 1 [Source:HGNC Symbol;Acc:2121]
ENSG00000125170	DOK4	-0.978281	4.2391e-09	docking protein 4 [Source:HGNC Symbol;Acc:19868]
ENSG00000164684	ZNF704	-0.898476	4.58036e-09	zinc finger protein 704 [Source:HGNC Symbol;Acc:32291]
ENSG00000174482	LINGO2	-2.39667	4.58036e-09	leucine rich repeat and Ig domain containing 2 [Source:HGNC Symbol;Acc:21207]
ENSG00000154328	NEIL2	1.33873	5.16901e-09	nei endonuclease VIII-like 2 (E. coli) [Source:HGNC Symbol;Acc:18956]
ENSG00000107984	DKK1	-0.948451	5.44908e-09	dickkopf 1 homolog (Xenopus laevis) [Source:HGNC Symbol;Acc:2891]
ENSG00000171004	HS6ST2	-1.16933	6.43541e-09	heparan sulfate 6-O-sulfotransferase 2 [Source:HGNC Symbol;Acc:19133]
ENSG00000143473	KCNH1	-3.19311	8.0075e-09	potassium voltage-gated channel, subfamily H (eag-related), member 1 [Source:HGNC Symbol;Acc:6250]
ENSG00000167767	KRT80	1.91101	1.28514e-08	keratin 80 [Source:HGNC Symbol;Acc:27056]
ENSG00000183654	2011-03-01	-1.07698	1.28514e-08	membrane-associated ring finger (C3HC4) 11 [Source:HGNC Symbol;Acc:33609]
ENSG00000258498	DIO3OS	-3.73807	1.33847e-08	DIO3 opposite strand/antisense RNA (head to head) [Source:HGNC Symbol;Acc:20348]
ENSG00000240583	AQP1	1.58018	1.91971e-08	aquaporin 1 (Colton blood group) [Source:HGNC Symbol;Acc:633]
ENSG00000150637	CD226	4.2086	2.25264e-08	CD226 molecule [Source:HGNC Symbol;Acc:16961]
ENSG00000110675	ELMOD1	1.78761	3.19734e-08	ELMO/CED-12 domain containing 1 [Source:HGNC Symbol;Acc:25334]
ENSG00000182836	PLCXD3	-1.02732	4.31039e-08	phosphatidylinositol-specific phospholipase C, X domain containing 3 [Source:HGNC Symbol;Acc:31822]
ENSG00000154229	PRKCA	-1.24102	5.43963e-08	protein kinase C, alpha [Source:HGNC Symbol;Acc:9393]
ENSG00000080031	PTPRH	1.92947	5.87573e-08	protein tyrosine phosphatase, receptor type, H [Source:HGNC Symbol;Acc:9672]
ENSG00000018236	CNTN1	-1.32739	7.22335e-08	contactin 1 [Source:HGNC Symbol;Acc:2171]
ENSG00000143850	PLEKHA6	0.944487	8.55271e-08	pleckstrin homology domain containing, family A member 6 [Source:HGNC Symbol;Acc:17053]
ENSG00000074800	ENO1	0.540667	8.76713e-08	enolase 1, (alpha) [Source:HGNC Symbol;Acc:3350]
ENSG00000005108	THSD7A	-1.07907	1.09141e-07	thrombospondin, type I, domain containing 7A [Source:HGNC Symbol;Acc:22207]
ENSG00000109132	PHOX2B	-0.94583	1.42597e-07	paired-like homeobox 2b [Source:HGNC Symbol;Acc:9143]
ENSG00000214290	C11orf93	6.86677	1.46732e-07	chromosome 11 open reading frame 93 [Source:HGNC Symbol;Acc:26978]
ENSG00000116741	RGS2	1.11604	1.46732e-07	regulator of G-protein signaling 2, 24kDa [Source:HGNC Symbol;Acc:9998]
ENSG00000166147	FBN1	-1.19108	1.53378e-07	fibrillin 1 [Source:HGNC Symbol;Acc:3603]
ENSG00000164929	BAALC	-2.83228	1.59562e-07	brain and acute leukemia, cytoplasmic [Source:HGNC Symbol;Acc:14333]
ENSG00000171951	SCG2	0.910547	1.67198e-07	secretogranin II [Source:HGNC Symbol;Acc:10575]
ENSG00000117016	RIMS3	-1.08457	1.8763e-07	regulating synaptic membrane exocytosis 3 [Source:HGNC Symbol;Acc:21292]
ENSG00000162374	ELAVL4	-0.764384	3.13386e-07	ELAV (embryonic lethal, abnormal vision, Drosophila)-like 4 [Source:HGNC Symbol;Acc:3315]
ENSG00000077279	DCX	-0.897819	3.64064e-07	doublecortin [Source:HGNC Symbol;Acc:2714]
ENSG00000184828	ZBTB7C	-2.19985	3.99854e-07	zinc finger and BTB domain containing 7C [Source:HGNC Symbol;Acc:31700]
ENSG00000163947	ARHGEF3	1.49441	5.38965e-07	Rho guanine nucleotide exchange factor (GEF) 3 [Source:HGNC Symbol;Acc:683]
ENSG00000118263	KLF7	-0.967921	5.54694e-07	Kruppel-like factor 7 (ubiquitous) [Source:HGNC Symbol;Acc:6350]
ENSG00000171094	ALK	-1.02266	6.19314e-07	anaplastic lymphoma receptor tyrosine kinase [Source:HGNC Symbol;Acc:427]
ENSG00000107623	GDF10	2.69877	6.19314e-07	growth differentiation factor 10 [Source:HGNC Symbol;Acc:4215]
ENSG00000215218	UBE2QL1	-1.21644	6.47782e-07	ubiquitin-conjugating enzyme E2Q family-like 1 [Source:HGNC Symbol;Acc:37269]
ENSG00000132437	DDC	-0.904779	9.13311e-07	dopa decarboxylase (aromatic L-amino acid decarboxylase) [Source:HGNC Symbol;Acc:2719]
ENSG00000198570	RD3	-1.16543	9.63717e-07	retinal degeneration 3 [Source:HGNC Symbol;Acc:19689]
ENSG00000133401	PDZD2	-2.0805	1.10132e-06	PDZ domain containing 2 [Source:HGNC Symbol;Acc:18486]
ENSG00000010278	CD9	-2.24807	1.2577e-06	CD9 molecule [Source:HGNC Symbol;Acc:1709]
ENSG00000117971	CHRNB4	-1.32485	1.34102e-06	cholinergic receptor, nicotinic, beta 4 (neuronal) [Source:HGNC Symbol;Acc:1964]
ENSG00000134107	BHLHE40	2.5185	1.46736e-06	basic helix-loop-helix family, member e40 [Source:HGNC Symbol;Acc:1046]
ENSG00000008196	TFAP2B	-0.706264	1.53634e-06	transcription factor AP-2 beta (activating enhancer binding protein 2 beta) [Source:HGNC Symbol;Acc:11743]
ENSG00000146648	EGFR	-1.00468	1.66904e-06	epidermal growth factor receptor [Source:HGNC Symbol;Acc:3236]
ENSG00000087253	LPCAT2	-0.944702	1.81579e-06	lysophosphatidylcholine acyltransferase 2 [Source:HGNC Symbol;Acc:26032]
ENSG00000143324	XPR1	-0.75014	1.87245e-06	xenotropic and polytropic retrovirus receptor 1 [Source:HGNC Symbol;Acc:12827]
ENSG00000119866	BCL11A	1.69936	1.87769e-06	B-cell CLL/lymphoma 11A (zinc finger protein) [Source:HGNC Symbol;Acc:13221]
ENSG00000071242	RPS6KA2	-1.04119	1.89043e-06	ribosomal protein S6 kinase, 90kDa, polypeptide 2 [Source:HGNC Symbol;Acc:10431]
ENSG00000251562	MALAT1	-0.792095	2.36703e-06	metastasis associated lung adenocarcinoma transcript 1 (non-protein coding) [Source:HGNC Symbol;Acc:29665]
ENSG00000091129	NRCAM	-0.698957	2.37717e-06	neuronal cell adhesion molecule [Source:HGNC Symbol;Acc:7994]
ENSG00000131979	GCH1	-0.921619	2.49288e-06	GTP cyclohydrolase 1 [Source:HGNC Symbol;Acc:4193]
ENSG00000159388	BTG2	1.25182	2.6484e-06	BTG family, member 2 [Source:HGNC Symbol;Acc:1131]
ENSG00000145198	VWA5B2	-2.57246	2.6928e-06	von Willebrand factor A domain containing 5B2 [Source:HGNC Symbol;Acc:25144]
ENSG00000060709	RIMBP2	-0.889646	2.80217e-06	RIMS binding protein 2 [Source:HGNC Symbol;Acc:30339]
ENSG00000128710	HOXD10	1.55947	3.10347e-06	homeobox D10 [Source:HGNC Symbol;Acc:5133]
ENSG00000234944	RP11-124O11.1	1.53196	3.29507e-06
ENSG00000107485	GATA3	-0.820917	3.48392e-06	GATA binding protein 3 [Source:HGNC Symbol;Acc:4172]
ENSG00000156687	UNC5D	-2.39538	3.48392e-06	unc-5 homolog D (C. elegans) [Source:HGNC Symbol;Acc:18634]
ENSG00000131094	C1QL1	-1.66786	3.48392e-06	complement component 1, q subcomponent-like 1 [Source:HGNC Symbol;Acc:24182]
ENSG00000197872	FAM49A	-2.20244	4.04069e-06	family with sequence similarity 49, member A [Source:HGNC Symbol;Acc:25373]
ENSG00000164733	CTSB	0.798324	4.39678e-06	cathepsin B [Source:HGNC Symbol;Acc:2527]
ENSG00000239672	NME1	0.811625	4.89158e-06	NME/NM23 nucleoside diphosphate kinase 1 [Source:HGNC Symbol;Acc:7849]
ENSG00000139352	ASCL1	-1.22691	6.59696e-06	achaete-scute complex homolog 1 (Drosophila) [Source:HGNC Symbol;Acc:738]
ENSG00000144642	RBMS3	-0.889468	6.6655e-06	RNA binding motif, single stranded interacting protein 3 [Source:HGNC Symbol;Acc:13427]
ENSG00000173281	PPP1R3B	0.976462	8.17907e-06	protein phosphatase 1, regulatory subunit 3B [Source:HGNC Symbol;Acc:14942]
ENSG00000251011	RP11-402L6.1	-2.68996	9.21003e-06
ENSG00000129757	CDKN1C	-1.66445	9.22617e-06	cyclin-dependent kinase inhibitor 1C (p57, Kip2) [Source:HGNC Symbol;Acc:1786]
ENSG00000259946	RP11-490G2.2	-2.68966	9.22617e-06
ENSG00000171451	DSEL	-1.15988	9.22617e-06	dermatan sulfate epimerase-like [Source:HGNC Symbol;Acc:18144]
ENSG00000214595	EML6	-1.20425	9.39319e-06	echinoderm microtubule associated protein like 6 [Source:HGNC Symbol;Acc:35412]
ENSG00000181163	NPM1	0.564872	9.80431e-06	nucleophosmin (nucleolar phosphoprotein B23, numatrin) [Source:HGNC Symbol;Acc:7910]
ENSG00000162407	PPAP2B	-1.36971	1.02454e-05	phosphatidic acid phosphatase type 2B [Source:HGNC Symbol;Acc:9229]
ENSG00000154556	SORBS2	-1.77027	1.06698e-05	sorbin and SH3 domain containing 2 [Source:HGNC Symbol;Acc:24098]
ENSG00000105894	PTN	-0.991878	1.11695e-05	pleiotrophin [Source:HGNC Symbol;Acc:9630]
ENSG00000137760	ALKBH8	1.12288	1.23031e-05	alkB, alkylation repair homolog 8 (E. coli) [Source:HGNC Symbol;Acc:25189]
ENSG00000106034	CPED1	1.20178	1.25709e-05	cadherin-like and PC-esterase domain containing 1 [Source:HGNC Symbol;Acc:26159]
ENSG00000164118	CEP44	-0.747268	1.29558e-05	centrosomal protein 44kDa [Source:HGNC Symbol;Acc:29356]
ENSG00000250742	RP11-834C11.4	1.19047	1.48744e-05
ENSG00000128714	HOXD13	1.52084	1.61197e-05	homeobox D13 [Source:HGNC Symbol;Acc:5136]
ENSG00000237125	RP11-471J12.1	-0.694987	1.61197e-05
ENSG00000041982	TNC	-1.65199	2.02034e-05	tenascin C [Source:HGNC Symbol;Acc:5318]
ENSG00000171617	ENC1	-0.878413	2.02034e-05	ectodermal-neural cortex 1 (with BTB domain) [Source:HGNC Symbol;Acc:3345]
ENSG00000131711	MAP1B	-0.626335	2.13248e-05	microtubule-associated protein 1B [Source:HGNC Symbol;Acc:6836]
ENSG00000152495	CAMK4	-0.876688	2.14806e-05	calcium/calmodulin-dependent protein kinase IV [Source:HGNC Symbol;Acc:1464]
ENSG00000187323	DCC	-3.24476	2.16708e-05	deleted in colorectal carcinoma [Source:HGNC Symbol;Acc:2701]
ENSG00000141524	TMC6	1.59631	2.16708e-05	transmembrane channel-like 6 [Source:HGNC Symbol;Acc:18021]
ENSG00000138119	MYOF	4.06851	2.18284e-05	myoferlin [Source:HGNC Symbol;Acc:3656]
ENSG00000111266	DUSP16	0.892238	2.18733e-05	dual specificity phosphatase 16 [Source:HGNC Symbol;Acc:17909]
ENSG00000100678	SLC8A3	-0.982656	2.43504e-05	solute carrier family 8 (sodium/calcium exchanger), member 3 [Source:HGNC Symbol;Acc:11070]
ENSG00000145362	ANK2	-0.873059	2.51786e-05	ankyrin 2, neuronal [Source:HGNC Symbol;Acc:493]
ENSG00000078699	CBFA2T2	-0.822417	2.51875e-05	core-binding factor, runt domain, alpha subunit 2; translocated to, 2 [Source:HGNC Symbol;Acc:1536]
ENSG00000173482	PTPRM	-1.32146	3.32141e-05	protein tyrosine phosphatase, receptor type, M [Source:HGNC Symbol;Acc:9675]
ENSG00000163331	DAPL1	6.32498	3.65123e-05	death associated protein-like 1 [Source:HGNC Symbol;Acc:21490]
ENSG00000082781	ITGB5	0.77213	4.2436e-05	integrin, beta 5 [Source:HGNC Symbol;Acc:6160]
ENSG00000170558	CDH2	-0.806111	4.29108e-05	cadherin 2, type 1, N-cadherin (neuronal) [Source:HGNC Symbol;Acc:1759]
ENSG00000182771	GRID1	-1.59338	4.29656e-05	glutamate receptor, ionotropic, delta 1 [Source:HGNC Symbol;Acc:4575]
ENSG00000082684	SEMA5B	-1.64646	4.33406e-05	sema domain, seven thrombospondin repeats (type 1 and type 1-like), transmembrane domain (TM) and short cytoplasmic domain, (semaphorin) 5B [Source:HGNC Symbol;Acc:10737]
ENSG00000259439	RP11-89K21.1	-1.37937	4.36905e-05
ENSG00000114767	RRP9	1.01815	4.38578e-05	ribosomal RNA processing 9, small subunit (SSU) processome component, homolog (yeast) [Source:HGNC Symbol;Acc:16829]
ENSG00000143153	ATP1B1	-0.786494	4.78438e-05	ATPase, Na+/K+ transporting, beta 1 polypeptide [Source:HGNC Symbol;Acc:804]
ENSG00000198846	TOX	-0.91911	4.95211e-05	thymocyte selection-associated high mobility group box [Source:HGNC Symbol;Acc:18988]
ENSG00000149256	TENM4	-0.840561	5.32571e-05	teneurin transmembrane protein 4 [Source:HGNC Symbol;Acc:29945]
ENSG00000141150	RASL10B	0.98937	5.60164e-05	RAS-like, family 10, member B [Source:HGNC Symbol;Acc:30295]
ENSG00000177335	C8orf31	1.53439	6.73063e-05	chromosome 8 open reading frame 31 [Source:HGNC Symbol;Acc:26731]
ENSG00000164211	STARD4	-0.833304	7.02279e-05	StAR-related lipid transfer (START) domain containing 4 [Source:HGNC Symbol;Acc:18058]
ENSG00000259017	RP11-561B11.6	-1.92292	7.08154e-05
ENSG00000145685	LHFPL2	0.77206	7.1497e-05	lipoma HMGIC fusion partner-like 2 [Source:HGNC Symbol;Acc:6588]
ENSG00000153233	PTPRR	-1.1893	7.8037e-05	protein tyrosine phosphatase, receptor type, R [Source:HGNC Symbol;Acc:9680]
ENSG00000189056	RELN	-1.12206	9.48434e-05	reelin [Source:HGNC Symbol;Acc:9957]
ENSG00000114315	HES1	1.45664	9.51172e-05	hairy and enhancer of split 1, (Drosophila) [Source:HGNC Symbol;Acc:5192]
ENSG00000140416	TPM1	-0.782085	9.67254e-05	tropomyosin 1 (alpha) [Source:HGNC Symbol;Acc:12010]
ENSG00000145248	SLC10A4	-1.11997	9.73933e-05	solute carrier family 10 (sodium/bile acid cotransporter family), member 4 [Source:HGNC Symbol;Acc:22980]
ENSG00000134115	CNTN6	-2.0408	0.000100158	contactin 6 [Source:HGNC Symbol;Acc:2176]
ENSG00000082929	C4orf6	4.53702	0.000104785	chromosome 4 open reading frame 6 [Source:HGNC Symbol;Acc:13716]
ENSG00000114115	RBP1	0.668201	0.00010933	retinol binding protein 1, cellular [Source:HGNC Symbol;Acc:9919]
ENSG00000078114	NEBL	1.23732	0.00010933	nebulette [Source:HGNC Symbol;Acc:16932]
ENSG00000165029	ABCA1	2.67583	0.00011243	ATP-binding cassette, sub-family A (ABC1), member 1 [Source:HGNC Symbol;Acc:29]
ENSG00000104327	CALB1	-1.60405	0.000118771	calbindin 1, 28kDa [Source:HGNC Symbol;Acc:1434]
ENSG00000140937	CDH11	-0.859791	0.000123617	cadherin 11, type 2, OB-cadherin (osteoblast) [Source:HGNC Symbol;Acc:1750]
ENSG00000248927	CTD-2334D19.1	-4.21862	0.000126101
ENSG00000119508	NR4A3	-2.07753	0.00014261	nuclear receptor subfamily 4, group A, member 3 [Source:HGNC Symbol;Acc:7982]
ENSG00000159307	SCUBE1	1.42375	0.000144132	signal peptide, CUB domain, EGF-like 1 [Source:HGNC Symbol;Acc:13441]
ENSG00000134333	LDHA	0.507562	0.000146715	lactate dehydrogenase A [Source:HGNC Symbol;Acc:6535]
ENSG00000196498	NCOR2	0.87745	0.000151981	nuclear receptor corepressor 2 [Source:HGNC Symbol;Acc:7673]
ENSG00000172789	HOXC5	1.33335	0.000169865	homeobox C5 [Source:HGNC Symbol;Acc:5127]
ENSG00000176887	SOX11	-0.65472	0.000169865	SRY (sex determining region Y)-box 11 [Source:HGNC Symbol;Acc:11191]
ENSG00000005020	SKAP2	1.2296	0.000169968	src kinase associated phosphoprotein 2 [Source:HGNC Symbol;Acc:15687]
ENSG00000204136	GGTA1P	-1.88249	0.000169968	glycoprotein, alpha-galactosyltransferase 1 pseudogene [Source:HGNC Symbol;Acc:4253]
ENSG00000078549	ADCYAP1R1	-0.82983	0.000170121	adenylate cyclase activating polypeptide 1 (pituitary) receptor type I [Source:HGNC Symbol;Acc:242]
ENSG00000132294	EFR3A	-0.896889	0.000198571	EFR3 homolog A (S. cerevisiae) [Source:HGNC Symbol;Acc:28970]
ENSG00000167173	C15orf39	1.28613	0.000201173	chromosome 15 open reading frame 39 [Source:HGNC Symbol;Acc:24497]
ENSG00000100095	SEZ6L	-0.87005	0.000205798	seizure related 6 homolog (mouse)-like [Source:HGNC Symbol;Acc:10763]
ENSG00000152503	TRIM36	-0.973942	0.000211785	tripartite motif containing 36 [Source:HGNC Symbol;Acc:16280]
ENSG00000198910	L1CAM	-0.837558	0.000219784	L1 cell adhesion molecule [Source:HGNC Symbol;Acc:6470]
ENSG00000261179	RP11-13L2.4	-1.67776	0.000221633
NA	NA	1.44805	0.000226133	NA
ENSG00000171444	MCC	0.746401	0.000234694	mutated in colorectal cancers [Source:HGNC Symbol;Acc:6935]
ENSG00000181418	DDN	1.65	0.000247055	dendrin [Source:HGNC Symbol;Acc:24458]
ENSG00000088756	ARHGAP28	0.853544	0.000256814	Rho GTPase activating protein 28 [Source:HGNC Symbol;Acc:25509]
ENSG00000170775	GPR37	-1.81523	0.000268594	G protein-coupled receptor 37 (endothelin receptor type B-like) [Source:HGNC Symbol;Acc:4494]
ENSG00000133863	TEX15	0.784131	0.000281603	testis expressed 15 [Source:HGNC Symbol;Acc:11738]
ENSG00000071575	TRIB2	-0.787791	0.000282938	tribbles homolog 2 (Drosophila) [Source:HGNC Symbol;Acc:30809]
ENSG00000106829	TLE4	-0.888213	0.000291775	transducin-like enhancer of split 4 (E(sp1) homolog, Drosophila) [Source:HGNC Symbol;Acc:11840]
ENSG00000183780	SLC35F3	-1.50289	0.000294494	solute carrier family 35, member F3 [Source:HGNC Symbol;Acc:23616]
ENSG00000144891	AGTR1	-1.58389	0.000294973	angiotensin II receptor, type 1 [Source:HGNC Symbol;Acc:336]
ENSG00000125869	LAMP5	-0.836112	0.000300264	lysosomal-associated membrane protein family, member 5 [Source:HGNC Symbol;Acc:16097]
ENSG00000144045	DQX1	0.804619	0.000347151	DEAQ box RNA-dependent ATPase 1 [Source:HGNC Symbol;Acc:20410]
ENSG00000173334	TRIB1	1.17302	0.000364622	tribbles homolog 1 (Drosophila) [Source:HGNC Symbol;Acc:16891]
ENSG00000117114	LPHN2	-0.559269	0.000374098	latrophilin 2 [Source:HGNC Symbol;Acc:18582]
ENSG00000182718	ANXA2	-0.926097	0.000383879	annexin A2 [Source:HGNC Symbol;Acc:537]
ENSG00000218336	TENM3	-0.752906	0.000384126	teneurin transmembrane protein 3 [Source:HGNC Symbol;Acc:29944]
ENSG00000127074	RGS13	2.14485	0.000384377	regulator of G-protein signaling 13 [Source:HGNC Symbol;Acc:9995]
ENSG00000007171	NOS2	1.58131	0.000385029	nitric oxide synthase 2, inducible [Source:HGNC Symbol;Acc:7873]
ENSG00000145194	ECE2	1.38318	0.000390803	endothelin converting enzyme 2 [Source:HGNC Symbol;Acc:13275]
ENSG00000242732	RGAG4	-0.82402	0.000396469	retrotransposon gag domain containing 4 [Source:HGNC Symbol;Acc:29430]
ENSG00000147255	IGSF1	-1.18492	0.000404406	immunoglobulin superfamily, member 1 [Source:HGNC Symbol;Acc:5948]
ENSG00000132329	RAMP1	1.04738	0.000408672	receptor (G protein-coupled) activity modifying protein 1 [Source:HGNC Symbol;Acc:9843]
ENSG00000075043	KCNQ2	0.796313	0.000461144	potassium voltage-gated channel, KQT-like subfamily, member 2 [Source:HGNC Symbol;Acc:6296]
ENSG00000087086	FTL	0.632598	0.000465815	ferritin, light polypeptide [Source:HGNC Symbol;Acc:3999]
ENSG00000184838	PRR16	-1.3758	0.000468416	proline rich 16 [Source:HGNC Symbol;Acc:29654]
ENSG00000221077	AL117190.1	-2.0818	0.000472892
ENSG00000168830	HTR1E	-1.52191	0.000497384	5-hydroxytryptamine (serotonin) receptor 1E, G protein-coupled [Source:HGNC Symbol;Acc:5291]
ENSG00000145147	SLIT2	1.22581	0.000517352	slit homolog 2 (Drosophila) [Source:HGNC Symbol;Acc:11086]
ENSG00000104219	ZDHHC2	-1.47534	0.0005435	zinc finger, DHHC-type containing 2 [Source:HGNC Symbol;Acc:18469]
ENSG00000111859	NEDD9	1.01651	0.0005435	neural precursor cell expressed, developmentally down-regulated 9 [Source:HGNC Symbol;Acc:7733]
ENSG00000153956	CACNA2D1	-0.75855	0.000558591	calcium channel, voltage-dependent, alpha 2/delta subunit 1 [Source:HGNC Symbol;Acc:1399]
ENSG00000102466	FGF14	-1.86944	0.000575987	fibroblast growth factor 14 [Source:HGNC Symbol;Acc:3671]
ENSG00000120875	DUSP4	-0.712886	0.000575987	dual specificity phosphatase 4 [Source:HGNC Symbol;Acc:3070]
ENSG00000185950	IRS2	-0.717247	0.000618301	insulin receptor substrate 2 [Source:HGNC Symbol;Acc:6126]
ENSG00000128567	PODXL	-0.925493	0.000632528	podocalyxin-like [Source:HGNC Symbol;Acc:9171]
ENSG00000116147	TNR	1.54225	0.000632528	tenascin R [Source:HGNC Symbol;Acc:11953]
ENSG00000182957	SPATA13	1.01102	0.000753088	spermatogenesis associated 13 [Source:HGNC Symbol;Acc:23222]
ENSG00000168505	GBX2	1.71112	0.000753088	gastrulation brain homeobox 2 [Source:HGNC Symbol;Acc:4186]
ENSG00000141441	GAREM	-0.705747	0.000756553	GRB2 associated, regulator of MAPK1 [Source:HGNC Symbol;Acc:26136]
ENSG00000103811	CTSH	1.20443	0.000840333	cathepsin H [Source:HGNC Symbol;Acc:2535]
ENSG00000050165	DKK3	-0.850398	0.000844184	dickkopf 3 homolog (Xenopus laevis) [Source:HGNC Symbol;Acc:2893]
ENSG00000176393	RNPEP	0.723678	0.000880342	arginyl aminopeptidase (aminopeptidase B) [Source:HGNC Symbol;Acc:10078]
ENSG00000154654	NCAM2	1.16072	0.000898642	neural cell adhesion molecule 2 [Source:HGNC Symbol;Acc:7657]
ENSG00000060656	PTPRU	-0.998249	0.000915443	protein tyrosine phosphatase, receptor type, U [Source:HGNC Symbol;Acc:9683]
ENSG00000112769	LAMA4	1.32756	0.00095482	laminin, alpha 4 [Source:HGNC Symbol;Acc:6484]
ENSG00000150995	ITPR1	-0.717754	0.000970395	inositol 1,4,5-trisphosphate receptor, type 1 [Source:HGNC Symbol;Acc:6180]
ENSG00000154734	ADAMTS1	-0.796469	0.00106453	ADAM metallopeptidase with thrombospondin type 1 motif, 1 [Source:HGNC Symbol;Acc:217]
ENSG00000167779	IGFBP6	1.36431	0.00126124	insulin-like growth factor binding protein 6 [Source:HGNC Symbol;Acc:5475]
ENSG00000171862	PTEN	-0.697146	0.00126191	phosphatase and tensin homolog [Source:HGNC Symbol;Acc:9588]
ENSG00000188641	DPYD	-1.07519	0.00128391	dihydropyrimidine dehydrogenase [Source:HGNC Symbol;Acc:3012]
ENSG00000229807	XIST	-0.497726	0.00133789	X inactive specific transcript (non-protein coding) [Source:HGNC Symbol;Acc:12810]
ENSG00000144668	ITGA9	-0.842686	0.00142894	integrin, alpha 9 [Source:HGNC Symbol;Acc:6145]
ENSG00000135914	HTR2B	1.74173	0.00143811	5-hydroxytryptamine (serotonin) receptor 2B, G protein-coupled [Source:HGNC Symbol;Acc:5294]
ENSG00000065911	MTHFD2	0.627271	0.00149369	methylenetetrahydrofolate dehydrogenase (NADP+ dependent) 2, methenyltetrahydrofolate cyclohydrolase [Source:HGNC Symbol;Acc:7434]
ENSG00000122034	GTF3A	0.658745	0.00149695	general transcription factor IIIA [Source:HGNC Symbol;Acc:4662]
ENSG00000149809	TM7SF2	-1.37914	0.00154777	transmembrane 7 superfamily member 2 [Source:HGNC Symbol;Acc:11863]
ENSG00000184254	ALDH1A3	-1.4166	0.00157166	aldehyde dehydrogenase 1 family, member A3 [Source:HGNC Symbol;Acc:409]
ENSG00000134954	ETS1	0.800381	0.00163392	v-ets erythroblastosis virus E26 oncogene homolog 1 (avian) [Source:HGNC Symbol;Acc:3488]
ENSG00000139438	FAM222A	0.69376	0.00163425	family with sequence similarity 222, member A [Source:HGNC Symbol;Acc:25915]
ENSG00000103257	SLC7A5	0.831648	0.00163425	solute carrier family 7 (amino acid transporter light chain, L system), member 5 [Source:HGNC Symbol;Acc:11063]
ENSG00000169439	SDC2	-0.703689	0.00165196	syndecan 2 [Source:HGNC Symbol;Acc:10659]
ENSG00000143954	REG3G	5.80244	0.00166938	regenerating islet-derived 3 gamma [Source:HGNC Symbol;Acc:29595]
ENSG00000128482	RNF112	-1.00015	0.00166938	ring finger protein 112 [Source:HGNC Symbol;Acc:12968]
ENSG00000167178	ISLR2	-0.811585	0.0017274	immunoglobulin superfamily containing leucine-rich repeat 2 [Source:HGNC Symbol;Acc:29286]
ENSG00000128594	LRRC4	-1.19006	0.00176107	leucine rich repeat containing 4 [Source:HGNC Symbol;Acc:15586]
ENSG00000180287	PLD5	-1.29774	0.00183039	phospholipase D family, member 5 [Source:HGNC Symbol;Acc:26879]
ENSG00000167414	GNG8	0.892475	0.00187256	guanine nucleotide binding protein (G protein), gamma 8 [Source:HGNC Symbol;Acc:19664]
ENSG00000115289	PCGF1	0.836027	0.00187449	polycomb group ring finger 1 [Source:HGNC Symbol;Acc:17615]
ENSG00000104369	JPH1	1.20816	0.0019202	junctophilin 1 [Source:HGNC Symbol;Acc:14201]
ENSG00000108018	SORCS1	-0.689285	0.00193386	sortilin-related VPS10 domain containing receptor 1 [Source:HGNC Symbol;Acc:16697]
ENSG00000115297	TLX2	0.791651	0.00208233	T-cell leukemia homeobox 2 [Source:HGNC Symbol;Acc:5057]
ENSG00000213171	LINGO4	-2.13481	0.00218762	leucine rich repeat and Ig domain containing 4 [Source:HGNC Symbol;Acc:31814]
ENSG00000130707	ASS1	1.70353	0.0024547	argininosuccinate synthase 1 [Source:HGNC Symbol;Acc:758]
ENSG00000171914	TLN2	-0.725753	0.0024547	talin 2 [Source:HGNC Symbol;Acc:15447]
ENSG00000121440	PDZRN3	1.0309	0.00246992	PDZ domain containing ring finger 3 [Source:HGNC Symbol;Acc:17704]
ENSG00000174279	EVX2	2.31609	0.00249146	even-skipped homeobox 2 [Source:HGNC Symbol;Acc:3507]
ENSG00000224189	HOXD-AS1	1.08626	0.00249227	HOXD cluster antisense RNA 1 [Source:HGNC Symbol;Acc:43755]
ENSG00000173801	JUP	-0.996317	0.00262492	junction plakoglobin [Source:HGNC Symbol;Acc:6207]
ENSG00000166510	CCDC68	1.45782	0.00262745	coiled-coil domain containing 68 [Source:HGNC Symbol;Acc:24350]
ENSG00000164107	HAND2	-0.549623	0.00263642	heart and neural crest derivatives expressed 2 [Source:HGNC Symbol;Acc:4808]
ENSG00000106236	NPTX2	0.676571	0.00279	neuronal pentraxin II [Source:HGNC Symbol;Acc:7953]
ENSG00000112139	MDGA1	-3.93083	0.00285105	MAM domain containing glycosylphosphatidylinositol anchor 1 [Source:HGNC Symbol;Acc:19267]
ENSG00000180616	SSTR2	-1.76144	0.00285105	somatostatin receptor 2 [Source:HGNC Symbol;Acc:11331]
ENSG00000087116	ADAMTS2	0.945186	0.00285151	ADAM metallopeptidase with thrombospondin type 1 motif, 2 [Source:HGNC Symbol;Acc:218]
ENSG00000175344	CHRNA7	-1.08859	0.00287977	cholinergic receptor, nicotinic, alpha 7 (neuronal) [Source:HGNC Symbol;Acc:1960]
ENSG00000048052	HDAC9	-0.661497	0.0030665	histone deacetylase 9 [Source:HGNC Symbol;Acc:14065]
ENSG00000146005	PSD2	-1.41422	0.00317635	pleckstrin and Sec7 domain containing 2 [Source:HGNC Symbol;Acc:19092]
ENSG00000125354	2006-09-01	-0.544172	0.00333535	septin 6 [Source:HGNC Symbol;Acc:15848]
ENSG00000164076	CAMKV	0.84383	0.00351204	CaM kinase-like vesicle-associated [Source:HGNC Symbol;Acc:28788]
ENSG00000091986	CCDC80	-0.978112	0.00359273	coiled-coil domain containing 80 [Source:HGNC Symbol;Acc:30649]
ENSG00000162976	PQLC3	-1.42664	0.00359285	PQ loop repeat containing 3 [Source:HGNC Symbol;Acc:28503]
ENSG00000143375	CGN	-1.37836	0.00359285	cingulin [Source:HGNC Symbol;Acc:17429]
ENSG00000164086	DUSP7	0.870394	0.00366429	dual specificity phosphatase 7 [Source:HGNC Symbol;Acc:3073]
ENSG00000117148	ACTL8	2.93052	0.00380283	actin-like 8 [Source:HGNC Symbol;Acc:24018]
ENSG00000185168	LINC00482	1.62326	0.00381459	long intergenic non-protein coding RNA 482 [Source:HGNC Symbol;Acc:26816]
ENSG00000155846	PPARGC1B	1.3186	0.00384048	peroxisome proliferator-activated receptor gamma, coactivator 1 beta [Source:HGNC Symbol;Acc:30022]
ENSG00000185664	PMEL	-1.83859	0.00384048	premelanosome protein [Source:HGNC Symbol;Acc:10880]
ENSG00000152377	SPOCK1	-0.880747	0.00386555	sparc/osteonectin, cwcv and kazal-like domains proteoglycan (testican) 1 [Source:HGNC Symbol;Acc:11251]
ENSG00000132821	VSTM2L	-1.23908	0.00386555	V-set and transmembrane domain containing 2 like [Source:HGNC Symbol;Acc:16096]
ENSG00000156011	PSD3	-0.674143	0.00386555	pleckstrin and Sec7 domain containing 3 [Source:HGNC Symbol;Acc:19093]
ENSG00000164056	SPRY1	1.11681	0.00389386	sprouty homolog 1, antagonist of FGF signaling (Drosophila) [Source:HGNC Symbol;Acc:11269]
ENSG00000185189	NRBP2	-1.13655	0.00400526	nuclear receptor binding protein 2 [Source:HGNC Symbol;Acc:19339]
ENSG00000138760	SCARB2	-0.559474	0.00407024	scavenger receptor class B, member 2 [Source:HGNC Symbol;Acc:1665]
ENSG00000035862	TIMP2	-0.524588	0.00434207	TIMP metallopeptidase inhibitor 2 [Source:HGNC Symbol;Acc:11821]
ENSG00000184588	PDE4B	-0.652434	0.00434847	phosphodiesterase 4B, cAMP-specific [Source:HGNC Symbol;Acc:8781]
ENSG00000181541	MAB21L2	3.52657	0.00441478	mab-21-like 2 (C. elegans) [Source:HGNC Symbol;Acc:6758]
ENSG00000204099	NEU4	3.52657	0.00441478	sialidase 4 [Source:HGNC Symbol;Acc:21328]
ENSG00000172201	ID4	-1.76211	0.00443802	inhibitor of DNA binding 4, dominant negative helix-loop-helix protein [Source:HGNC Symbol;Acc:5363]
ENSG00000187939	DOC2B	-1.36984	0.00458662	double C2-like domains, beta [Source:HGNC Symbol;Acc:2986]
ENSG00000162631	NTNG1	-1.70931	0.00486015	netrin G1 [Source:HGNC Symbol;Acc:23319]
ENSG00000064042	LIMCH1	-0.583632	0.00489173	LIM and calponin homology domains 1 [Source:HGNC Symbol;Acc:29191]
ENSG00000104722	NEFM	0.493388	0.00505131	neurofilament, medium polypeptide [Source:HGNC Symbol;Acc:7734]
ENSG00000076043	REXO2	0.890673	0.00505546	REX2, RNA exonuclease 2 homolog (S. cerevisiae) [Source:HGNC Symbol;Acc:17851]
ENSG00000167244	IGF2	-0.747025	0.00505546	insulin-like growth factor 2 (somatomedin A) [Source:HGNC Symbol;Acc:5466]
ENSG00000042062	FAM65C	-1.90752	0.00516049	family with sequence similarity 65, member C [Source:HGNC Symbol;Acc:16168]
ENSG00000122121	XPNPEP2	-1.62496	0.00524146	X-prolyl aminopeptidase (aminopeptidase P) 2, membrane-bound [Source:HGNC Symbol;Acc:12823]
ENSG00000166949	SMAD3	0.751124	0.00524146	SMAD family member 3 [Source:HGNC Symbol;Acc:6769]
ENSG00000118432	CNR1	1.56722	0.00568436	cannabinoid receptor 1 (brain) [Source:HGNC Symbol;Acc:2159]
ENSG00000112038	OPRM1	-0.964449	0.00584253	opioid receptor, mu 1 [Source:HGNC Symbol;Acc:8156]
ENSG00000168594	ADAM29	2.19644	0.00643507	ADAM metallopeptidase domain 29 [Source:HGNC Symbol;Acc:207]
ENSG00000115556	PLCD4	-0.804903	0.00646926	phospholipase C, delta 4 [Source:HGNC Symbol;Acc:9062]
ENSG00000164692	COL1A2	-1.70864	0.0065012	collagen, type I, alpha 2 [Source:HGNC Symbol;Acc:2198]
ENSG00000154153	FAM134B	-1.33706	0.00670504	family with sequence similarity 134, member B [Source:HGNC Symbol;Acc:25964]
ENSG00000124216	SNAI1	1.03834	0.00695594	snail homolog 1 (Drosophila) [Source:HGNC Symbol;Acc:11128]
ENSG00000144591	GMPPA	0.839754	0.00699539	GDP-mannose pyrophosphorylase A [Source:HGNC Symbol;Acc:22923]
ENSG00000184313	MROH7	-2.13403	0.00699539	maestro heat-like repeat family member 7 [Source:HGNC Symbol;Acc:24802]
ENSG00000132622	HSPA12B	-5.98955	0.00714357	heat shock 70kD protein 12B [Source:HGNC Symbol;Acc:16193]
ENSG00000144278	GALNT13	-0.78889	0.00717861	UDP-N-acetyl-alpha-D-galactosamine:polypeptide N-acetylgalactosaminyltransferase 13 (GalNAc-T13) [Source:HGNC Symbol;Acc:23242]
ENSG00000091039	OSBPL8	0.606046	0.00727017	oxysterol binding protein-like 8 [Source:HGNC Symbol;Acc:16396]
ENSG00000126217	MCF2L	-0.822398	0.00744342	MCF.2 cell line derived transforming sequence-like [Source:HGNC Symbol;Acc:14576]
ENSG00000156453	PCDH1	-1.21238	0.00803304	protocadherin 1 [Source:HGNC Symbol;Acc:8655]
ENSG00000198431	TXNRD1	0.499289	0.00803304	thioredoxin reductase 1 [Source:HGNC Symbol;Acc:12437]
ENSG00000135750	KCNK1	-0.915913	0.00804991	potassium channel, subfamily K, member 1 [Source:HGNC Symbol;Acc:6272]
ENSG00000152969	JAKMIP1	0.855709	0.00865029	janus kinase and microtubule interacting protein 1 [Source:HGNC Symbol;Acc:26460]
ENSG00000174672	BRSK2	-1.39123	0.00876223	BR serine/threonine kinase 2 [Source:HGNC Symbol;Acc:11405]
ENSG00000165175	MID1IP1	0.849503	0.00879543	MID1 interacting protein 1 [Source:HGNC Symbol;Acc:20715]
ENSG00000183150	GPR19	1.10937	0.00879543	G protein-coupled receptor 19 [Source:HGNC Symbol;Acc:4473]
ENSG00000196628	TCF4	-0.413751	0.00884572	transcription factor 4 [Source:HGNC Symbol;Acc:11634]
ENSG00000100767	PAPLN	-1.54262	0.0088939	papilin, proteoglycan-like sulfated glycoprotein [Source:HGNC Symbol;Acc:19262]
ENSG00000198478	SH3BGRL2	-0.755059	0.00891852	SH3 domain binding glutamic acid-rich protein like 2 [Source:HGNC Symbol;Acc:15567]
ENSG00000113504	SLC12A7	-1.65512	0.00891852	solute carrier family 12 (potassium/chloride transporters), member 7 [Source:HGNC Symbol;Acc:10915]
ENSG00000151490	PTPRO	-0.85126	0.00902422	protein tyrosine phosphatase, receptor type, O [Source:HGNC Symbol;Acc:9678]
ENSG00000059573	ALDH18A1	0.580319	0.00904788	aldehyde dehydrogenase 18 family, member A1 [Source:HGNC Symbol;Acc:9722]
ENSG00000135835	KIAA1614	-1.06265	0.00934247	KIAA1614 [Source:HGNC Symbol;Acc:29327]
ENSG00000141384	TAF4B	1.01788	0.00934247	TAF4b RNA polymerase II, TATA box binding protein (TBP)-associated factor, 105kDa [Source:HGNC Symbol;Acc:11538]
ENSG00000180660	MAB21L1	0.576433	0.00934688	mab-21-like 1 (C. elegans) [Source:HGNC Symbol;Acc:6757]
ENSG00000235526	RP5-1028L10.2	3.95985	0.00959945
ENSG00000099953	MMP11	1.01802	0.00961615	matrix metallopeptidase 11 (stromelysin 3) [Source:HGNC Symbol;Acc:7157]
ENSG00000115461	IGFBP5	-0.799126	0.00968741	insulin-like growth factor binding protein 5 [Source:HGNC Symbol;Acc:5474]
ENSG00000064601	CTSA	0.75449	0.0097123	cathepsin A [Source:HGNC Symbol;Acc:9251]
ENSG00000072041	SLC6A15	0.632373	0.00976069	solute carrier family 6 (neutral amino acid transporter), member 15 [Source:HGNC Symbol;Acc:13621]
ENSG00000085563	ABCB1	0.547265	0.00977179	ATP-binding cassette, sub-family B (MDR/TAP), member 1 [Source:HGNC Symbol;Acc:40]
ENSG00000159640	ACE	-1.08563	0.00998331	angiotensin I converting enzyme (peptidyl-dipeptidase A) 1 [Source:HGNC Symbol;Acc:2707]
ENSG00000120645	IQSEC3	-1.62396	0.0103158	IQ motif and Sec7 domain 3 [Source:HGNC Symbol;Acc:29193]
ENSG00000181350	FAM211A	-1.52654	0.010568	family with sequence similarity 211, member A [Source:HGNC Symbol;Acc:32403]
ENSG00000126602	TRAP1	0.590079	0.0105734	TNF receptor-associated protein 1 [Source:HGNC Symbol;Acc:16264]
ENSG00000018189	RUFY3	-0.624244	0.0109241	RUN and FYVE domain containing 3 [Source:HGNC Symbol;Acc:30285]
ENSG00000136167	LCP1	-1.47173	0.0110056	lymphocyte cytosolic protein 1 (L-plastin) [Source:HGNC Symbol;Acc:6528]
ENSG00000113578	FGF1	-2.99727	0.0110056	fibroblast growth factor 1 (acidic) [Source:HGNC Symbol;Acc:3665]
ENSG00000003989	SLC7A2	0.983692	0.0111113	solute carrier family 7 (cationic amino acid transporter, y+ system), member 2 [Source:HGNC Symbol;Acc:11060]
ENSG00000140481	CCDC33	-1.3515	0.0111113	coiled-coil domain containing 33 [Source:HGNC Symbol;Acc:26552]
ENSG00000124766	SOX4	-0.503886	0.0111113	SRY (sex determining region Y)-box 4 [Source:HGNC Symbol;Acc:11200]
ENSG00000225783	MIAT	-0.645543	0.0111419	myocardial infarction associated transcript (non-protein coding) [Source:HGNC Symbol;Acc:33425]
ENSG00000184347	SLIT3	-0.51075	0.0115032	slit homolog 3 (Drosophila) [Source:HGNC Symbol;Acc:11087]
ENSG00000160145	KALRN	0.63154	0.0119498	kalirin, RhoGEF kinase [Source:HGNC Symbol;Acc:4814]
ENSG00000128713	HOXD11	2.06315	0.0119962	homeobox D11 [Source:HGNC Symbol;Acc:5134]
ENSG00000116649	SRM	0.642808	0.0121175	spermidine synthase [Source:HGNC Symbol;Acc:11296]
ENSG00000179603	GRM8	-1.00067	0.0123376	glutamate receptor, metabotropic 8 [Source:HGNC Symbol;Acc:4600]
ENSG00000108773	KAT2A	0.707823	0.0125673	K(lysine) acetyltransferase 2A [Source:HGNC Symbol;Acc:4201]
ENSG00000183798	EMILIN3	1.25328	0.0125762	elastin microfibril interfacer 3 [Source:HGNC Symbol;Acc:16123]
ENSG00000260214	GS1-465N13.1	-0.735513	0.0133084
ENSG00000138795	LEF1	0.684218	0.0137685	lymphoid enhancer-binding factor 1 [Source:HGNC Symbol;Acc:6551]
ENSG00000176845	METRNL	-1.47089	0.0142681	meteorin, glial cell differentiation regulator-like [Source:HGNC Symbol;Acc:27584]
ENSG00000105926	MPP6	-0.656979	0.0142681	membrane protein, palmitoylated 6 (MAGUK p55 subfamily member 6) [Source:HGNC Symbol;Acc:18167]
ENSG00000123689	G0S2	1.94809	0.0142719	G0/G1switch 2 [Source:HGNC Symbol;Acc:30229]
ENSG00000134853	PDGFRA	-0.582725	0.0145147	platelet-derived growth factor receptor, alpha polypeptide [Source:HGNC Symbol;Acc:8803]
ENSG00000134250	NOTCH2	0.569272	0.0147718	notch 2 [Source:HGNC Symbol;Acc:7882]
ENSG00000141298	SSH2	-0.614366	0.0147718	slingshot homolog 2 (Drosophila) [Source:HGNC Symbol;Acc:30580]
ENSG00000183960	KCNH8	-0.878281	0.0149872	potassium voltage-gated channel, subfamily H (eag-related), member 8 [Source:HGNC Symbol;Acc:18864]
ENSG00000251595	ABCA11P	-2.05397	0.0150797	ATP-binding cassette, sub-family A (ABC1), member 11, pseudogene [Source:HGNC Symbol;Acc:31]
ENSG00000109971	HSPA8	0.319676	0.015388	heat shock 70kDa protein 8 [Source:HGNC Symbol;Acc:5241]
ENSG00000227372	TP73-AS1	0.611014	0.0154394	TP73 antisense RNA 1 [Source:HGNC Symbol;Acc:29052]
ENSG00000115053	NCL	0.355617	0.0155769	nucleolin [Source:HGNC Symbol;Acc:7667]
ENSG00000115541	HSPE1	0.599849	0.0160401	heat shock 10kDa protein 1 (chaperonin 10) [Source:HGNC Symbol;Acc:5269]
ENSG00000188157	AGRN	-0.954061	0.0163546	agrin [Source:HGNC Symbol;Acc:329]
ENSG00000165323	FAT3	-1.00877	0.0165931	FAT tumor suppressor homolog 3 (Drosophila) [Source:HGNC Symbol;Acc:23112]
ENSG00000158089	GALNT14	0.914157	0.0166581	UDP-N-acetyl-alpha-D-galactosamine:polypeptide N-acetylgalactosaminyltransferase 14 (GalNAc-T14) [Source:HGNC Symbol;Acc:22946]
ENSG00000150510	FAM124A	-0.88806	0.0171453	family with sequence similarity 124A [Source:HGNC Symbol;Acc:26413]
ENSG00000213949	ITGA1	0.619789	0.0172172	integrin, alpha 1 [Source:HGNC Symbol;Acc:6134]
ENSG00000065609	SNAP91	-0.701714	0.0179951	synaptosomal-associated protein, 91kDa [Source:HGNC Symbol;Acc:14986]
ENSG00000158106	RHPN1	-1.35391	0.0184439	rhophilin, Rho GTPase binding protein 1 [Source:HGNC Symbol;Acc:19973]
ENSG00000133794	ARNTL	-0.794507	0.0186261	aryl hydrocarbon receptor nuclear translocator-like [Source:HGNC Symbol;Acc:701]
ENSG00000178965	C1orf173	-1.91744	0.0186261	chromosome 1 open reading frame 173 [Source:HGNC Symbol;Acc:25346]
ENSG00000184564	SLITRK6	-1.1353	0.0190074	SLIT and NTRK-like family, member 6 [Source:HGNC Symbol;Acc:23503]
ENSG00000128652	HOXD3	0.90555	0.0191829	homeobox D3 [Source:HGNC Symbol;Acc:5137]
ENSG00000248540	RP11-247C2.2	-0.715865	0.0199331	HCG2004779; Uncharacterized protein [Source:UniProtKB/TrEMBL;Acc:H3BQQ5]
ENSG00000165633	VSTM4	-1.26011	0.0205579	V-set and transmembrane domain containing 4 [Source:HGNC Symbol;Acc:26470]
ENSG00000164182	NDUFAF2	0.818497	0.0205641	NADH dehydrogenase (ubiquinone) complex I, assembly factor 2 [Source:HGNC Symbol;Acc:28086]
ENSG00000116991	SIPA1L2	-0.684583	0.021348	signal-induced proliferation-associated 1 like 2 [Source:HGNC Symbol;Acc:23800]
ENSG00000092621	PHGDH	0.554515	0.0214335	phosphoglycerate dehydrogenase [Source:HGNC Symbol;Acc:8923]
ENSG00000261762	RP11-650L12.2	-1.05427	0.0215857
ENSG00000163931	TKT	0.562555	0.0220037	transketolase [Source:HGNC Symbol;Acc:11834]
ENSG00000178741	COX5A	0.552945	0.0228752	cytochrome c oxidase subunit Va [Source:HGNC Symbol;Acc:2267]
ENSG00000260578	CTD-2541J13.1	-3.46749	0.0228953
ENSG00000188133	TMEM215	1.2064	0.0233687	transmembrane protein 215 [Source:HGNC Symbol;Acc:33816]
ENSG00000114166	KAT2B	-1.10385	0.0233687	K(lysine) acetyltransferase 2B [Source:HGNC Symbol;Acc:8638]
ENSG00000170743	SYT9	-1.60277	0.0239731	synaptotagmin IX [Source:HGNC Symbol;Acc:19265]
ENSG00000107611	CUBN	-2.31354	0.0239828	cubilin (intrinsic factor-cobalamin receptor) [Source:HGNC Symbol;Acc:2548]
ENSG00000178403	NEUROG2	-1.05182	0.0239828	neurogenin 2 [Source:HGNC Symbol;Acc:13805]
ENSG00000149925	ALDOA	0.487215	0.0240798	aldolase A, fructose-bisphosphate [Source:HGNC Symbol;Acc:414]
ENSG00000004478	FKBP4	0.485426	0.0246978	FK506 binding protein 4, 59kDa [Source:HGNC Symbol;Acc:3720]
ENSG00000073712	FERMT2	-0.530405	0.0249506	fermitin family member 2 [Source:HGNC Symbol;Acc:15767]
ENSG00000036565	SLC18A1	-0.624619	0.0258731	solute carrier family 18 (vesicular monoamine), member 1 [Source:HGNC Symbol;Acc:10934]
ENSG00000087245	MMP2	-0.458612	0.0262722	matrix metallopeptidase 2 (gelatinase A, 72kDa gelatinase, 72kDa type IV collagenase) [Source:HGNC Symbol;Acc:7166]
ENSG00000229645	LINC00341	-1.23458	0.0264445	long intergenic non-protein coding RNA 341 [Source:HGNC Symbol;Acc:20353]
ENSG00000151474	FRMD4A	0.640079	0.0266311	FERM domain containing 4A [Source:HGNC Symbol;Acc:25491]
ENSG00000171303	KCNK3	-0.942572	0.0267251	potassium channel, subfamily K, member 3 [Source:HGNC Symbol;Acc:6278]
ENSG00000143013	LMO4	-0.925912	0.0270552	LIM domain only 4 [Source:HGNC Symbol;Acc:6644]
ENSG00000131771	PPP1R1B	-2.52844	0.0271947	protein phosphatase 1, regulatory (inhibitor) subunit 1B [Source:HGNC Symbol;Acc:9287]
ENSG00000136828	RALGPS1	-0.833215	0.0276966	Ral GEF with PH domain and SH3 binding motif 1 [Source:HGNC Symbol;Acc:16851]
ENSG00000020577	SAMD4A	-0.868522	0.0280672	sterile alpha motif domain containing 4A [Source:HGNC Symbol;Acc:23023]
ENSG00000100234	TIMP3	-1.16205	0.0282231	TIMP metallopeptidase inhibitor 3 [Source:HGNC Symbol;Acc:11822]
ENSG00000180875	GREM2	1.06289	0.0292995	gremlin 2 [Source:HGNC Symbol;Acc:17655]
ENSG00000146469	VIP	-1.58149	0.0298629	vasoactive intestinal peptide [Source:HGNC Symbol;Acc:12693]
ENSG00000053747	LAMA3	-1.96871	0.0298629	laminin, alpha 3 [Source:HGNC Symbol;Acc:6483]
ENSG00000198963	RORB	-0.738452	0.0298629	RAR-related orphan receptor B [Source:HGNC Symbol;Acc:10259]
ENSG00000111186	WNT5B	-1.89035	0.0298629	wingless-type MMTV integration site family, member 5B [Source:HGNC Symbol;Acc:16265]
ENSG00000101489	CELF4	-0.799345	0.0303849	CUGBP, Elav-like family member 4 [Source:HGNC Symbol;Acc:14015]
ENSG00000165659	DACH1	0.940246	0.0309264	dachshund homolog 1 (Drosophila) [Source:HGNC Symbol;Acc:2663]
ENSG00000103260	METRN	0.893126	0.0309264	meteorin, glial cell differentiation regulator [Source:HGNC Symbol;Acc:14151]
ENSG00000129993	CBFA2T3	-3.41166	0.0310968	core-binding factor, runt domain, alpha subunit 2; translocated to, 3 [Source:HGNC Symbol;Acc:1537]
ENSG00000128645	HOXD1	1.65118	0.031344	homeobox D1 [Source:HGNC Symbol;Acc:5132]
ENSG00000137968	SLC44A5	-0.729829	0.0313739	solute carrier family 44, member 5 [Source:HGNC Symbol;Acc:28524]
ENSG00000115109	EPB41L5	-0.562458	0.0315831	erythrocyte membrane protein band 4.1 like 5 [Source:HGNC Symbol;Acc:19819]
ENSG00000186868	MAPT	-0.956227	0.0315831	microtubule-associated protein tau [Source:HGNC Symbol;Acc:6893]
ENSG00000163328	GPR155	-1.13832	0.0320549	G protein-coupled receptor 155 [Source:HGNC Symbol;Acc:22951]
ENSG00000230175	RP11-466F5.3	5.23035	0.0321161
ENSG00000077327	SPAG6	-1.68691	0.0321652	sperm associated antigen 6 [Source:HGNC Symbol;Acc:11215]
ENSG00000092421	SEMA6A	-1.00368	0.0325578	sema domain, transmembrane domain (TM), and cytoplasmic domain, (semaphorin) 6A [Source:HGNC Symbol;Acc:10738]
ENSG00000159399	HK2	0.538383	0.0325578	hexokinase 2 [Source:HGNC Symbol;Acc:4923]
ENSG00000138448	ITGAV	-0.56436	0.033332	integrin, alpha V [Source:HGNC Symbol;Acc:6150]
ENSG00000066583	ISOC1	-0.488504	0.033332	isochorismatase domain containing 1 [Source:HGNC Symbol;Acc:24254]
ENSG00000198804	MT-CO1	-0.195677	0.033673	mitochondrially encoded cytochrome c oxidase I [Source:HGNC Symbol;Acc:7419]
ENSG00000166292	TMEM100	-1.75455	0.033673	transmembrane protein 100 [Source:HGNC Symbol;Acc:25607]
ENSG00000139767	SRRM4	-0.770198	0.0336875	serine/arginine repetitive matrix 4 [Source:HGNC Symbol;Acc:29389]
ENSG00000103154	NECAB2	-1.38491	0.0336875	N-terminal EF-hand calcium binding protein 2 [Source:HGNC Symbol;Acc:23746]
ENSG00000182168	UNC5C	-0.486792	0.0336875	unc-5 homolog C (C. elegans) [Source:HGNC Symbol;Acc:12569]
ENSG00000168528	SERINC2	-0.978238	0.0336875	serine incorporator 2 [Source:HGNC Symbol;Acc:23231]
ENSG00000142733	MAP3K6	-1.28415	0.0341823	mitogen-activated protein kinase kinase kinase 6 [Source:HGNC Symbol;Acc:6858]
ENSG00000037965	HOXC8	1.1325	0.0343519	homeobox C8 [Source:HGNC Symbol;Acc:5129]
ENSG00000167549	CORO6	-0.998894	0.0350499	coronin 6 [Source:HGNC Symbol;Acc:21356]
ENSG00000259498	RP11-244F12.3	-5.68974	0.0357047
ENSG00000260293	RP11-715J22.6	-1.60738	0.0364228
ENSG00000107562	CXCL12	-1.83664	0.0365608	chemokine (C-X-C motif) ligand 12 [Source:HGNC Symbol;Acc:10672]
ENSG00000127324	TSPAN8	-1.25723	0.0378768	tetraspanin 8 [Source:HGNC Symbol;Acc:11855]
ENSG00000163009	C2orf48	-1.19582	0.0380352	chromosome 2 open reading frame 48 [Source:HGNC Symbol;Acc:26322]
ENSG00000162627	SNX7	-0.580762	0.0382109	sorting nexin 7 [Source:HGNC Symbol;Acc:14971]
ENSG00000185760	KCNQ5	0.9582	0.0388389	potassium voltage-gated channel, KQT-like subfamily, member 5 [Source:HGNC Symbol;Acc:6299]
ENSG00000054598	FOXC1	0.787513	0.0394881	forkhead box C1 [Source:HGNC Symbol;Acc:3800]
ENSG00000134376	CRB1	0.982439	0.0395633	crumbs homolog 1 (Drosophila) [Source:HGNC Symbol;Acc:2343]
ENSG00000185133	INPP5J	-1.32111	0.0397222	inositol polyphosphate-5-phosphatase J [Source:HGNC Symbol;Acc:8956]
ENSG00000126878	AIF1L	0.777265	0.0397501	allograft inflammatory factor 1-like [Source:HGNC Symbol;Acc:28904]
ENSG00000151690	MFSD6	-0.779867	0.0414623	major facilitator superfamily domain containing 6 [Source:HGNC Symbol;Acc:24711]
ENSG00000105220	GPI	0.451059	0.0420672	glucose-6-phosphate isomerase [Source:HGNC Symbol;Acc:4458]
ENSG00000143434	SEMA6C	-1.03279	0.0433484	sema domain, transmembrane domain (TM), and cytoplasmic domain, (semaphorin) 6C [Source:HGNC Symbol;Acc:10740]
ENSG00000099250	NRP1	-1.18444	0.0434766	neuropilin 1 [Source:HGNC Symbol;Acc:8004]
ENSG00000123131	PRDX4	0.568785	0.0434766	peroxiredoxin 4 [Source:HGNC Symbol;Acc:17169]
ENSG00000171119	NRTN	-1.80899	0.0437015	neurturin [Source:HGNC Symbol;Acc:8007]
ENSG00000168779	SHOX2	-0.728903	0.0440148	short stature homeobox 2 [Source:HGNC Symbol;Acc:10854]
ENSG00000165312	OTUD1	1.02888	0.0440148	OTU domain containing 1 [Source:HGNC Symbol;Acc:27346]
ENSG00000101220	C20orf27	0.73578	0.0442717	chromosome 20 open reading frame 27 [Source:HGNC Symbol;Acc:15873]
ENSG00000109084	TMEM97	0.519842	0.0449103	transmembrane protein 97 [Source:HGNC Symbol;Acc:28106]
ENSG00000142871	CYR61	-1.14755	0.0458594	cysteine-rich, angiogenic inducer, 61 [Source:HGNC Symbol;Acc:2654]
ENSG00000064763	FAR2	-1.12614	0.0458594	fatty acyl CoA reductase 2 [Source:HGNC Symbol;Acc:25531]
ENSG00000172159	FRMD3	-0.904395	0.0458594	FERM domain containing 3 [Source:HGNC Symbol;Acc:24125]
ENSG00000114023	FAM162A	0.595361	0.0458649	family with sequence similarity 162, member A [Source:HGNC Symbol;Acc:17865]
ENSG00000210049	MT-TF	-1.21036	0.0462092	mitochondrially encoded tRNA phenylalanine [Source:HGNC Symbol;Acc:7481]
ENSG00000144452	ABCA12	-0.747013	0.0464077	ATP-binding cassette, sub-family A (ABC1), member 12 [Source:HGNC Symbol;Acc:14637]
ENSG00000173110	HSPA6	-5.68912	0.0465455	heat shock 70kDa protein 6 (HSP70B') [Source:HGNC Symbol;Acc:5239]
ENSG00000232584	RP11-397O8.4	-3.35374	0.046603
ENSG00000174469	CNTNAP2	-0.99761	0.046603	contactin associated protein-like 2 [Source:HGNC Symbol;Acc:13830]
ENSG00000100029	PES1	0.541103	0.046603	pescadillo ribosomal biogenesis factor 1 [Source:HGNC Symbol;Acc:8848]
ENSG00000159199	ATP5G1	0.589708	0.0468758	ATP synthase, H+ transporting, mitochondrial Fo complex, subunit C1 (subunit 9) [Source:HGNC Symbol;Acc:841]
ENSG00000155380	SLC16A1	0.504921	0.0474366	solute carrier family 16, member 1 (monocarboxylic acid transporter 1) [Source:HGNC Symbol;Acc:10922]
ENSG00000241345	RP4-630C24.3	-1.90872	0.0476359
ENSG00000185149	NPY2R	-0.966287	0.047852	neuropeptide Y receptor Y2 [Source:HGNC Symbol;Acc:7957]
ENSG00000134324	LPIN1	-0.528559	0.0485695	lipin 1 [Source:HGNC Symbol;Acc:13345]
ENSG00000133808	MICALCL	-2.7287	0.0489533	MICAL C-terminal like [Source:HGNC Symbol;Acc:25933]
ENSG00000176171	BNIP3	0.575849	0.0492227	BCL2/adenovirus E1B 19kDa interacting protein 3 [Source:HGNC Symbol;Acc:1084]
ENSG00000111669	TPI1	0.395415	0.0492227	triosephosphate isomerase 1 [Source:HGNC Symbol;Acc:12009]
ENSG00000126016	AMOT	-0.735365	0.0492928	angiomotin [Source:HGNC Symbol;Acc:17810]
ENSG00000087460	GNAS	-0.284827	0.0497313	GNAS complex locus [Source:HGNC Symbol;Acc:4392]
ENSG00000120149	MSX2	-1.11729	0.0497313	msh homeobox 2 [Source:HGNC Symbol;Acc:7392]
ENSG00000189060	H1F0	-0.492677	0.0497313	H1 histone family, member 0 [Source:HGNC Symbol;Acc:4714]
