# Supplementary material for: Retinoic acid and TGF-β signalling cooperate to overcome MYCN-induced retinoid resistance
Source: Genome Med. 2017 Feb 10;9:15. doi: 10.1186/s13073-017-0407-3 (PMC5303304; doi:10.1186/s13073-017-0407-3)
Supplement: Additional file 5: Table S4. — Genes differentially expressed by 48-h Dox (MYCN overexpression) treatment. (XLSX 86 kb) [file 13073_2017_407_MOESM5_ESM.xlsx]

## Sheet: mycn-sy5y-se.single.24DMSO.vs.4
Table S4. Genes differentially expressed by 48h Dox (MYCN overexpression) treatment. DE comparison with SY5Y-MYCN control cells.
Ensembl Gene ID	External Gene ID	LogFC	Benjamini-Hochberg	Description
			adjusted p-values
ENSG00000134323	MYCN	3.28816	1.93492e-178	v-myc myelocytomatosis viral related oncogene, neuroblastoma derived (avian) [Source:HGNC Symbol;Acc:7559]
ENSG00000080644	CHRNA3	-1.08894	1.34394e-38	cholinergic receptor, nicotinic, alpha 3 (neuronal) [Source:HGNC Symbol;Acc:1957]
ENSG00000165731	RET	-0.858404	8.16604e-25	ret proto-oncogene [Source:HGNC Symbol;Acc:9967]
ENSG00000120738	EGR1	-1.99677	2.59192e-24	early growth response 1 [Source:HGNC Symbol;Acc:3238]
ENSG00000181163	NPM1	0.708063	2.60875e-21	nucleophosmin (nucleolar phosphoprotein B23, numatrin) [Source:HGNC Symbol;Acc:7910]
ENSG00000103546	SLC6A2	-0.735394	3.55781e-21	solute carrier family 6 (neurotransmitter transporter, noradrenalin), member 2 [Source:HGNC Symbol;Acc:11048]
ENSG00000089199	CHGB	-0.799085	4.58863e-21	chromogranin B (secretogranin 1) [Source:HGNC Symbol;Acc:1930]
ENSG00000112936	C7	-0.690155	2.44632e-18	complement component 7 [Source:HGNC Symbol;Acc:1346]
ENSG00000239672	NME1	0.799553	6.24065e-17	NME/NM23 nucleoside diphosphate kinase 1 [Source:HGNC Symbol;Acc:7849]
ENSG00000251562	MALAT1	-0.750283	8.25414e-16	metastasis associated lung adenocarcinoma transcript 1 (non-protein coding) [Source:HGNC Symbol;Acc:29665]
ENSG00000105825	TFPI2	-0.828047	1.43124e-15	tissue factor pathway inhibitor 2 [Source:HGNC Symbol;Acc:11761]
ENSG00000221866	PLXNA4	-0.82104	2.08778e-15	plexin A4 [Source:HGNC Symbol;Acc:9102]
ENSG00000100097	LGALS1	-0.832423	1.20928e-14	lectin, galactoside-binding, soluble, 1 [Source:HGNC Symbol;Acc:6561]
ENSG00000122585	NPY	-0.773573	1.43509e-14	neuropeptide Y [Source:HGNC Symbol;Acc:7955]
ENSG00000123454	DBH	-0.75128	2.1625e-14	dopamine beta-hydroxylase (dopamine beta-monooxygenase) [Source:HGNC Symbol;Acc:2689]
ENSG00000113657	DPYSL3	-0.592202	1.09101e-13	dihydropyrimidinase-like 3 [Source:HGNC Symbol;Acc:3015]
ENSG00000198910	L1CAM	-0.863221	2.89048e-13	L1 cell adhesion molecule [Source:HGNC Symbol;Acc:6470]
ENSG00000137868	STRA6	-0.830803	3.541e-13	stimulated by retinoic acid 6 [Source:HGNC Symbol;Acc:30650]
ENSG00000118263	KLF7	-0.731559	4.41543e-12	Kruppel-like factor 7 (ubiquitous) [Source:HGNC Symbol;Acc:6350]
ENSG00000133019	CHRM3	-0.866756	4.44437e-12	cholinergic receptor, muscarinic 3 [Source:HGNC Symbol;Acc:1952]
ENSG00000131979	GCH1	-0.730661	5.40831e-12	GTP cyclohydrolase 1 [Source:HGNC Symbol;Acc:4193]
ENSG00000044574	HSPA5	-0.567961	9.10872e-12	heat shock 70kDa protein 5 (glucose-regulated protein, 78kDa) [Source:HGNC Symbol;Acc:5238]
ENSG00000091129	NRCAM	-0.553915	1.70545e-11	neuronal cell adhesion molecule [Source:HGNC Symbol;Acc:7994]
ENSG00000087253	LPCAT2	-0.717248	2.76006e-11	lysophosphatidylcholine acyltransferase 2 [Source:HGNC Symbol;Acc:26032]
ENSG00000125354	2006-09-01	-0.555366	9.21211e-11	septin 6 [Source:HGNC Symbol;Acc:15848]
ENSG00000185950	IRS2	-0.654817	1.11123e-10	insulin receptor substrate 2 [Source:HGNC Symbol;Acc:6126]
ENSG00000065911	MTHFD2	0.617537	1.88622e-10	methylenetetrahydrofolate dehydrogenase (NADP+ dependent) 2, methenyltetrahydrofolate cyclohydrolase [Source:HGNC Symbol;Acc:7434]
ENSG00000164076	CAMKV	0.899135	2.30261e-10	CaM kinase-like vesicle-associated [Source:HGNC Symbol;Acc:28788]
ENSG00000117971	CHRNB4	-0.994346	3.2867e-10	cholinergic receptor, nicotinic, beta 4 (neuronal) [Source:HGNC Symbol;Acc:1964]
ENSG00000072041	SLC6A15	0.701421	3.67405e-10	solute carrier family 6 (neutral amino acid transporter), member 15 [Source:HGNC Symbol;Acc:13621]
ENSG00000115109	EPB41L5	-0.66515	4.1363e-10	erythrocyte membrane protein band 4.1 like 5 [Source:HGNC Symbol;Acc:19819]
ENSG00000198899	MT-ATP6	0.475486	4.1363e-10	mitochondrially encoded ATP synthase 6 [Source:HGNC Symbol;Acc:7414]
ENSG00000131711	MAP1B	-0.507554	4.85201e-10	microtubule-associated protein 1B [Source:HGNC Symbol;Acc:6836]
ENSG00000162374	ELAVL4	-0.512722	1.26075e-09	ELAV (embryonic lethal, abnormal vision, Drosophila)-like 4 [Source:HGNC Symbol;Acc:3315]
ENSG00000164211	STARD4	-0.677351	1.4063e-09	StAR-related lipid transfer (START) domain containing 4 [Source:HGNC Symbol;Acc:18058]
ENSG00000197406	DIO3	-1.7013	2.49531e-09	deiodinase, iodothyronine, type III [Source:HGNC Symbol;Acc:2885]
ENSG00000173442	EHBP1L1	-1.13407	2.56312e-09	EH domain binding protein 1-like 1 [Source:HGNC Symbol;Acc:30682]
ENSG00000036565	SLC18A1	-0.696315	2.75879e-09	solute carrier family 18 (vesicular monoamine), member 1 [Source:HGNC Symbol;Acc:10934]
ENSG00000130600	H19	-0.630116	2.75879e-09	H19, imprinted maternally expressed transcript (non-protein coding) [Source:HGNC Symbol;Acc:4713]
ENSG00000060709	RIMBP2	-0.604995	2.95381e-09	RIMS binding protein 2 [Source:HGNC Symbol;Acc:30339]
ENSG00000184347	SLIT3	-0.544191	3.08758e-09	slit homolog 3 (Drosophila) [Source:HGNC Symbol;Acc:11087]
ENSG00000133863	TEX15	0.693023	3.44917e-09	testis expressed 15 [Source:HGNC Symbol;Acc:11738]
ENSG00000115758	ODC1	0.476121	4.76086e-09	ornithine decarboxylase 1 [Source:HGNC Symbol;Acc:8109]
ENSG00000144452	ABCA12	0.748716	5.64708e-09	ATP-binding cassette, sub-family A (ABC1), member 12 [Source:HGNC Symbol;Acc:14637]
ENSG00000083857	FAT1	-0.595749	5.64708e-09	FAT tumor suppressor homolog 1 (Drosophila) [Source:HGNC Symbol;Acc:3595]
ENSG00000234224	TMEM229A	-0.610907	8.03284e-09	transmembrane protein 229A [Source:HGNC Symbol;Acc:37279]
ENSG00000139318	DUSP6	-0.651536	9.23172e-09	dual specificity phosphatase 6 [Source:HGNC Symbol;Acc:3072]
ENSG00000100678	SLC8A3	-0.718468	9.90904e-09	solute carrier family 8 (sodium/calcium exchanger), member 3 [Source:HGNC Symbol;Acc:11070]
ENSG00000185189	NRBP2	-1.12985	1.07377e-08	nuclear receptor binding protein 2 [Source:HGNC Symbol;Acc:19339]
ENSG00000101680	LAMA1	0.810254	1.2749e-08	laminin, alpha 1 [Source:HGNC Symbol;Acc:6481]
ENSG00000185559	DLK1	-0.626319	1.46445e-08	delta-like 1 homolog (Drosophila) [Source:HGNC Symbol;Acc:2907]
ENSG00000170017	ALCAM	-0.500334	1.68519e-08	activated leukocyte cell adhesion molecule [Source:HGNC Symbol;Acc:400]
ENSG00000171094	ALK	-0.64531	2.40019e-08	anaplastic lymphoma receptor tyrosine kinase [Source:HGNC Symbol;Acc:427]
ENSG00000122034	GTF3A	0.592994	2.68366e-08	general transcription factor IIIA [Source:HGNC Symbol;Acc:4662]
ENSG00000143324	XPR1	-0.493285	5.49097e-08	xenotropic and polytropic retrovirus receptor 1 [Source:HGNC Symbol;Acc:12827]
ENSG00000248527	MTATP6P1	0.581663	5.55572e-08	mitochondrially encoded ATP synthase 6 pseudogene 1 [Source:HGNC Symbol;Acc:44575]
ENSG00000140937	CDH11	-0.638659	5.75289e-08	cadherin 11, type 2, OB-cadherin (osteoblast) [Source:HGNC Symbol;Acc:1750]
ENSG00000114626	ABTB1	-1.39762	5.81428e-08	ankyrin repeat and BTB (POZ) domain containing 1 [Source:HGNC Symbol;Acc:18275]
ENSG00000132718	SYT11	-0.496181	6.58979e-08	synaptotagmin XI [Source:HGNC Symbol;Acc:19239]
ENSG00000139174	PRICKLE1	1.25452	7.63459e-08	prickle homolog 1 (Drosophila) [Source:HGNC Symbol;Acc:17019]
ENSG00000122641	INHBA	-1.31199	8.12164e-08	inhibin, beta A [Source:HGNC Symbol;Acc:6066]
ENSG00000169432	SCN9A	-1.17656	8.3946e-08	sodium channel, voltage-gated, type IX, alpha subunit [Source:HGNC Symbol;Acc:10597]
ENSG00000136261	BZW2	0.542729	9.10624e-08	basic leucine zipper and W2 domains 2 [Source:HGNC Symbol;Acc:18808]
ENSG00000143850	PLEKHA6	-0.654595	9.10624e-08	pleckstrin homology domain containing, family A member 6 [Source:HGNC Symbol;Acc:17053]
ENSG00000101445	PPP1R16B	-0.678051	9.10624e-08	protein phosphatase 1, regulatory subunit 16B [Source:HGNC Symbol;Acc:15850]
ENSG00000107984	DKK1	-0.493653	9.52702e-08	dickkopf 1 homolog (Xenopus laevis) [Source:HGNC Symbol;Acc:2891]
ENSG00000111716	LDHB	0.403318	1.10269e-07	lactate dehydrogenase B [Source:HGNC Symbol;Acc:6541]
ENSG00000107957	SH3PXD2A	-0.581715	1.23933e-07	SH3 and PX domains 2A [Source:HGNC Symbol;Acc:23664]
ENSG00000185386	MAPK11	-0.898842	1.23933e-07	mitogen-activated protein kinase 11 [Source:HGNC Symbol;Acc:6873]
ENSG00000148848	ADAM12	-0.579955	1.23933e-07	ADAM metallopeptidase domain 12 [Source:HGNC Symbol;Acc:190]
ENSG00000115053	NCL	0.386632	1.23933e-07	nucleolin [Source:HGNC Symbol;Acc:7667]
ENSG00000110090	CPT1A	-0.553096	1.23933e-07	carnitine palmitoyltransferase 1A (liver) [Source:HGNC Symbol;Acc:2328]
ENSG00000147256	ARHGAP36	-0.487863	1.37369e-07	Rho GTPase activating protein 36 [Source:HGNC Symbol;Acc:26388]
ENSG00000189060	H1F0	-0.499068	1.92636e-07	H1 histone family, member 0 [Source:HGNC Symbol;Acc:4714]
ENSG00000171951	SCG2	-0.608366	2.81532e-07	secretogranin II [Source:HGNC Symbol;Acc:10575]
ENSG00000039560	RAI14	0.700693	2.81532e-07	retinoic acid induced 14 [Source:HGNC Symbol;Acc:14873]
ENSG00000075223	SEMA3C	-0.63246	2.81532e-07	sema domain, immunoglobulin domain (Ig), short basic domain, secreted, (semaphorin) 3C [Source:HGNC Symbol;Acc:10725]
ENSG00000154319	FAM167A	-0.533865	2.81532e-07	family with sequence similarity 167, member A [Source:HGNC Symbol;Acc:15549]
ENSG00000139292	LGR5	-0.499105	3.08079e-07	leucine-rich repeat containing G protein-coupled receptor 5 [Source:HGNC Symbol;Acc:4504]
ENSG00000183688	FAM101B	-0.535343	6.66434e-07	family with sequence similarity 101, member B [Source:HGNC Symbol;Acc:28705]
ENSG00000117450	PRDX1	0.452027	8.53691e-07	peroxiredoxin 1 [Source:HGNC Symbol;Acc:9352]
ENSG00000084628	NKAIN1	0.580638	1.43396e-06	Na+/K+ transporting ATPase interacting 1 [Source:HGNC Symbol;Acc:25743]
ENSG00000254656	RTL1	-0.532957	1.48691e-06	retrotransposon-like 1 [Source:HGNC Symbol;Acc:14665]
ENSG00000198727	MT-CYB	0.330428	1.58892e-06	mitochondrially encoded cytochrome b [Source:HGNC Symbol;Acc:7427]
ENSG00000183092	BEGAIN	-0.722523	1.65304e-06	brain-enriched guanylate kinase-associated [Source:HGNC Symbol;Acc:24163]
ENSG00000129009	ISLR	-1.04392	1.73642e-06	immunoglobulin superfamily containing leucine-rich repeat [Source:HGNC Symbol;Acc:6133]
ENSG00000180817	PPA1	0.536236	1.85152e-06	pyrophosphatase (inorganic) 1 [Source:HGNC Symbol;Acc:9226]
ENSG00000169213	RAB3B	-1.01224	1.98167e-06	RAB3B, member RAS oncogene family [Source:HGNC Symbol;Acc:9778]
ENSG00000243335	KCTD7	-0.595253	2.06002e-06	potassium channel tetramerisation domain containing 7 [Source:HGNC Symbol;Acc:21957]
ENSG00000188126	MYO15B	-1.76467	2.79052e-06	myosin XVB pseudogene [Source:HGNC Symbol;Acc:14083]
ENSG00000166833	NAV2	-0.475195	3.08208e-06	neuron navigator 2 [Source:HGNC Symbol;Acc:15997]
ENSG00000114767	RRP9	0.716436	3.24848e-06	ribosomal RNA processing 9, small subunit (SSU) processome component, homolog (yeast) [Source:HGNC Symbol;Acc:16829]
ENSG00000149256	TENM4	-0.548423	3.30879e-06	teneurin transmembrane protein 4 [Source:HGNC Symbol;Acc:29945]
ENSG00000155380	SLC16A1	0.489246	3.72547e-06	solute carrier family 16, member 1 (monocarboxylic acid transporter 1) [Source:HGNC Symbol;Acc:10922]
ENSG00000139352	ASCL1	0.623481	3.95872e-06	achaete-scute complex homolog 1 (Drosophila) [Source:HGNC Symbol;Acc:738]
ENSG00000167861	HID1	-0.815194	4.57506e-06	HID1 domain containing [Source:HGNC Symbol;Acc:15736]
ENSG00000105808	RASA4	-0.753945	5.30074e-06	RAS p21 protein activator 4 [Source:HGNC Symbol;Acc:23181]
ENSG00000182985	CADM1	-0.491108	5.77152e-06	cell adhesion molecule 1 [Source:HGNC Symbol;Acc:5951]
ENSG00000143248	RGS5	-0.310397	5.85075e-06	regulator of G-protein signaling 5 [Source:HGNC Symbol;Acc:10001]
ENSG00000127920	GNG11	-0.469141	5.93978e-06	guanine nucleotide binding protein (G protein), gamma 11 [Source:HGNC Symbol;Acc:4403]
ENSG00000059573	ALDH18A1	0.492863	6.08367e-06	aldehyde dehydrogenase 18 family, member A1 [Source:HGNC Symbol;Acc:9722]
ENSG00000177432	NAP1L5	-0.674239	6.17127e-06	nucleosome assembly protein 1-like 5 [Source:HGNC Symbol;Acc:19968]
ENSG00000138821	SLC39A8	0.690184	6.60416e-06	solute carrier family 39 (zinc transporter), member 8 [Source:HGNC Symbol;Acc:20862]
ENSG00000127995	CASD1	-0.501128	6.73895e-06	CAS1 domain containing 1 [Source:HGNC Symbol;Acc:16014]
ENSG00000105894	PTN	-0.59218	7.08636e-06	pleiotrophin [Source:HGNC Symbol;Acc:9630]
ENSG00000125266	EFNB2	-0.543811	7.32913e-06	ephrin-B2 [Source:HGNC Symbol;Acc:3227]
ENSG00000116649	SRM	0.571441	7.32913e-06	spermidine synthase [Source:HGNC Symbol;Acc:11296]
ENSG00000181104	F2R	0.564429	7.45696e-06	coagulation factor II (thrombin) receptor [Source:HGNC Symbol;Acc:3537]
ENSG00000131094	C1QL1	-0.997971	8.43826e-06	complement component 1, q subcomponent-like 1 [Source:HGNC Symbol;Acc:24182]
ENSG00000124942	AHNAK	-0.587147	8.95228e-06	AHNAK nucleoprotein [Source:HGNC Symbol;Acc:347]
ENSG00000245532	NEAT1	-0.507376	9.30481e-06	nuclear paraspeckle assembly transcript 1 (non-protein coding) [Source:HGNC Symbol;Acc:30815]
ENSG00000123240	OPTN	-0.956279	9.30481e-06	optineurin [Source:HGNC Symbol;Acc:17142]
ENSG00000163638	ADAMTS9	-0.41136	9.33096e-06	ADAM metallopeptidase with thrombospondin type 1 motif, 9 [Source:HGNC Symbol;Acc:13202]
ENSG00000242265	PEG10	-0.376626	9.42843e-06	paternally expressed 10 [Source:HGNC Symbol;Acc:14005]
ENSG00000110092	CCND1	-0.380662	9.78874e-06	cyclin D1 [Source:HGNC Symbol;Acc:1582]
ENSG00000130529	TRPM4	-1.73946	1.04016e-05	transient receptor potential cation channel, subfamily M, member 4 [Source:HGNC Symbol;Acc:17993]
ENSG00000126602	TRAP1	0.501167	1.04531e-05	TNF receptor-associated protein 1 [Source:HGNC Symbol;Acc:16264]
ENSG00000167702	KIFC2	-1.13431	1.13034e-05	kinesin family member C2 [Source:HGNC Symbol;Acc:29530]
ENSG00000141668	CBLN2	-0.76277	1.13597e-05	cerebellin 2 precursor [Source:HGNC Symbol;Acc:1544]
ENSG00000210082	MT-RNR2	-0.283601	1.23035e-05	mitochondrially encoded 16S RNA [Source:HGNC Symbol;Acc:7471]
ENSG00000182836	PLCXD3	-0.495276	1.23555e-05	phosphatidylinositol-specific phospholipase C, X domain containing 3 [Source:HGNC Symbol;Acc:31822]
ENSG00000159199	ATP5G1	0.562276	1.2996e-05	ATP synthase, H+ transporting, mitochondrial Fo complex, subunit C1 (subunit 9) [Source:HGNC Symbol;Acc:841]
ENSG00000198570	RD3	-0.618141	1.37154e-05	retinal degeneration 3 [Source:HGNC Symbol;Acc:19689]
ENSG00000258498	DIO3OS	-1.53807	1.50552e-05	DIO3 opposite strand/antisense RNA (head to head) [Source:HGNC Symbol;Acc:20348]
ENSG00000128564	VGF	-0.648976	1.60297e-05	VGF nerve growth factor inducible [Source:HGNC Symbol;Acc:12684]
ENSG00000122254	HS3ST2	-1.51209	1.64259e-05	heparan sulfate (glucosamine) 3-O-sulfotransferase 2 [Source:HGNC Symbol;Acc:5195]
ENSG00000018189	RUFY3	-0.508684	1.66517e-05	RUN and FYVE domain containing 3 [Source:HGNC Symbol;Acc:30285]
ENSG00000108561	C1QBP	0.43815	1.70957e-05	complement component 1, q subcomponent binding protein [Source:HGNC Symbol;Acc:1243]
ENSG00000198763	MT-ND2	0.386692	1.70957e-05	mitochondrially encoded NADH dehydrogenase 2 [Source:HGNC Symbol;Acc:7456]
ENSG00000148700	ADD3	-0.503499	1.80659e-05	adducin 3 (gamma) [Source:HGNC Symbol;Acc:245]
ENSG00000198400	NTRK1	-0.984934	1.82049e-05	neurotrophic tyrosine kinase, receptor, type 1 [Source:HGNC Symbol;Acc:8031]
ENSG00000167178	ISLR2	-0.628542	1.87572e-05	immunoglobulin superfamily containing leucine-rich repeat 2 [Source:HGNC Symbol;Acc:29286]
ENSG00000119866	BCL11A	1.19995	1.89198e-05	B-cell CLL/lymphoma 11A (zinc finger protein) [Source:HGNC Symbol;Acc:13221]
ENSG00000007402	CACNA2D2	-0.520418	1.95266e-05	calcium channel, voltage-dependent, alpha 2/delta subunit 2 [Source:HGNC Symbol;Acc:1400]
ENSG00000182752	PAPPA	-1.89866	2.02388e-05	pregnancy-associated plasma protein A, pappalysin 1 [Source:HGNC Symbol;Acc:8602]
ENSG00000214021	TTLL3	-0.888927	2.11326e-05	tubulin tyrosine ligase-like family, member 3 [Source:HGNC Symbol;Acc:24483]
ENSG00000160691	SHC1	-0.462189	2.18258e-05	SHC (Src homology 2 domain containing) transforming protein 1 [Source:HGNC Symbol;Acc:10840]
ENSG00000088808	PPP1R13B	-0.703858	2.37459e-05	protein phosphatase 1, regulatory subunit 13B [Source:HGNC Symbol;Acc:14950]
ENSG00000167414	GNG8	-0.794159	2.57643e-05	guanine nucleotide binding protein (G protein), gamma 8 [Source:HGNC Symbol;Acc:19664]
ENSG00000125166	GOT2	0.43525	2.62219e-05	glutamic-oxaloacetic transaminase 2, mitochondrial (aspartate aminotransferase 2) [Source:HGNC Symbol;Acc:4433]
ENSG00000166949	SMAD3	0.593241	2.79831e-05	SMAD family member 3 [Source:HGNC Symbol;Acc:6769]
ENSG00000105270	CLIP3	-0.554546	2.79831e-05	CAP-GLY domain containing linker protein 3 [Source:HGNC Symbol;Acc:24314]
ENSG00000133401	PDZD2	-1.05213	3.12064e-05	PDZ domain containing 2 [Source:HGNC Symbol;Acc:18486]
ENSG00000138442	WDR12	0.480538	3.15687e-05	WD repeat domain 12 [Source:HGNC Symbol;Acc:14098]
ENSG00000167244	IGF2	-0.605237	3.22823e-05	insulin-like growth factor 2 (somatomedin A) [Source:HGNC Symbol;Acc:5466]
ENSG00000132437	DDC	-0.44005	3.60678e-05	dopa decarboxylase (aromatic L-amino acid decarboxylase) [Source:HGNC Symbol;Acc:2719]
ENSG00000165606	DRGX	-0.671908	4.00033e-05	dorsal root ganglia homeobox [Source:HGNC Symbol;Acc:21536]
ENSG00000173826	KCNH6	-1.23472	4.41746e-05	potassium voltage-gated channel, subfamily H (eag-related), member 6 [Source:HGNC Symbol;Acc:18862]
ENSG00000116120	FARSB	0.487649	4.47693e-05	phenylalanyl-tRNA synthetase, beta subunit [Source:HGNC Symbol;Acc:17800]
ENSG00000113356	POLR3G	0.825716	4.79173e-05	polymerase (RNA) III (DNA directed) polypeptide G (32kD) [Source:HGNC Symbol;Acc:30075]
ENSG00000076043	REXO2	0.719777	5.12077e-05	REX2, RNA exonuclease 2 homolog (S. cerevisiae) [Source:HGNC Symbol;Acc:17851]
ENSG00000145194	ECE2	1.07251	5.49134e-05	endothelin converting enzyme 2 [Source:HGNC Symbol;Acc:13275]
ENSG00000144381	HSPD1	0.36866	5.53381e-05	heat shock 60kDa protein 1 (chaperonin) [Source:HGNC Symbol;Acc:5261]
ENSG00000092841	MYL6	-0.406873	5.53381e-05	myosin, light chain 6, alkali, smooth muscle and non-muscle [Source:HGNC Symbol;Acc:7587]
ENSG00000065978	YBX1	0.342494	5.75804e-05	Y box binding protein 1 [Source:HGNC Symbol;Acc:8014]
ENSG00000108179	PPIF	0.461496	5.84543e-05	peptidylprolyl isomerase F [Source:HGNC Symbol;Acc:9259]
ENSG00000136378	ADAMTS7	-0.780617	6.62687e-05	ADAM metallopeptidase with thrombospondin type 1 motif, 7 [Source:HGNC Symbol;Acc:223]
ENSG00000141441	GAREM	-0.440819	6.89375e-05	GRB2 associated, regulator of MAPK1 [Source:HGNC Symbol;Acc:26136]
ENSG00000173281	PPP1R3B	-0.65122	7.03866e-05	protein phosphatase 1, regulatory subunit 3B [Source:HGNC Symbol;Acc:14942]
ENSG00000026025	VIM	-0.365383	7.06689e-05	vimentin [Source:HGNC Symbol;Acc:12692]
ENSG00000087245	MMP2	-0.394661	7.56653e-05	matrix metallopeptidase 2 (gelatinase A, 72kDa gelatinase, 72kDa type IV collagenase) [Source:HGNC Symbol;Acc:7166]
ENSG00000155760	FZD7	-0.714634	7.56653e-05	frizzled family receptor 7 [Source:HGNC Symbol;Acc:4045]
ENSG00000035862	TIMP2	-0.372921	7.99311e-05	TIMP metallopeptidase inhibitor 2 [Source:HGNC Symbol;Acc:11821]
ENSG00000132507	EIF5A	0.431948	8.40965e-05	eukaryotic translation initiation factor 5A [Source:HGNC Symbol;Acc:3300]
ENSG00000164099	PRSS12	-0.411968	8.83622e-05	protease, serine, 12 (neurotrypsin, motopsin) [Source:HGNC Symbol;Acc:9477]
ENSG00000167549	CORO6	-0.867433	9.34564e-05	coronin 6 [Source:HGNC Symbol;Acc:21356]
ENSG00000117395	EBNA1BP2	0.429941	9.76238e-05	EBNA1 binding protein 2 [Source:HGNC Symbol;Acc:15531]
ENSG00000162434	JAK1	-0.431026	0.000102186	Janus kinase 1 [Source:HGNC Symbol;Acc:6190]
ENSG00000072778	ACADVL	-0.495111	0.000106342	acyl-CoA dehydrogenase, very long chain [Source:HGNC Symbol;Acc:92]
ENSG00000104369	JPH1	0.976476	0.000110737	junctophilin 1 [Source:HGNC Symbol;Acc:14201]
ENSG00000128050	PAICS	0.364304	0.00011214	phosphoribosylaminoimidazole carboxylase, phosphoribosylaminoimidazole succinocarboxamide synthetase [Source:HGNC Symbol;Acc:8587]
ENSG00000136828	RALGPS1	-0.675945	0.000124436	Ral GEF with PH domain and SH3 binding motif 1 [Source:HGNC Symbol;Acc:16851]
ENSG00000214595	EML6	-0.60877	0.000135377	echinoderm microtubule associated protein like 6 [Source:HGNC Symbol;Acc:35412]
ENSG00000165240	ATP7A	-0.516773	0.00014124	ATPase, Cu++ transporting, alpha polypeptide [Source:HGNC Symbol;Acc:869]
ENSG00000169902	TPST1	-0.531678	0.000144027	tyrosylprotein sulfotransferase 1 [Source:HGNC Symbol;Acc:12020]
ENSG00000130702	LAMA5	-0.83854	0.000159008	laminin, alpha 5 [Source:HGNC Symbol;Acc:6485]
ENSG00000198604	BAZ1A	0.42675	0.000161179	bromodomain adjacent to zinc finger domain, 1A [Source:HGNC Symbol;Acc:960]
ENSG00000169499	PLEKHA2	-0.837336	0.000162627	pleckstrin homology domain containing, family A (phosphoinositide binding specific) member 2 [Source:HGNC Symbol;Acc:14336]
ENSG00000141298	SSH2	-0.455471	0.000165916	slingshot homolog 2 (Drosophila) [Source:HGNC Symbol;Acc:30580]
ENSG00000168653	NDUFS5	0.389983	0.0001679	NADH dehydrogenase (ubiquinone) Fe-S protein 5, 15kDa (NADH-coenzyme Q reductase) [Source:HGNC Symbol;Acc:7712]
ENSG00000260391	RP11-71H17.7	-0.738073	0.00017109
ENSG00000048540	LMO3	0.510703	0.000171156	LIM domain only 3 (rhombotin-like 2) [Source:HGNC Symbol;Acc:6643]
ENSG00000166582	CENPV	0.435422	0.000172157	centromere protein V [Source:HGNC Symbol;Acc:29920]
ENSG00000134809	TIMM10	0.584859	0.000172326	translocase of inner mitochondrial membrane 10 homolog (yeast) [Source:HGNC Symbol;Acc:11814]
ENSG00000064300	NGFR	-1.69967	0.000176328	nerve growth factor receptor [Source:HGNC Symbol;Acc:7809]
ENSG00000143320	CRABP2	-0.488911	0.000177094	cellular retinoic acid binding protein 2 [Source:HGNC Symbol;Acc:2339]
ENSG00000118515	SGK1	-0.414659	0.000180595	serum/glucocorticoid regulated kinase 1 [Source:HGNC Symbol;Acc:10810]
ENSG00000173110	HSPA6	-6.27849	0.000181225	heat shock 70kDa protein 6 (HSP70B') [Source:HGNC Symbol;Acc:5239]
ENSG00000122012	SV2C	-0.485727	0.000182116	synaptic vesicle glycoprotein 2C [Source:HGNC Symbol;Acc:30670]
ENSG00000143434	SEMA6C	-0.935324	0.000182116	sema domain, transmembrane domain (TM), and cytoplasmic domain, (semaphorin) 6C [Source:HGNC Symbol;Acc:10740]
ENSG00000115541	HSPE1	0.485266	0.000182327	heat shock 10kDa protein 1 (chaperonin 10) [Source:HGNC Symbol;Acc:5269]
ENSG00000144668	ITGA9	-0.562292	0.000182327	integrin, alpha 9 [Source:HGNC Symbol;Acc:6145]
ENSG00000140575	IQGAP1	-0.429594	0.000182327	IQ motif containing GTPase activating protein 1 [Source:HGNC Symbol;Acc:6110]
ENSG00000210049	MT-TF	-1.1807	0.000183647	mitochondrially encoded tRNA phenylalanine [Source:HGNC Symbol;Acc:7481]
ENSG00000101220	C20orf27	0.656682	0.000195631	chromosome 20 open reading frame 27 [Source:HGNC Symbol;Acc:15873]
ENSG00000163468	CCT3	0.32649	0.000200473	chaperonin containing TCP1, subunit 3 (gamma) [Source:HGNC Symbol;Acc:1616]
ENSG00000164929	BAALC	-1.29753	0.000206719	brain and acute leukemia, cytoplasmic [Source:HGNC Symbol;Acc:14333]
ENSG00000170345	FOS	-1.82418	0.000209568	FBJ murine osteosarcoma viral oncogene homolog [Source:HGNC Symbol;Acc:3796]
ENSG00000106028	SSBP1	0.398987	0.000215201	single-stranded DNA binding protein 1, mitochondrial [Source:HGNC Symbol;Acc:11317]
ENSG00000033327	GAB2	-0.413531	0.000219702	GRB2-associated binding protein 2 [Source:HGNC Symbol;Acc:14458]
ENSG00000187678	SPRY4	-0.545868	0.000224292	sprouty homolog 4 (Drosophila) [Source:HGNC Symbol;Acc:15533]
ENSG00000117280	RAB7L1	0.647019	0.000239097	RAB7, member RAS oncogene family-like 1 [Source:HGNC Symbol;Acc:9789]
ENSG00000242732	RGAG4	-0.489287	0.000240867	retrotransposon gag domain containing 4 [Source:HGNC Symbol;Acc:29430]
ENSG00000003989	SLC7A2	0.802975	0.000250133	solute carrier family 7 (cationic amino acid transporter, y+ system), member 2 [Source:HGNC Symbol;Acc:11060]
ENSG00000050165	DKK3	-0.51485	0.000259586	dickkopf 3 homolog (Xenopus laevis) [Source:HGNC Symbol;Acc:2893]
ENSG00000139116	KIF21A	-0.337955	0.000269921	kinesin family member 21A [Source:HGNC Symbol;Acc:19349]
ENSG00000087269	NOP14	0.505059	0.000271364	NOP14 nucleolar protein [Source:HGNC Symbol;Acc:16821]
ENSG00000162630	B3GALT2	3.08301	0.000277988	UDP-Gal:betaGlcNAc beta 1,3-galactosyltransferase, polypeptide 2 [Source:HGNC Symbol;Acc:917]
ENSG00000110881	ASIC1	-0.69316	0.000282451	acid-sensing (proton-gated) ion channel 1 [Source:HGNC Symbol;Acc:100]
ENSG00000152503	TRIM36	-0.542277	0.000290539	tripartite motif containing 36 [Source:HGNC Symbol;Acc:16280]
ENSG00000197747	S100A10	-0.68769	0.000302576	S100 calcium binding protein A10 [Source:HGNC Symbol;Acc:10487]
ENSG00000137309	HMGA1	0.45105	0.000302576	high mobility group AT-hook 1 [Source:HGNC Symbol;Acc:5010]
ENSG00000170515	PA2G4	0.404859	0.000302576	proliferation-associated 2G4, 38kDa [Source:HGNC Symbol;Acc:8550]
ENSG00000143621	ILF2	0.341031	0.000312213	interleukin enhancer binding factor 2 [Source:HGNC Symbol;Acc:6037]
ENSG00000151914	DST	-0.393931	0.00034243	dystonin [Source:HGNC Symbol;Acc:1090]
ENSG00000123131	PRDX4	0.490497	0.000343812	peroxiredoxin 4 [Source:HGNC Symbol;Acc:17169]
ENSG00000074800	ENO1	0.291688	0.000353589	enolase 1, (alpha) [Source:HGNC Symbol;Acc:3350]
ENSG00000004487	KDM1A	0.344678	0.000353589	lysine (K)-specific demethylase 1A [Source:HGNC Symbol;Acc:29079]
ENSG00000185664	PMEL	-1.40153	0.000374073	premelanosome protein [Source:HGNC Symbol;Acc:10880]
ENSG00000154917	RAB6B	-0.71689	0.000392144	RAB6B, member RAS oncogene family [Source:HGNC Symbol;Acc:14902]
ENSG00000132541	HRSP12	0.658649	0.000399676	heat-responsive protein 12 [Source:HGNC Symbol;Acc:16897]
ENSG00000136997	MYC	-0.585291	0.000399676	v-myc myelocytomatosis viral oncogene homolog (avian) [Source:HGNC Symbol;Acc:7553]
ENSG00000210195	MT-TT	-0.991083	0.000399676	mitochondrially encoded tRNA threonine [Source:HGNC Symbol;Acc:7499]
ENSG00000196277	GRM7	-0.779666	0.000402435	glutamate receptor, metabotropic 7 [Source:HGNC Symbol;Acc:4599]
ENSG00000170113	NIPA1	-0.473804	0.000404355	non imprinted in Prader-Willi/Angelman syndrome 1 [Source:HGNC Symbol;Acc:17043]
ENSG00000137872	SEMA6D	-0.667072	0.000408062	sema domain, transmembrane domain (TM), and cytoplasmic domain, (semaphorin) 6D [Source:HGNC Symbol;Acc:16770]
ENSG00000099204	ABLIM1	0.379044	0.000411283	actin binding LIM protein 1 [Source:HGNC Symbol;Acc:78]
ENSG00000108176	DNAJC12	0.564119	0.000429293	DnaJ (Hsp40) homolog, subfamily C, member 12 [Source:HGNC Symbol;Acc:28908]
ENSG00000175792	RUVBL1	0.39077	0.000437146	RuvB-like 1 (E. coli) [Source:HGNC Symbol;Acc:10474]
ENSG00000229807	XIST	-0.324013	0.00044111	X inactive specific transcript (non-protein coding) [Source:HGNC Symbol;Acc:12810]
ENSG00000166147	FBN1	-0.495973	0.00044111	fibrillin 1 [Source:HGNC Symbol;Acc:3603]
ENSG00000167037	SGSM1	-0.765367	0.000444349	small G protein signaling modulator 1 [Source:HGNC Symbol;Acc:29410]
ENSG00000108018	SORCS1	-0.425771	0.000444416	sortilin-related VPS10 domain containing receptor 1 [Source:HGNC Symbol;Acc:16697]
ENSG00000111674	ENO2	-0.416159	0.000444416	enolase 2 (gamma, neuronal) [Source:HGNC Symbol;Acc:3353]
ENSG00000069493	CLEC2D	-1.18684	0.000444416	C-type lectin domain family 2, member D [Source:HGNC Symbol;Acc:14351]
ENSG00000182022	CHST15	-0.748041	0.000450999	carbohydrate (N-acetylgalactosamine 4-sulfate 6-O) sulfotransferase 15 [Source:HGNC Symbol;Acc:18137]
ENSG00000124191	TOX2	-0.755567	0.000453338	TOX high mobility group box family member 2 [Source:HGNC Symbol;Acc:16095]
ENSG00000166257	SCN3B	-0.583732	0.000454256	sodium channel, voltage-gated, type III, beta subunit [Source:HGNC Symbol;Acc:20665]
ENSG00000143179	UCK2	0.397219	0.000455388	uridine-cytidine kinase 2 [Source:HGNC Symbol;Acc:12562]
ENSG00000103257	SLC7A5	0.59639	0.000455388	solute carrier family 7 (amino acid transporter light chain, L system), member 5 [Source:HGNC Symbol;Acc:11063]
ENSG00000130827	PLXNA3	-0.775482	0.000459303	plexin A3 [Source:HGNC Symbol;Acc:9101]
ENSG00000142173	COL6A2	-0.747139	0.000480296	collagen, type VI, alpha 2 [Source:HGNC Symbol;Acc:2212]
ENSG00000261762	RP11-650L12.2	-0.80038	0.000480499
ENSG00000087086	FTL	0.388921	0.000483935	ferritin, light polypeptide [Source:HGNC Symbol;Acc:3999]
ENSG00000144730	IL17RD	-0.38558	0.000497666	interleukin 17 receptor D [Source:HGNC Symbol;Acc:17616]
ENSG00000140481	CCDC33	-1.03736	0.000499738	coiled-coil domain containing 33 [Source:HGNC Symbol;Acc:26552]
ENSG00000159640	ACE	-0.779003	0.000511046	angiotensin I converting enzyme (peptidyl-dipeptidase A) 1 [Source:HGNC Symbol;Acc:2707]
ENSG00000172037	LAMB2	-0.629819	0.000522594	laminin, beta 2 (laminin S) [Source:HGNC Symbol;Acc:6487]
ENSG00000008283	CYB561	-0.359728	0.000522919	cytochrome b-561 [Source:HGNC Symbol;Acc:2571]
ENSG00000170396	ZNF804A	0.745989	0.000531274	zinc finger protein 804A [Source:HGNC Symbol;Acc:21711]
ENSG00000111897	SERINC1	-0.404658	0.000573783	serine incorporator 1 [Source:HGNC Symbol;Acc:13464]
ENSG00000180998	GPR137C	-0.548113	0.000579615	G protein-coupled receptor 137C [Source:HGNC Symbol;Acc:25445]
ENSG00000250979	RP11-656G20.1	-0.829321	0.000579615
ENSG00000198431	TXNRD1	0.345436	0.000613076	thioredoxin reductase 1 [Source:HGNC Symbol;Acc:12437]
ENSG00000149809	TM7SF2	-0.859486	0.000634359	transmembrane 7 superfamily member 2 [Source:HGNC Symbol;Acc:11863]
ENSG00000198695	MT-ND6	-0.332428	0.000640945	mitochondrially encoded NADH dehydrogenase 6 [Source:HGNC Symbol;Acc:7462]
ENSG00000171551	ECEL1	-1.03066	0.000641892	endothelin converting enzyme-like 1 [Source:HGNC Symbol;Acc:3147]
ENSG00000100234	TIMP3	-0.926995	0.000647969	TIMP metallopeptidase inhibitor 3 [Source:HGNC Symbol;Acc:11822]
ENSG00000173660	UQCRH	0.3668	0.000690671	ubiquinol-cytochrome c reductase hinge protein [Source:HGNC Symbol;Acc:12590]
ENSG00000111490	TBC1D30	0.870594	0.000702132	TBC1 domain family, member 30 [Source:HGNC Symbol;Acc:29164]
ENSG00000248540	RP11-247C2.2	-0.515346	0.000705253	HCG2004779; Uncharacterized protein [Source:UniProtKB/TrEMBL;Acc:H3BQQ5]
ENSG00000163931	TKT	0.4267	0.000712889	transketolase [Source:HGNC Symbol;Acc:11834]
ENSG00000170775	GPR37	-1.07458	0.000715705	G protein-coupled receptor 37 (endothelin receptor type B-like) [Source:HGNC Symbol;Acc:4494]
ENSG00000148229	POLE3	0.385662	0.000733534	polymerase (DNA directed), epsilon 3, accessory subunit [Source:HGNC Symbol;Acc:13546]
ENSG00000187091	PLCD1	-0.925615	0.00074499	phospholipase C, delta 1 [Source:HGNC Symbol;Acc:9060]
ENSG00000188211	NCR3LG1	0.651348	0.000752239	natural killer cell cytotoxicity receptor 3 ligand 1 [Source:HGNC Symbol;Acc:42400]
ENSG00000120800	UTP20	0.411558	0.000754599	UTP20, small subunit (SSU) processome component, homolog (yeast) [Source:HGNC Symbol;Acc:17897]
ENSG00000186469	GNG2	-0.440823	0.000768785	guanine nucleotide binding protein (G protein), gamma 2 [Source:HGNC Symbol;Acc:4404]
ENSG00000143013	LMO4	0.602035	0.000826935	LIM domain only 4 [Source:HGNC Symbol;Acc:6644]
ENSG00000115290	GRB14	1.23946	0.000826935	growth factor receptor-bound protein 14 [Source:HGNC Symbol;Acc:4565]
ENSG00000101444	AHCY	0.386738	0.000841212	adenosylhomocysteinase [Source:HGNC Symbol;Acc:343]
ENSG00000134697	GNL2	0.386069	0.00087781	guanine nucleotide binding protein-like 2 (nucleolar) [Source:HGNC Symbol;Acc:29925]
ENSG00000181418	DDN	1.29356	0.000894496	dendrin [Source:HGNC Symbol;Acc:24458]
ENSG00000139880	CDH24	0.57046	0.00089661	cadherin 24, type 2 [Source:HGNC Symbol;Acc:14265]
ENSG00000187720	THSD4	-0.97162	0.000901187	thrombospondin, type I, domain containing 4 [Source:HGNC Symbol;Acc:25835]
ENSG00000076356	PLXNA2	-0.395675	0.000915579	plexin A2 [Source:HGNC Symbol;Acc:9100]
ENSG00000141543	EIF4A3	0.387202	0.000944673	eukaryotic translation initiation factor 4A3 [Source:HGNC Symbol;Acc:18683]
ENSG00000155096	AZIN1	-0.363309	0.000944673	antizyme inhibitor 1 [Source:HGNC Symbol;Acc:16432]
ENSG00000129946	SHC2	-0.995097	0.000944673	SHC (Src homology 2 domain containing) transforming protein 2 [Source:HGNC Symbol;Acc:29869]
ENSG00000186868	MAPT	-0.713213	0.000948843	microtubule-associated protein tau [Source:HGNC Symbol;Acc:6893]
ENSG00000205978	NYNRIN	-0.660929	0.000948843	NYN domain and retroviral integrase containing [Source:HGNC Symbol;Acc:20165]
ENSG00000138095	LRPPRC	0.339697	0.000960852	leucine-rich pentatricopeptide repeat containing [Source:HGNC Symbol;Acc:15714]
ENSG00000132294	EFR3A	-0.464637	0.000989061	EFR3 homolog A (S. cerevisiae) [Source:HGNC Symbol;Acc:28970]
ENSG00000109046	WSB1	-0.410837	0.00104761	WD repeat and SOCS box containing 1 [Source:HGNC Symbol;Acc:19221]
ENSG00000198797	FAM5B	-1.80231	0.00104917	family with sequence similarity 5, member B [Source:HGNC Symbol;Acc:13746]
ENSG00000171517	LPAR3	0.892311	0.00107322	lysophosphatidic acid receptor 3 [Source:HGNC Symbol;Acc:14298]
ENSG00000104219	ZDHHC2	-0.830051	0.00108792	zinc finger, DHHC-type containing 2 [Source:HGNC Symbol;Acc:18469]
ENSG00000100029	PES1	0.431697	0.00108858	pescadillo ribosomal biogenesis factor 1 [Source:HGNC Symbol;Acc:8848]
ENSG00000137575	SDCBP	-0.42202	0.00110198	syndecan binding protein (syntenin) [Source:HGNC Symbol;Acc:10662]
ENSG00000109084	TMEM97	0.402498	0.00110198	transmembrane protein 97 [Source:HGNC Symbol;Acc:28106]
ENSG00000213722	DDAH2	-0.483129	0.00110198	dimethylarginine dimethylaminohydrolase 2 [Source:HGNC Symbol;Acc:2716]
ENSG00000100285	NEFH	0.505589	0.00110198	neurofilament, heavy polypeptide [Source:HGNC Symbol;Acc:7737]
ENSG00000160789	LMNA	-0.466632	0.00113119	lamin A/C [Source:HGNC Symbol;Acc:6636]
ENSG00000062524	LTK	-2.16858	0.00115881	leukocyte receptor tyrosine kinase [Source:HGNC Symbol;Acc:6721]
ENSG00000125827	TMX4	-0.405328	0.00121435	thioredoxin-related transmembrane protein 4 [Source:HGNC Symbol;Acc:25237]
ENSG00000100714	MTHFD1	0.393212	0.00125767	methylenetetrahydrofolate dehydrogenase (NADP+ dependent) 1, methenyltetrahydrofolate cyclohydrolase, formyltetrahydrofolate synthetase [Source:HGNC Symbol;Acc:7432]
ENSG00000020577	SAMD4A	-0.639032	0.00125767	sterile alpha motif domain containing 4A [Source:HGNC Symbol;Acc:23023]
ENSG00000179431	FJX1	0.760691	0.00126168	four jointed box 1 (Drosophila) [Source:HGNC Symbol;Acc:17166]
ENSG00000143061	IGSF3	-0.401167	0.00127163	immunoglobulin superfamily, member 3 [Source:HGNC Symbol;Acc:5950]
ENSG00000204856	FAM216A	0.53689	0.00138128	family with sequence similarity 216, member A [Source:HGNC Symbol;Acc:30180]
ENSG00000130826	DKC1	0.36098	0.00138128	dyskeratosis congenita 1, dyskerin [Source:HGNC Symbol;Acc:2890]
ENSG00000167775	CD320	0.620475	0.00143784	CD320 molecule [Source:HGNC Symbol;Acc:16692]
ENSG00000071242	RPS6KA2	-0.449037	0.00147698	ribosomal protein S6 kinase, 90kDa, polypeptide 2 [Source:HGNC Symbol;Acc:10431]
ENSG00000204837	RP11-204M4.2	-4.08088	0.00147698
ENSG00000171408	PDE7B	-0.572658	0.00158728	phosphodiesterase 7B [Source:HGNC Symbol;Acc:8792]
ENSG00000105202	FBL	0.367431	0.00159173	fibrillarin [Source:HGNC Symbol;Acc:3599]
ENSG00000170558	CDH2	-0.376686	0.00159721	cadherin 2, type 1, N-cadherin (neuronal) [Source:HGNC Symbol;Acc:1759]
ENSG00000167085	PHB	0.38649	0.00162198	prohibitin [Source:HGNC Symbol;Acc:8912]
ENSG00000138795	LEF1	0.480949	0.0017088	lymphoid enhancer-binding factor 1 [Source:HGNC Symbol;Acc:6551]
ENSG00000096384	HSP90AB1	0.256366	0.00173255	heat shock protein 90kDa alpha (cytosolic), class B member 1 [Source:HGNC Symbol;Acc:5258]
ENSG00000186591	UBE2H	-0.379601	0.0017556	ubiquitin-conjugating enzyme E2H [Source:HGNC Symbol;Acc:12484]
ENSG00000006327	TNFRSF12A	-1.14364	0.00177768	tumor necrosis factor receptor superfamily, member 12A [Source:HGNC Symbol;Acc:18152]
ENSG00000119681	LTBP2	-0.893512	0.00177768	latent transforming growth factor beta binding protein 2 [Source:HGNC Symbol;Acc:6715]
ENSG00000139567	ACVRL1	-1.08614	0.0018418	activin A receptor type II-like 1 [Source:HGNC Symbol;Acc:175]
ENSG00000143153	ATP1B1	-0.361014	0.00197726	ATPase, Na+/K+ transporting, beta 1 polypeptide [Source:HGNC Symbol;Acc:804]
ENSG00000001497	LAS1L	0.405174	0.00197726	LAS1-like (S. cerevisiae) [Source:HGNC Symbol;Acc:25726]
ENSG00000138764	CCNG2	-0.428492	0.00199784	cyclin G2 [Source:HGNC Symbol;Acc:1593]
ENSG00000004478	FKBP4	0.334478	0.00200818	FK506 binding protein 4, 59kDa [Source:HGNC Symbol;Acc:3720]
ENSG00000173208	ABCD2	-0.459916	0.0020408	ATP-binding cassette, sub-family D (ALD), member 2 [Source:HGNC Symbol;Acc:66]
ENSG00000112715	VEGFA	-0.446423	0.00206616	vascular endothelial growth factor A [Source:HGNC Symbol;Acc:12680]
ENSG00000151136	BTBD11	-0.742768	0.00208648	BTB (POZ) domain containing 11 [Source:HGNC Symbol;Acc:23844]
ENSG00000168405	CMAHP	-1.20079	0.00208648	cytidine monophospho-N-acetylneuraminic acid hydroxylase, pseudogene [Source:HGNC Symbol;Acc:2098]
ENSG00000173334	TRIB1	0.712676	0.00211544	tribbles homolog 1 (Drosophila) [Source:HGNC Symbol;Acc:16891]
ENSG00000162636	FAM102B	-0.483927	0.0021187	family with sequence similarity 102, member B [Source:HGNC Symbol;Acc:27637]
ENSG00000215218	UBE2QL1	-0.496197	0.00213555	ubiquitin-conjugating enzyme E2Q family-like 1 [Source:HGNC Symbol;Acc:37269]
ENSG00000119705	SLIRP	0.450762	0.00214925	SRA stem-loop interacting RNA binding protein [Source:HGNC Symbol;Acc:20495]
ENSG00000138646	HERC5	0.537064	0.00224481	HECT and RLD domain containing E3 ubiquitin protein ligase 5 [Source:HGNC Symbol;Acc:24368]
ENSG00000139343	SNRPF	0.409534	0.00224481	small nuclear ribonucleoprotein polypeptide F [Source:HGNC Symbol;Acc:11162]
ENSG00000113552	GNPDA1	0.395809	0.00224481	glucosamine-6-phosphate deaminase 1 [Source:HGNC Symbol;Acc:4417]
ENSG00000104356	POP1	0.494154	0.00224481	processing of precursor 1, ribonuclease P/MRP subunit (S. cerevisiae) [Source:HGNC Symbol;Acc:30129]
ENSG00000136603	SKIL	-0.444714	0.00231937	SKI-like oncogene [Source:HGNC Symbol;Acc:10897]
ENSG00000157570	TSPAN18	-0.439754	0.00231937	tetraspanin 18 [Source:HGNC Symbol;Acc:20660]
ENSG00000260735	RP11-72I8.1	-0.899347	0.00238022
ENSG00000130270	ATP8B3	-0.958363	0.00239728	ATPase, aminophospholipid transporter, class I, type 8B, member 3 [Source:HGNC Symbol;Acc:13535]
ENSG00000129353	SLC44A2	-0.436187	0.00242333	solute carrier family 44, member 2 [Source:HGNC Symbol;Acc:17292]
ENSG00000197948	FCHSD1	-0.707873	0.00242333	FCH and double SH3 domains 1 [Source:HGNC Symbol;Acc:25463]
ENSG00000135750	KCNK1	-0.568336	0.00242333	potassium channel, subfamily K, member 1 [Source:HGNC Symbol;Acc:6272]
ENSG00000196305	IARS	0.331576	0.00242333	isoleucyl-tRNA synthetase [Source:HGNC Symbol;Acc:5330]
ENSG00000100359	SGSM3	-0.626229	0.00244504	small G protein signaling modulator 3 [Source:HGNC Symbol;Acc:25228]
ENSG00000116288	PARK7	0.346757	0.00244504	parkinson protein 7 [Source:HGNC Symbol;Acc:16369]
ENSG00000118257	NRP2	2.06772	0.0024549	neuropilin 2 [Source:HGNC Symbol;Acc:8005]
ENSG00000015475	BID	0.46057	0.00247005	BH3 interacting domain death agonist [Source:HGNC Symbol;Acc:1050]
ENSG00000100095	SEZ6L	-0.426777	0.0025102	seizure related 6 homolog (mouse)-like [Source:HGNC Symbol;Acc:10763]
ENSG00000178695	KCTD12	0.469494	0.0025102	potassium channel tetramerisation domain containing 12 [Source:HGNC Symbol;Acc:14678]
ENSG00000012822	CALCOCO1	-0.50787	0.0025102	calcium binding and coiled-coil domain 1 [Source:HGNC Symbol;Acc:29306]
ENSG00000168539	CHRM1	-0.821587	0.00251458	cholinergic receptor, muscarinic 1 [Source:HGNC Symbol;Acc:1950]
ENSG00000154721	JAM2	0.628781	0.00252678	junctional adhesion molecule 2 [Source:HGNC Symbol;Acc:14686]
ENSG00000198420	FAM115A	-0.340055	0.0025446	family with sequence similarity 115, member A [Source:HGNC Symbol;Acc:22201]
ENSG00000170390	DCLK2	-0.535693	0.00256846	doublecortin-like kinase 2 [Source:HGNC Symbol;Acc:19002]
ENSG00000092096	SLC22A17	-0.553936	0.00258793	solute carrier family 22, member 17 [Source:HGNC Symbol;Acc:23095]
ENSG00000118946	PCDH17	-0.788948	0.00260196	protocadherin 17 [Source:HGNC Symbol;Acc:14267]
ENSG00000095015	MAP3K1	-0.352361	0.00260196	mitogen-activated protein kinase kinase kinase 1, E3 ubiquitin protein ligase [Source:HGNC Symbol;Acc:6848]
ENSG00000176533	GNG7	-0.756511	0.00271478	guanine nucleotide binding protein (G protein), gamma 7 [Source:HGNC Symbol;Acc:4410]
ENSG00000197872	FAM49A	-0.921895	0.00279084	family with sequence similarity 49, member A [Source:HGNC Symbol;Acc:25373]
ENSG00000142408	CACNG8	-0.697414	0.0028092	calcium channel, voltage-dependent, gamma subunit 8 [Source:HGNC Symbol;Acc:13628]
ENSG00000187098	MITF	0.793482	0.00291746	microphthalmia-associated transcription factor [Source:HGNC Symbol;Acc:7105]
ENSG00000145912	NHP2	0.455316	0.00292854	NHP2 ribonucleoprotein [Source:HGNC Symbol;Acc:14377]
ENSG00000137547	MRPL15	0.42424	0.00292946	mitochondrial ribosomal protein L15 [Source:HGNC Symbol;Acc:14054]
ENSG00000104953	TLE6	-0.982198	0.00293398	transducin-like enhancer of split 6 (E(sp1) homolog, Drosophila) [Source:HGNC Symbol;Acc:30788]
ENSG00000155846	PPARGC1B	1.05368	0.00299979	peroxisome proliferator-activated receptor gamma, coactivator 1 beta [Source:HGNC Symbol;Acc:30022]
ENSG00000134109	EDEM1	-0.452739	0.00307505	ER degradation enhancer, mannosidase alpha-like 1 [Source:HGNC Symbol;Acc:18967]
ENSG00000108946	PRKAR1A	-0.331025	0.00311653	protein kinase, cAMP-dependent, regulatory, type I, alpha [Source:HGNC Symbol;Acc:9388]
ENSG00000099901	RANBP1	0.352256	0.00317242	RAN binding protein 1 [Source:HGNC Symbol;Acc:9847]
ENSG00000151789	ZNF385D	0.995876	0.00317242	zinc finger protein 385D [Source:HGNC Symbol;Acc:26191]
ENSG00000163430	FSTL1	-0.356946	0.00317736	follistatin-like 1 [Source:HGNC Symbol;Acc:3972]
ENSG00000109861	CTSC	0.371572	0.00321606	cathepsin C [Source:HGNC Symbol;Acc:2528]
ENSG00000101935	AMMECR1	0.53332	0.00323783	Alport syndrome, mental retardation, midface hypoplasia and elliptocytosis chromosomal region gene 1 [Source:HGNC Symbol;Acc:467]
ENSG00000179958	DCTPP1	0.466087	0.00333624	dCTP pyrophosphatase 1 [Source:HGNC Symbol;Acc:28777]
ENSG00000163811	WDR43	0.361909	0.00333624	WD repeat domain 43 [Source:HGNC Symbol;Acc:28945]
ENSG00000092621	PHGDH	0.376157	0.00339133	phosphoglycerate dehydrogenase [Source:HGNC Symbol;Acc:8923]
ENSG00000171303	KCNK3	-0.666097	0.00340827	potassium channel, subfamily K, member 3 [Source:HGNC Symbol;Acc:6278]
ENSG00000259946	RP11-490G2.2	-1.13996	0.00341767
ENSG00000051108	HERPUD1	-0.49046	0.00342086	homocysteine-inducible, endoplasmic reticulum stress-inducible, ubiquitin-like domain member 1 [Source:HGNC Symbol;Acc:13744]
ENSG00000173114	LRRN3	0.339959	0.00343998	leucine rich repeat neuronal 3 [Source:HGNC Symbol;Acc:17200]
ENSG00000107742	SPOCK2	-0.845711	0.00360709	sparc/osteonectin, cwcv and kazal-like domains proteoglycan (testican) 2 [Source:HGNC Symbol;Acc:13564]
ENSG00000145198	VWA5B2	-1.04701	0.00361391	von Willebrand factor A domain containing 5B2 [Source:HGNC Symbol;Acc:25144]
ENSG00000130518	KIAA1683	-1.14934	0.00379956	KIAA1683 [Source:HGNC Symbol;Acc:29350]
ENSG00000146592	CREB5	-0.550166	0.00395929	cAMP responsive element binding protein 5 [Source:HGNC Symbol;Acc:16844]
ENSG00000198961	PJA2	-0.350714	0.0041772	praja ring finger 2, E3 ubiquitin protein ligase [Source:HGNC Symbol;Acc:17481]
ENSG00000114541	FRMD4B	0.975872	0.00417894	FERM domain containing 4B [Source:HGNC Symbol;Acc:24886]
ENSG00000102385	DRP2	-0.860079	0.00419805	dystrophin related protein 2 [Source:HGNC Symbol;Acc:3032]
ENSG00000074071	MRPS34	0.468607	0.00430016	mitochondrial ribosomal protein S34 [Source:HGNC Symbol;Acc:16618]
ENSG00000168970	JMJD7-PLA2G4B	-1.32017	0.00430118	JMJD7-PLA2G4B readthrough [Source:HGNC Symbol;Acc:34449]
ENSG00000204392	LSM2	0.424156	0.00435051	LSM2 homolog, U6 small nuclear RNA associated (S. cerevisiae) [Source:HGNC Symbol;Acc:13940]
ENSG00000054356	PTPRN	-0.576921	0.00437265	protein tyrosine phosphatase, receptor type, N [Source:HGNC Symbol;Acc:9676]
ENSG00000099995	SF3A1	0.345706	0.0043853	splicing factor 3a, subunit 1, 120kDa [Source:HGNC Symbol;Acc:10765]
ENSG00000160753	RUSC1	-0.497204	0.00442338	RUN and SH3 domain containing 1 [Source:HGNC Symbol;Acc:17153]
ENSG00000049540	ELN	-0.510088	0.00454809	elastin [Source:HGNC Symbol;Acc:3327]
ENSG00000196074	SYCP2	-0.774962	0.00461155	synaptonemal complex protein 2 [Source:HGNC Symbol;Acc:11490]
ENSG00000114686	MRPL3	0.381046	0.00462149	mitochondrial ribosomal protein L3 [Source:HGNC Symbol;Acc:10379]
ENSG00000189043	NDUFA4	0.320361	0.00475939	NADH dehydrogenase (ubiquinone) 1 alpha subcomplex, 4, 9kDa [Source:HGNC Symbol;Acc:7687]
ENSG00000168394	TAP1	-3.24658	0.00481966	transporter 1, ATP-binding cassette, sub-family B (MDR/TAP) [Source:HGNC Symbol;Acc:43]
ENSG00000084774	CAD	0.39088	0.00481966	carbamoyl-phosphate synthetase 2, aspartate transcarbamylase, and dihydroorotase [Source:HGNC Symbol;Acc:1424]
ENSG00000185513	L3MBTL1	-0.792169	0.00485563	l(3)mbt-like 1 (Drosophila) [Source:HGNC Symbol;Acc:15905]
ENSG00000171490	RSL1D1	0.324393	0.0048813	ribosomal L1 domain containing 1 [Source:HGNC Symbol;Acc:24534]
ENSG00000198805	PNP	0.461861	0.00495513	purine nucleoside phosphorylase [Source:HGNC Symbol;Acc:7892]
ENSG00000134352	IL6ST	-0.379079	0.00495513	interleukin 6 signal transducer (gp130, oncostatin M receptor) [Source:HGNC Symbol;Acc:6021]
ENSG00000139624	CERS5	-0.475483	0.00495513	ceramide synthase 5 [Source:HGNC Symbol;Acc:23749]
ENSG00000196683	TOMM7	0.382869	0.00497246	translocase of outer mitochondrial membrane 7 homolog (yeast) [Source:HGNC Symbol;Acc:21648]
ENSG00000100626	GALNT16	0.735941	0.00505865	UDP-N-acetyl-alpha-D-galactosamine:polypeptide N-acetylgalactosaminyltransferase 16 [Source:HGNC Symbol;Acc:23233]
ENSG00000187514	PTMA	0.235464	0.00506706	prothymosin, alpha [Source:HGNC Symbol;Acc:9623]
ENSG00000126458	RRAS	-1.17477	0.00506706	related RAS viral (r-ras) oncogene homolog [Source:HGNC Symbol;Acc:10447]
ENSG00000143878	RHOB	-0.469614	0.00514671	ras homolog family member B [Source:HGNC Symbol;Acc:668]
ENSG00000132359	RAP1GAP2	-0.371992	0.00514671	RAP1 GTPase activating protein 2 [Source:HGNC Symbol;Acc:29176]
ENSG00000117148	ACTL8	2.514	0.00514671	actin-like 8 [Source:HGNC Symbol;Acc:24018]
ENSG00000183527	PSMG1	0.450371	0.00514671	proteasome (prosome, macropain) assembly chaperone 1 [Source:HGNC Symbol;Acc:3043]
ENSG00000220785	MTMR9LP	-1.29745	0.00540513	myotubularin related protein 9-like, pseudogene [Source:HGNC Symbol;Acc:27920]
ENSG00000136810	TXN	0.374236	0.00542305	thioredoxin [Source:HGNC Symbol;Acc:12435]
ENSG00000154734	ADAMTS1	-0.404727	0.00551607	ADAM metallopeptidase with thrombospondin type 1 motif, 1 [Source:HGNC Symbol;Acc:217]
ENSG00000144406	UNC80	-0.480928	0.00551983	unc-80 homolog (C. elegans) [Source:HGNC Symbol;Acc:26582]
ENSG00000027644	INSRR	-0.788233	0.00559324	insulin receptor-related receptor [Source:HGNC Symbol;Acc:6093]
ENSG00000131378	RFTN1	-0.375855	0.00559324	raftlin, lipid raft linker 1 [Source:HGNC Symbol;Acc:30278]
ENSG00000088340	FER1L4	-1.34533	0.00559324	fer-1-like 4 (C. elegans) pseudogene [Source:HGNC Symbol;Acc:15801]
ENSG00000165633	VSTM4	-0.846018	0.00565272	V-set and transmembrane domain containing 4 [Source:HGNC Symbol;Acc:26470]
ENSG00000101489	CELF4	-0.516452	0.00566637	CUGBP, Elav-like family member 4 [Source:HGNC Symbol;Acc:14015]
ENSG00000187266	EPOR	-0.699987	0.00567011	erythropoietin receptor [Source:HGNC Symbol;Acc:3416]
ENSG00000187840	EIF4EBP1	0.517639	0.00577837	eukaryotic translation initiation factor 4E binding protein 1 [Source:HGNC Symbol;Acc:3288]
ENSG00000132341	RAN	0.289663	0.00579279	RAN, member RAS oncogene family [Source:HGNC Symbol;Acc:9846]
ENSG00000112511	PHF1	-0.591302	0.00585495	PHD finger protein 1 [Source:HGNC Symbol;Acc:8919]
ENSG00000175115	PACS1	-0.428395	0.00602986	phosphofurin acidic cluster sorting protein 1 [Source:HGNC Symbol;Acc:30032]
ENSG00000013364	MVP	-1.23687	0.006054	major vault protein [Source:HGNC Symbol;Acc:7531]
ENSG00000124766	SOX4	-0.295621	0.00607225	SRY (sex determining region Y)-box 4 [Source:HGNC Symbol;Acc:11200]
ENSG00000177839	PCDHB9	-1.0121	0.00607225	protocadherin beta 9 [Source:HGNC Symbol;Acc:8694]
ENSG00000197324	LRP10	-0.631393	0.00610939	low density lipoprotein receptor-related protein 10 [Source:HGNC Symbol;Acc:14553]
ENSG00000253989	IGHVIII-38-1	-3.80416	0.00614275	immunoglobulin heavy variable (III)-38-1 (pseudogene) [Source:HGNC Symbol;Acc:5699]
ENSG00000078699	CBFA2T2	-0.349517	0.00617288	core-binding factor, runt domain, alpha subunit 2; translocated to, 2 [Source:HGNC Symbol;Acc:1536]
ENSG00000183431	SF3A3	0.326204	0.00641276	splicing factor 3a, subunit 3, 60kDa [Source:HGNC Symbol;Acc:10767]
ENSG00000119599	DCAF4	0.674382	0.00649028	DDB1 and CUL4 associated factor 4 [Source:HGNC Symbol;Acc:20229]
ENSG00000184828	ZBTB7C	-0.769897	0.00649028	zinc finger and BTB domain containing 7C [Source:HGNC Symbol;Acc:31700]
ENSG00000156471	PTDSS1	0.388533	0.00652776	phosphatidylserine synthase 1 [Source:HGNC Symbol;Acc:9587]
ENSG00000166598	HSP90B1	-0.279447	0.00658664	heat shock protein 90kDa beta (Grp94), member 1 [Source:HGNC Symbol;Acc:12028]
ENSG00000160055	TMEM234	-0.825353	0.00662527	transmembrane protein 234 [Source:HGNC Symbol;Acc:28837]
ENSG00000116898	MRPS15	0.404158	0.00685447	mitochondrial ribosomal protein S15 [Source:HGNC Symbol;Acc:14504]
ENSG00000173821	RNF213	-0.409629	0.00687916	ring finger protein 213 [Source:HGNC Symbol;Acc:14539]
ENSG00000136718	IMP4	0.396099	0.00695109	IMP4, U3 small nucleolar ribonucleoprotein, homolog (yeast) [Source:HGNC Symbol;Acc:30856]
ENSG00000113013	HSPA9	0.310184	0.00695109	heat shock 70kDa protein 9 (mortalin) [Source:HGNC Symbol;Acc:5244]
ENSG00000143622	RIT1	-0.437624	0.00702892	Ras-like without CAAX 1 [Source:HGNC Symbol;Acc:10023]
ENSG00000160145	KALRN	-0.42489	0.00707204	kalirin, RhoGEF kinase [Source:HGNC Symbol;Acc:4814]
ENSG00000095596	CYP26A1	-5.52708	0.00707204	cytochrome P450, family 26, subfamily A, polypeptide 1 [Source:HGNC Symbol;Acc:2603]
ENSG00000157540	DYRK1A	-0.397459	0.00707676	dual-specificity tyrosine-(Y)-phosphorylation regulated kinase 1A [Source:HGNC Symbol;Acc:3091]
ENSG00000136573	BLK	-1.09854	0.00716541	B lymphoid tyrosine kinase [Source:HGNC Symbol;Acc:1057]
ENSG00000120254	MTHFD1L	0.421788	0.00725378	methylenetetrahydrofolate dehydrogenase (NADP+ dependent) 1-like [Source:HGNC Symbol;Acc:21055]
ENSG00000163660	CCNL1	-0.383225	0.0072573	cyclin L1 [Source:HGNC Symbol;Acc:20569]
ENSG00000169714	CNBP	0.28813	0.00735986	CCHC-type zinc finger, nucleic acid binding protein [Source:HGNC Symbol;Acc:13164]
ENSG00000173473	SMARCC1	0.282778	0.00735986	SWI/SNF related, matrix associated, actin dependent regulator of chromatin, subfamily c, member 1 [Source:HGNC Symbol;Acc:11104]
ENSG00000139579	NABP2	0.392706	0.00735986	nucleic acid binding protein 2 [Source:HGNC Symbol;Acc:28412]
ENSG00000177192	PUS1	0.597795	0.00740932	pseudouridylate synthase 1 [Source:HGNC Symbol;Acc:15508]
ENSG00000160208	RRP1B	0.349144	0.00741862	ribosomal RNA processing 1 homolog B (S. cerevisiae) [Source:HGNC Symbol;Acc:23818]
ENSG00000070778	PTPN21	-0.435953	0.00742034	protein tyrosine phosphatase, non-receptor type 21 [Source:HGNC Symbol;Acc:9651]
ENSG00000119508	NR4A3	-1.0282	0.0074524	nuclear receptor subfamily 4, group A, member 3 [Source:HGNC Symbol;Acc:7982]
ENSG00000105676	ARMC6	0.501243	0.0074524	armadillo repeat containing 6 [Source:HGNC Symbol;Acc:25049]
ENSG00000010404	IDS	-0.318426	0.00745989	iduronate 2-sulfatase [Source:HGNC Symbol;Acc:5389]
ENSG00000146005	PSD2	-0.80035	0.00745989	pleckstrin and Sec7 domain containing 2 [Source:HGNC Symbol;Acc:19092]
ENSG00000155090	KLF10	-0.468965	0.00775392	Kruppel-like factor 10 [Source:HGNC Symbol;Acc:11810]
ENSG00000179598	PLD6	0.625948	0.00778219	phospholipase D family, member 6 [Source:HGNC Symbol;Acc:30447]
ENSG00000125462	C1orf61	0.711923	0.00789897	chromosome 1 open reading frame 61 [Source:HGNC Symbol;Acc:30780]
ENSG00000085433	WDR47	-0.430042	0.0079707	WD repeat domain 47 [Source:HGNC Symbol;Acc:29141]
ENSG00000197451	HNRNPAB	0.301998	0.00811505	heterogeneous nuclear ribonucleoprotein A/B [Source:HGNC Symbol;Acc:5034]
ENSG00000184254	ALDH1A3	-0.742166	0.00816088	aldehyde dehydrogenase 1 family, member A3 [Source:HGNC Symbol;Acc:409]
ENSG00000106665	CLIP2	-0.455869	0.00823468	CAP-GLY domain containing linker protein 2 [Source:HGNC Symbol;Acc:2586]
ENSG00000198840	MT-ND3	0.277875	0.00825433	mitochondrially encoded NADH dehydrogenase 3 [Source:HGNC Symbol;Acc:7458]
ENSG00000068400	GRIPAP1	-0.414386	0.00827238	GRIP1 associated protein 1 [Source:HGNC Symbol;Acc:18706]
ENSG00000173715	C11orf80	-0.650116	0.00841783	chromosome 11 open reading frame 80 [Source:HGNC Symbol;Acc:26197]
ENSG00000117016	RIMS3	-0.379351	0.0084627	regulating synaptic membrane exocytosis 3 [Source:HGNC Symbol;Acc:21292]
ENSG00000176927	EFCAB5	-1.73578	0.0084627	EF-hand calcium binding domain 5 [Source:HGNC Symbol;Acc:24801]
ENSG00000182158	CREB3L2	-0.406853	0.0084627	cAMP responsive element binding protein 3-like 2 [Source:HGNC Symbol;Acc:23720]
ENSG00000196338	NLGN3	-0.753047	0.00856025	neuroligin 3 [Source:HGNC Symbol;Acc:14289]
ENSG00000159593	NAE1	0.333346	0.00863278	NEDD8 activating enzyme E1 subunit 1 [Source:HGNC Symbol;Acc:621]
ENSG00000149527	PLCH2	-0.774219	0.00864607	phospholipase C, eta 2 [Source:HGNC Symbol;Acc:29037]
ENSG00000103489	XYLT1	-0.708353	0.00864607	xylosyltransferase I [Source:HGNC Symbol;Acc:15516]
ENSG00000004455	AK2	0.338267	0.00864607	adenylate kinase 2 [Source:HGNC Symbol;Acc:362]
ENSG00000101752	MIB1	-0.335609	0.00869805	mindbomb E3 ubiquitin protein ligase 1 [Source:HGNC Symbol;Acc:21086]
ENSG00000117592	PRDX6	0.309322	0.00880701	peroxiredoxin 6 [Source:HGNC Symbol;Acc:16753]
ENSG00000133961	NUMB	-0.371076	0.0088566	numb homolog (Drosophila) [Source:HGNC Symbol;Acc:8060]
ENSG00000171960	PPIH	0.384926	0.008888	peptidylprolyl isomerase H (cyclophilin H) [Source:HGNC Symbol;Acc:14651]
ENSG00000131069	ACSS2	-0.572318	0.00900614	acyl-CoA synthetase short-chain family member 2 [Source:HGNC Symbol;Acc:15814]
ENSG00000104687	GSR	0.376832	0.00911236	glutathione reductase [Source:HGNC Symbol;Acc:4623]
ENSG00000174938	SEZ6L2	-0.513074	0.00914576	seizure related 6 homolog (mouse)-like 2 [Source:HGNC Symbol;Acc:30844]
ENSG00000115756	HPCAL1	-0.452298	0.00916903	hippocalcin-like 1 [Source:HGNC Symbol;Acc:5145]
ENSG00000143924	EML4	-0.280713	0.00918327	echinoderm microtubule associated protein like 4 [Source:HGNC Symbol;Acc:1316]
ENSG00000129355	CDKN2D	-0.737438	0.00925393	cyclin-dependent kinase inhibitor 2D (p19, inhibits CDK4) [Source:HGNC Symbol;Acc:1790]
ENSG00000185904	LINC00839	0.480061	0.00930227	long intergenic non-protein coding RNA 839 [Source:HGNC Symbol;Acc:28269]
ENSG00000011028	MRC2	-0.471696	0.00934517	mannose receptor, C type 2 [Source:HGNC Symbol;Acc:16875]
ENSG00000178921	PFAS	0.414943	0.00935629	phosphoribosylformylglycinamidine synthase [Source:HGNC Symbol;Acc:8863]
ENSG00000142871	CYR61	-0.794937	0.00940921	cysteine-rich, angiogenic inducer, 61 [Source:HGNC Symbol;Acc:2654]
ENSG00000136933	RABEPK	0.519852	0.0094634	Rab9 effector protein with kelch motifs [Source:HGNC Symbol;Acc:16896]
ENSG00000152926	ZNF117	-0.459836	0.00947848	zinc finger protein 117 [Source:HGNC Symbol;Acc:12897]
ENSG00000136274	NACAD	-0.455304	0.00948788	NAC alpha domain containing [Source:HGNC Symbol;Acc:22196]
ENSG00000105290	APLP1	-0.401846	0.0094944	amyloid beta (A4) precursor-like protein 1 [Source:HGNC Symbol;Acc:597]
ENSG00000151773	CCDC122	-0.787688	0.00951377	coiled-coil domain containing 122 [Source:HGNC Symbol;Acc:26478]
ENSG00000068831	RASGRP2	-1.65121	0.00954443	RAS guanyl releasing protein 2 (calcium and DAG-regulated) [Source:HGNC Symbol;Acc:9879]
ENSG00000171004	HS6ST2	-0.364876	0.00954602	heparan sulfate 6-O-sulfotransferase 2 [Source:HGNC Symbol;Acc:19133]
ENSG00000198892	SHISA4	-0.716648	0.00980578	shisa homolog 4 (Xenopus laevis) [Source:HGNC Symbol;Acc:27139]
ENSG00000064225	ST3GAL6	-0.400955	0.00980578	ST3 beta-galactoside alpha-2,3-sialyltransferase 6 [Source:HGNC Symbol;Acc:18080]
ENSG00000073111	MCM2	0.330298	0.00988592	minichromosome maintenance complex component 2 [Source:HGNC Symbol;Acc:6944]
ENSG00000107771	CCSER2	-0.433143	0.00988592	coiled-coil serine-rich protein 2 [Source:HGNC Symbol;Acc:29197]
ENSG00000129195	FAM64A	0.383223	0.00991001	family with sequence similarity 64, member A [Source:HGNC Symbol;Acc:25483]
ENSG00000149212	SESN3	-0.452073	0.00995431	sestrin 3 [Source:HGNC Symbol;Acc:23060]
ENSG00000171451	DSEL	-0.456362	0.0100165	dermatan sulfate epimerase-like [Source:HGNC Symbol;Acc:18144]
ENSG00000174600	CMKLR1	-1.1746	0.0102217	chemokine-like receptor 1 [Source:HGNC Symbol;Acc:2121]
ENSG00000091127	PUS7	0.358107	0.0102477	pseudouridylate synthase 7 homolog (S. cerevisiae) [Source:HGNC Symbol;Acc:26033]
ENSG00000087074	PPP1R15A	-0.539793	0.0102784	protein phosphatase 1, regulatory subunit 15A [Source:HGNC Symbol;Acc:14375]
ENSG00000137968	SLC44A5	-0.453223	0.0102841	solute carrier family 44, member 5 [Source:HGNC Symbol;Acc:28524]
ENSG00000213930	GALT	-0.720207	0.0102971	galactose-1-phosphate uridylyltransferase [Source:HGNC Symbol;Acc:4135]
ENSG00000066583	ISOC1	0.288126	0.0103248	isochorismatase domain containing 1 [Source:HGNC Symbol;Acc:24254]
ENSG00000165102	HGSNAT	-0.458731	0.0103248	heparan-alpha-glucosaminide N-acetyltransferase [Source:HGNC Symbol;Acc:26527]
ENSG00000119203	CPSF3	0.312023	0.0103248	cleavage and polyadenylation specific factor 3, 73kDa [Source:HGNC Symbol;Acc:2326]
ENSG00000158716	DUSP23	0.643271	0.0103985	dual specificity phosphatase 23 [Source:HGNC Symbol;Acc:21480]
ENSG00000161714	PLCD3	-0.672341	0.0104574	phospholipase C, delta 3 [Source:HGNC Symbol;Acc:9061]
ENSG00000178741	COX5A	0.349765	0.0104574	cytochrome c oxidase subunit Va [Source:HGNC Symbol;Acc:2267]
ENSG00000152578	GRIA4	0.655783	0.010519	glutamate receptor, ionotropic, AMPA 4 [Source:HGNC Symbol;Acc:4574]
ENSG00000149428	HYOU1	-0.321308	0.0105439	hypoxia up-regulated 1 [Source:HGNC Symbol;Acc:16931]
ENSG00000143256	PFDN2	0.336261	0.0105483	prefoldin subunit 2 [Source:HGNC Symbol;Acc:8867]
ENSG00000113971	NPHP3	-0.490654	0.0105545	nephronophthisis 3 (adolescent) [Source:HGNC Symbol;Acc:7907]
ENSG00000144583	2004-03-01	-0.751386	0.010595	membrane-associated ring finger (C3HC4) 4, E3 ubiquitin protein ligase [Source:HGNC Symbol;Acc:29269]
ENSG00000049449	RCN1	0.41345	0.0108065	reticulocalbin 1, EF-hand calcium binding domain [Source:HGNC Symbol;Acc:9934]
ENSG00000134333	LDHA	0.26855	0.0108557	lactate dehydrogenase A [Source:HGNC Symbol;Acc:6535]
ENSG00000183960	KCNH8	-0.516802	0.0109192	potassium voltage-gated channel, subfamily H (eag-related), member 8 [Source:HGNC Symbol;Acc:18864]
ENSG00000173801	JUP	-0.511215	0.0109938	junction plakoglobin [Source:HGNC Symbol;Acc:6207]
ENSG00000103226	NOMO3	-0.891626	0.0110881	NODAL modulator 3 [Source:HGNC Symbol;Acc:25242]
ENSG00000158292	GPR153	-0.83128	0.0111318	G protein-coupled receptor 153 [Source:HGNC Symbol;Acc:23618]
ENSG00000130159	ECSIT	0.495646	0.0112425	ECSIT homolog (Drosophila) [Source:HGNC Symbol;Acc:29548]
ENSG00000154229	PRKCA	-0.40499	0.011261	protein kinase C, alpha [Source:HGNC Symbol;Acc:9393]
ENSG00000104435	STMN2	-0.25466	0.0112782	stathmin-like 2 [Source:HGNC Symbol;Acc:10577]
ENSG00000108515	ENO3	-0.737253	0.0113536	enolase 3 (beta, muscle) [Source:HGNC Symbol;Acc:3354]
ENSG00000159409	CELF3	-0.397407	0.0115202	CUGBP, Elav-like family member 3 [Source:HGNC Symbol;Acc:11967]
ENSG00000164687	FABP5	0.721211	0.0115522	fatty acid binding protein 5 (psoriasis-associated) [Source:HGNC Symbol;Acc:3560]
ENSG00000102316	MAGED2	-0.327956	0.0117979	melanoma antigen family D, 2 [Source:HGNC Symbol;Acc:16353]
ENSG00000140526	ABHD2	-0.340172	0.0118323	abhydrolase domain containing 2 [Source:HGNC Symbol;Acc:18717]
ENSG00000230910	RP3-525N10.2	-0.940146	0.0119736
ENSG00000153214	TMEM87B	-0.552648	0.0121407	transmembrane protein 87B [Source:HGNC Symbol;Acc:25913]
ENSG00000179294	C17orf96	0.517044	0.012151	chromosome 17 open reading frame 96 [Source:HGNC Symbol;Acc:34493]
ENSG00000171310	CHST11	-0.534287	0.012151	carbohydrate (chondroitin 4) sulfotransferase 11 [Source:HGNC Symbol;Acc:17422]
ENSG00000250091	DNAH10OS	-0.862069	0.0121958	dynein, axonemal, heavy chain 10 opposite strand [Source:HGNC Symbol;Acc:37121]
ENSG00000183570	PCBP3	-0.446848	0.0123484	poly(rC) binding protein 3 [Source:HGNC Symbol;Acc:8651]
ENSG00000203879	GDI1	-0.325125	0.0123861	GDP dissociation inhibitor 1 [Source:HGNC Symbol;Acc:4226]
ENSG00000143847	PPFIA4	-0.68906	0.0127808	protein tyrosine phosphatase, receptor type, f polypeptide (PTPRF), interacting protein (liprin), alpha 4 [Source:HGNC Symbol;Acc:9248]
ENSG00000106608	URGCP	-0.370937	0.0128686	upregulator of cell proliferation [Source:HGNC Symbol;Acc:30890]
ENSG00000136111	TBC1D4	0.452571	0.0128753	TBC1 domain family, member 4 [Source:HGNC Symbol;Acc:19165]
ENSG00000184220	CMSS1	0.390581	0.0128753	cms1 ribosomal small subunit homolog (yeast) [Source:HGNC Symbol;Acc:28666]
ENSG00000163938	GNL3	0.303507	0.0130244	guanine nucleotide binding protein-like 3 (nucleolar) [Source:HGNC Symbol;Acc:29931]
ENSG00000152092	ASTN1	-0.592139	0.0131501	astrotactin 1 [Source:HGNC Symbol;Acc:773]
ENSG00000182718	ANXA2	-0.425385	0.0132306	annexin A2 [Source:HGNC Symbol;Acc:537]
ENSG00000130517	PGPEP1	-0.61343	0.0133135	pyroglutamyl-peptidase I [Source:HGNC Symbol;Acc:13568]
ENSG00000148053	NTRK2	0.79569	0.0133845	neurotrophic tyrosine kinase, receptor, type 2 [Source:HGNC Symbol;Acc:8032]
ENSG00000156453	PCDH1	-0.703457	0.0134072	protocadherin 1 [Source:HGNC Symbol;Acc:8655]
ENSG00000117335	CD46	-0.357374	0.0134131	CD46 molecule, complement regulatory protein [Source:HGNC Symbol;Acc:6953]
ENSG00000076555	ACACB	-0.515633	0.0134851	acetyl-CoA carboxylase beta [Source:HGNC Symbol;Acc:85]
ENSG00000163069	SGCB	-0.347214	0.0138321	sarcoglycan, beta (43kDa dystrophin-associated glycoprotein) [Source:HGNC Symbol;Acc:10806]
ENSG00000095319	NUP188	0.313257	0.0138942	nucleoporin 188kDa [Source:HGNC Symbol;Acc:17859]
ENSG00000148908	RGS10	0.836457	0.0138942	regulator of G-protein signaling 10 [Source:HGNC Symbol;Acc:9992]
ENSG00000136720	HS6ST1	-0.467468	0.0138942	heparan sulfate 6-O-sulfotransferase 1 [Source:HGNC Symbol;Acc:5201]
ENSG00000164938	TP53INP1	-0.425522	0.0138942	tumor protein p53 inducible nuclear protein 1 [Source:HGNC Symbol;Acc:18022]
ENSG00000139182	CLSTN3	-0.558824	0.0138942	calsyntenin 3 [Source:HGNC Symbol;Acc:18371]
ENSG00000142102	ATHL1	-1.17013	0.0138942	ATH1, acid trehalase-like 1 (yeast) [Source:HGNC Symbol;Acc:26210]
ENSG00000136842	TMOD1	-0.30849	0.014026	tropomodulin 1 [Source:HGNC Symbol;Acc:11871]
ENSG00000260230	RP11-526J3.3	-0.569039	0.014026
ENSG00000125257	ABCC4	0.404125	0.0140843	ATP-binding cassette, sub-family C (CFTR/MRP), member 4 [Source:HGNC Symbol;Acc:55]
ENSG00000110955	ATP5B	0.237787	0.0142245	ATP synthase, H+ transporting, mitochondrial F1 complex, beta polypeptide [Source:HGNC Symbol;Acc:830]
ENSG00000079102	RUNX1T1	0.650435	0.0143683	runt-related transcription factor 1; translocated to, 1 (cyclin D-related) [Source:HGNC Symbol;Acc:1535]
ENSG00000198879	SFMBT2	-0.388323	0.0143802	Scm-like with four mbt domains 2 [Source:HGNC Symbol;Acc:20256]
ENSG00000140990	NDUFB10	0.401337	0.0144095	NADH dehydrogenase (ubiquinone) 1 beta subcomplex, 10, 22kDa [Source:HGNC Symbol;Acc:7696]
ENSG00000171488	LRRC8C	-0.376447	0.0144859	leucine rich repeat containing 8 family, member C [Source:HGNC Symbol;Acc:25075]
ENSG00000171450	CDK5R2	-0.520154	0.0144859	cyclin-dependent kinase 5, regulatory subunit 2 (p39) [Source:HGNC Symbol;Acc:1776]
ENSG00000152332	UHMK1	-0.331063	0.0145123	U2AF homology motif (UHM) kinase 1 [Source:HGNC Symbol;Acc:19683]
ENSG00000114331	ACAP2	-0.411481	0.0146142	ArfGAP with coiled-coil, ankyrin repeat and PH domains 2 [Source:HGNC Symbol;Acc:16469]
ENSG00000152784	PRDM8	0.723887	0.0146326	PR domain containing 8 [Source:HGNC Symbol;Acc:13993]
ENSG00000124207	CSE1L	0.287625	0.0146343	CSE1 chromosome segregation 1-like (yeast) [Source:HGNC Symbol;Acc:2431]
ENSG00000163884	KLF15	0.695056	0.0146343	Kruppel-like factor 15 [Source:HGNC Symbol;Acc:14536]
ENSG00000089127	OAS1	-0.766289	0.0146392	2'-5'-oligoadenylate synthetase 1, 40/46kDa [Source:HGNC Symbol;Acc:8086]
ENSG00000259865	RP11-488L18.10	-0.579255	0.014671
ENSG00000109919	MTCH2	0.329434	0.0146815	mitochondrial carrier 2 [Source:HGNC Symbol;Acc:17587]
ENSG00000014216	CAPN1	-0.419584	0.0148825	calpain 1, (mu/I) large subunit [Source:HGNC Symbol;Acc:1476]
ENSG00000143106	PSMA5	0.360978	0.0149907	proteasome (prosome, macropain) subunit, alpha type, 5 [Source:HGNC Symbol;Acc:9534]
ENSG00000140416	TPM1	-0.319008	0.0149907	tropomyosin 1 (alpha) [Source:HGNC Symbol;Acc:12010]
ENSG00000261786	RP4-555D20.2	-0.488952	0.0150755
ENSG00000111341	MGP	-0.821325	0.0150755	matrix Gla protein [Source:HGNC Symbol;Acc:7060]
ENSG00000100823	APEX1	0.298655	0.0150866	APEX nuclease (multifunctional DNA repair enzyme) 1 [Source:HGNC Symbol;Acc:587]
ENSG00000100462	PRMT5	0.33789	0.015127	protein arginine methyltransferase 5 [Source:HGNC Symbol;Acc:10894]
ENSG00000174547	MRPL11	0.393162	0.0153088	mitochondrial ribosomal protein L11 [Source:HGNC Symbol;Acc:14042]
ENSG00000198786	MT-ND5	-0.219085	0.0153315	mitochondrially encoded NADH dehydrogenase 5 [Source:HGNC Symbol;Acc:7461]
ENSG00000108294	PSMB3	0.360745	0.0153791	proteasome (prosome, macropain) subunit, beta type, 3 [Source:HGNC Symbol;Acc:9540]
ENSG00000198938	MT-CO3	0.208542	0.0154528	mitochondrially encoded cytochrome c oxidase III [Source:HGNC Symbol;Acc:7422]
ENSG00000172201	ID4	-1.0167	0.0155435	inhibitor of DNA binding 4, dominant negative helix-loop-helix protein [Source:HGNC Symbol;Acc:5363]
ENSG00000041802	LSG1	0.356647	0.0156747	large subunit GTPase 1 homolog (S. cerevisiae) [Source:HGNC Symbol;Acc:25652]
ENSG00000170091	NSG2	-0.275533	0.0156747	Neuron-specific protein family member 2 [Source:UniProtKB/Swiss-Prot;Acc:Q9Y328]
ENSG00000164117	FBXO8	0.349205	0.0156747	F-box protein 8 [Source:HGNC Symbol;Acc:13587]
ENSG00000173402	DAG1	-0.379815	0.0157285	dystroglycan 1 (dystrophin-associated glycoprotein 1) [Source:HGNC Symbol;Acc:2666]
ENSG00000198753	PLXNB3	-0.938229	0.0157715	plexin B3 [Source:HGNC Symbol;Acc:9105]
ENSG00000139289	PHLDA1	-1.22913	0.0157971	pleckstrin homology-like domain, family A, member 1 [Source:HGNC Symbol;Acc:8933]
ENSG00000158747	NBL1	-0.469799	0.0160234	neuroblastoma, suppression of tumorigenicity 1 [Source:HGNC Symbol;Acc:7650]
ENSG00000010278	CD9	-0.771679	0.0161139	CD9 molecule [Source:HGNC Symbol;Acc:1709]
ENSG00000260214	GS1-465N13.1	-0.410662	0.016306
ENSG00000092929	UNC13D	-0.444125	0.016306	unc-13 homolog D (C. elegans) [Source:HGNC Symbol;Acc:23147]
ENSG00000197744	PTMAP2	1.59251	0.0163085	prothymosin, alpha pseudogene 2 (gene sequence 32) [Source:HGNC Symbol;Acc:9625]
ENSG00000154518	ATP5G3	0.31575	0.016311	ATP synthase, H+ transporting, mitochondrial Fo complex, subunit C3 (subunit 9) [Source:HGNC Symbol;Acc:843]
ENSG00000250067	YJEFN3	-0.677523	0.016311	YjeF N-terminal domain containing 3 [Source:HGNC Symbol;Acc:24785]
ENSG00000138593	SECISBP2L	-0.362983	0.0164241	SECIS binding protein 2-like [Source:HGNC Symbol;Acc:28997]
ENSG00000183340	JRKL	-0.533254	0.0164381	jerky homolog-like (mouse) [Source:HGNC Symbol;Acc:6200]
ENSG00000087586	AURKA	0.375835	0.0164776	aurora kinase A [Source:HGNC Symbol;Acc:11393]
ENSG00000145632	PLK2	-0.616493	0.0165134	polo-like kinase 2 [Source:HGNC Symbol;Acc:19699]
ENSG00000164182	NDUFAF2	0.522682	0.0165907	NADH dehydrogenase (ubiquinone) complex I, assembly factor 2 [Source:HGNC Symbol;Acc:28086]
ENSG00000048162	NOP16	0.414776	0.0166151	NOP16 nucleolar protein [Source:HGNC Symbol;Acc:26934]
ENSG00000126522	ASL	-0.706799	0.0167058	argininosuccinate lyase [Source:HGNC Symbol;Acc:746]
ENSG00000145919	BOD1	0.354357	0.0167592	biorientation of chromosomes in cell division 1 [Source:HGNC Symbol;Acc:25114]
ENSG00000260196	RP1-239B22.5	0.675966	0.0168662
ENSG00000154358	OBSCN	-0.598163	0.0169262	obscurin, cytoskeletal calmodulin and titin-interacting RhoGEF [Source:HGNC Symbol;Acc:15719]
ENSG00000204394	VARS	0.353595	0.0170197	valyl-tRNA synthetase [Source:HGNC Symbol;Acc:12651]
ENSG00000171680	PLEKHG5	-0.604881	0.0171636	pleckstrin homology domain containing, family G (with RhoGef domain) member 5 [Source:HGNC Symbol;Acc:29105]
ENSG00000141150	RASL10B	0.461626	0.0171814	RAS-like, family 10, member B [Source:HGNC Symbol;Acc:30295]
ENSG00000237973	hsa-mir-6723	-0.53048	0.0172482	hsa-mir-6723 [Source:miRBase;Acc:MI0022558]
ENSG00000165476	REEP3	-0.386733	0.0173831	receptor accessory protein 3 [Source:HGNC Symbol;Acc:23711]
ENSG00000204217	BMPR2	-0.340275	0.0173831	bone morphogenetic protein receptor, type II (serine/threonine kinase) [Source:HGNC Symbol;Acc:1078]
ENSG00000003756	RBM5	-0.334156	0.0174928	RNA binding motif protein 5 [Source:HGNC Symbol;Acc:9902]
ENSG00000160124	CCDC58	0.501192	0.0176124	coiled-coil domain containing 58 [Source:HGNC Symbol;Acc:31136]
ENSG00000102781	KATNAL1	-0.429737	0.0176124	katanin p60 subunit A-like 1 [Source:HGNC Symbol;Acc:28361]
ENSG00000170581	STAT2	-0.445036	0.017816	signal transducer and activator of transcription 2, 113kDa [Source:HGNC Symbol;Acc:11363]
ENSG00000115556	PLCD4	-0.415758	0.0178178	phospholipase C, delta 4 [Source:HGNC Symbol;Acc:9062]
ENSG00000184486	POU3F2	0.588658	0.0178178	POU class 3 homeobox 2 [Source:HGNC Symbol;Acc:9215]
ENSG00000145569	FAM105A	-0.436845	0.0181276	family with sequence similarity 105, member A [Source:HGNC Symbol;Acc:25629]
ENSG00000164818	HEATR2	0.367213	0.0182001	HEAT repeat containing 2 [Source:HGNC Symbol;Acc:26013]
ENSG00000204136	GGTA1P	-0.874385	0.0184672	glycoprotein, alpha-galactosyltransferase 1 pseudogene [Source:HGNC Symbol;Acc:4253]
ENSG00000104327	CALB1	-0.668995	0.0185956	calbindin 1, 28kDa [Source:HGNC Symbol;Acc:1434]
ENSG00000177576	C18orf32	-0.354655	0.0188038	chromosome 18 open reading frame 32 [Source:HGNC Symbol;Acc:31690]
ENSG00000132535	DLG4	-0.525513	0.0188038	discs, large homolog 4 (Drosophila) [Source:HGNC Symbol;Acc:2903]
ENSG00000126005	MMP24-AS1	-0.773084	0.0188038	MMP24 antisense RNA 1 [Source:HGNC Symbol;Acc:44421]
ENSG00000197496	SLC2A10	-0.821556	0.019042	solute carrier family 2 (facilitated glucose transporter), member 10 [Source:HGNC Symbol;Acc:13444]
ENSG00000163882	POLR2H	0.378317	0.019044	polymerase (RNA) II (DNA directed) polypeptide H [Source:HGNC Symbol;Acc:9195]
ENSG00000254909	RP11-110I1.5	-2.15192	0.0190451
ENSG00000197694	SPTAN1	-0.294734	0.0192122	spectrin, alpha, non-erythrocytic 1 [Source:HGNC Symbol;Acc:11273]
ENSG00000150093	ITGB1	-0.273634	0.0196538	integrin, beta 1 (fibronectin receptor, beta polypeptide, antigen CD29 includes MDF2, MSK12) [Source:HGNC Symbol;Acc:6153]
ENSG00000156110	ADK	0.403304	0.0197647	adenosine kinase [Source:HGNC Symbol;Acc:257]
ENSG00000125814	NAPB	-0.424635	0.0200662	N-ethylmaleimide-sensitive factor attachment protein, beta [Source:HGNC Symbol;Acc:15751]
ENSG00000140848	CPNE2	-0.434915	0.0207368	copine II [Source:HGNC Symbol;Acc:2315]
ENSG00000124067	SLC12A4	-0.596572	0.0208423	solute carrier family 12 (potassium/chloride transporters), member 4 [Source:HGNC Symbol;Acc:10913]
ENSG00000145685	LHFPL2	-0.369089	0.0212844	lipoma HMGIC fusion partner-like 2 [Source:HGNC Symbol;Acc:6588]
ENSG00000132768	DPH2	0.355344	0.0213948	DPH2 homolog (S. cerevisiae) [Source:HGNC Symbol;Acc:3004]
ENSG00000167772	ANGPTL4	-1.7856	0.0215243	angiopoietin-like 4 [Source:HGNC Symbol;Acc:16039]
ENSG00000243244	STON1	-0.728455	0.0215243	stonin 1 [Source:HGNC Symbol;Acc:17003]
ENSG00000134013	LOXL2	-0.766311	0.0216268	lysyl oxidase-like 2 [Source:HGNC Symbol;Acc:6666]
ENSG00000102057	KCND1	-1.0534	0.0216268	potassium voltage-gated channel, Shal-related subfamily, member 1 [Source:HGNC Symbol;Acc:6237]
ENSG00000171793	CTPS1	0.304894	0.0216268	CTP synthase 1 [Source:HGNC Symbol;Acc:2519]
ENSG00000025039	RRAGD	0.587779	0.0216268	Ras-related GTP binding D [Source:HGNC Symbol;Acc:19903]
ENSG00000213983	AP1G2	-0.601709	0.0218599	adaptor-related protein complex 1, gamma 2 subunit [Source:HGNC Symbol;Acc:556]
ENSG00000082516	GEMIN5	0.347683	0.0218761	gem (nuclear organelle) associated protein 5 [Source:HGNC Symbol;Acc:20043]
ENSG00000084234	APLP2	-0.278527	0.0219203	amyloid beta (A4) precursor-like protein 2 [Source:HGNC Symbol;Acc:598]
ENSG00000215788	TNFRSF25	-0.674548	0.0219637	tumor necrosis factor receptor superfamily, member 25 [Source:HGNC Symbol;Acc:11910]
ENSG00000115226	FNDC4	-0.573258	0.0220776	fibronectin type III domain containing 4 [Source:HGNC Symbol;Acc:20239]
ENSG00000215621	AC174470.1	-1.03965	0.0223274
ENSG00000170340	B3GNT2	-0.521452	0.0224368	UDP-GlcNAc:betaGal beta-1,3-N-acetylglucosaminyltransferase 2 [Source:HGNC Symbol;Acc:15629]
ENSG00000033050	ABCF2	0.324956	0.0226123	ATP-binding cassette, sub-family F (GCN20), member 2 [Source:HGNC Symbol;Acc:71]
ENSG00000172409	CLP1	0.496057	0.0226123	cleavage and polyadenylation factor I subunit 1 [Source:HGNC Symbol;Acc:16999]
ENSG00000071537	SEL1L	-0.339893	0.022707	sel-1 suppressor of lin-12-like (C. elegans) [Source:HGNC Symbol;Acc:10717]
ENSG00000106537	TSPAN13	0.387639	0.022707	tetraspanin 13 [Source:HGNC Symbol;Acc:21643]
ENSG00000104765	BNIP3L	-0.324083	0.0227885	BCL2/adenovirus E1B 19kDa interacting protein 3-like [Source:HGNC Symbol;Acc:1085]
ENSG00000107290	SETX	-0.305606	0.0227901	senataxin [Source:HGNC Symbol;Acc:445]
ENSG00000156261	CCT8	0.272412	0.0232808	chaperonin containing TCP1, subunit 8 (theta) [Source:HGNC Symbol;Acc:1623]
ENSG00000172809	RPL38	0.259805	0.0237044	ribosomal protein L38 [Source:HGNC Symbol;Acc:10349]
ENSG00000258486	RN7SL1	0.920266	0.0237062	RNA, 7SL, cytoplasmic 1 [Source:HGNC Symbol;Acc:10038]
ENSG00000092199	HNRNPC	0.255307	0.0237288	heterogeneous nuclear ribonucleoprotein C (C1/C2) [Source:HGNC Symbol;Acc:5035]
ENSG00000080608	KIAA0020	0.3297	0.0237288	KIAA0020 [Source:HGNC Symbol;Acc:29676]
ENSG00000137267	TUBB2A	-0.53702	0.0238084	tubulin, beta 2A class IIa [Source:HGNC Symbol;Acc:12412]
ENSG00000170743	SYT9	-1.0396	0.0238979	synaptotagmin IX [Source:HGNC Symbol;Acc:19265]
ENSG00000008196	TFAP2B	-0.248917	0.0239773	transcription factor AP-2 beta (activating enhancer binding protein 2 beta) [Source:HGNC Symbol;Acc:11743]
ENSG00000124562	SNRPC	0.319795	0.0240701	small nuclear ribonucleoprotein polypeptide C [Source:HGNC Symbol;Acc:11157]
ENSG00000183856	IQGAP3	-0.331808	0.0241737	IQ motif containing GTPase activating protein 3 [Source:HGNC Symbol;Acc:20669]
ENSG00000102003	SYP	-0.415098	0.0243101	synaptophysin [Source:HGNC Symbol;Acc:11506]
ENSG00000111859	NEDD9	-0.569361	0.0243101	neural precursor cell expressed, developmentally down-regulated 9 [Source:HGNC Symbol;Acc:7733]
ENSG00000123094	RASSF8	-0.418091	0.0243101	Ras association (RalGDS/AF-6) domain family (N-terminal) member 8 [Source:HGNC Symbol;Acc:13232]
ENSG00000130513	GDF15	-0.635579	0.0243101	growth differentiation factor 15 [Source:HGNC Symbol;Acc:30142]
ENSG00000085832	EPS15	-0.36647	0.0243101	epidermal growth factor receptor pathway substrate 15 [Source:HGNC Symbol;Acc:3419]
ENSG00000185551	NR2F2	0.962147	0.0243101	nuclear receptor subfamily 2, group F, member 2 [Source:HGNC Symbol;Acc:7976]
ENSG00000173166	RAPH1	-0.423323	0.0243101	Ras association (RalGDS/AF-6) and pleckstrin homology domains 1 [Source:HGNC Symbol;Acc:14436]
ENSG00000149591	TAGLN	-0.984584	0.0244452	transgelin [Source:HGNC Symbol;Acc:11553]
ENSG00000184178	SCFD2	0.480729	0.0248695	sec1 family domain containing 2 [Source:HGNC Symbol;Acc:30676]
ENSG00000186814	ZSCAN30	-0.52321	0.0248695	zinc finger and SCAN domain containing 30 [Source:HGNC Symbol;Acc:33517]
ENSG00000100142	POLR2F	0.460498	0.0250123	polymerase (RNA) II (DNA directed) polypeptide F [Source:HGNC Symbol;Acc:9193]
ENSG00000166851	PLK1	0.337347	0.0250244	polo-like kinase 1 [Source:HGNC Symbol;Acc:9077]
ENSG00000138468	SENP7	-0.44263	0.0250244	SUMO1/sentrin specific peptidase 7 [Source:HGNC Symbol;Acc:30402]
ENSG00000147872	PLIN2	0.322597	0.0251141	perilipin 2 [Source:HGNC Symbol;Acc:248]
ENSG00000104824	HNRNPL	0.274459	0.0252581	heterogeneous nuclear ribonucleoprotein L [Source:HGNC Symbol;Acc:5045]
ENSG00000213937	CLDN9	-5.21296	0.0255679	claudin 9 [Source:HGNC Symbol;Acc:2051]
ENSG00000196628	TCF4	-0.233681	0.0261689	transcription factor 4 [Source:HGNC Symbol;Acc:11634]
ENSG00000177119	ANO6	-0.297173	0.0261742	anoctamin 6 [Source:HGNC Symbol;Acc:25240]
ENSG00000164031	DNAJB14	-0.366578	0.026292	DnaJ (Hsp40) homolog, subfamily B, member 14 [Source:HGNC Symbol;Acc:25881]
ENSG00000107833	NPM3	0.49649	0.02661	nucleophosmin/nucleoplasmin 3 [Source:HGNC Symbol;Acc:7931]
ENSG00000135324	MRAP2	-0.665217	0.026897	melanocortin 2 receptor accessory protein 2 [Source:HGNC Symbol;Acc:21232]
ENSG00000135502	SLC26A10	-0.968495	0.0269844	solute carrier family 26, member 10 [Source:HGNC Symbol;Acc:14470]
ENSG00000082684	SEMA5B	-0.649304	0.0270309	sema domain, seven thrombospondin repeats (type 1 and type 1-like), transmembrane domain (TM) and short cytoplasmic domain, (semaphorin) 5B [Source:HGNC Symbol;Acc:10737]
ENSG00000219085	RP13-371D18.2	5.34061	0.0270549
ENSG00000172403	SYNPO2	-0.267717	0.0272375	synaptopodin 2 [Source:HGNC Symbol;Acc:17732]
ENSG00000198855	FICD	-0.908393	0.0273218	FIC domain containing [Source:HGNC Symbol;Acc:18416]
ENSG00000005156	LIG3	0.357185	0.02739	ligase III, DNA, ATP-dependent [Source:HGNC Symbol;Acc:6600]
ENSG00000155011	DKK2	-0.822227	0.02739	dickkopf 2 homolog (Xenopus laevis) [Source:HGNC Symbol;Acc:2892]
ENSG00000166508	MCM7	0.257217	0.0277218	minichromosome maintenance complex component 7 [Source:HGNC Symbol;Acc:6950]
ENSG00000184564	SLITRK6	0.582703	0.0278304	SLIT and NTRK-like family, member 6 [Source:HGNC Symbol;Acc:23503]
ENSG00000228253	MT-ATP8	0.258939	0.0279213	mitochondrially encoded ATP synthase 8 [Source:HGNC Symbol;Acc:7415]
ENSG00000163703	CRELD1	-0.549051	0.0282795	cysteine-rich with EGF-like domains 1 [Source:HGNC Symbol;Acc:14630]
ENSG00000117020	AKT3	-0.295425	0.0288134	v-akt murine thymoma viral oncogene homolog 3 (protein kinase B, gamma) [Source:HGNC Symbol;Acc:393]
ENSG00000149294	NCAM1	-0.278313	0.0291513	neural cell adhesion molecule 1 [Source:HGNC Symbol;Acc:7656]
ENSG00000186472	PCLO	-0.42182	0.0291977	piccolo presynaptic cytomatrix protein [Source:HGNC Symbol;Acc:13406]
ENSG00000178449	COX14	0.550819	0.029244	cytochrome c oxidase assembly homolog 14 (S. cerevisiae) [Source:HGNC Symbol;Acc:28216]
ENSG00000163050	ADCK3	0.392461	0.0294728	aarF domain containing kinase 3 [Source:HGNC Symbol;Acc:16812]
ENSG00000150556	LYPD6B	5.46555	0.0294826	LY6/PLAUR domain containing 6B [Source:HGNC Symbol;Acc:27018]
ENSG00000206561	COLQ	-0.893989	0.0295342	collagen-like tail subunit (single strand of homotrimer) of asymmetric acetylcholinesterase [Source:HGNC Symbol;Acc:2226]
ENSG00000053372	MRTO4	0.32352	0.029759	mRNA turnover 4 homolog (S. cerevisiae) [Source:HGNC Symbol;Acc:18477]
ENSG00000052749	RRP12	0.356115	0.0298498	ribosomal RNA processing 12 homolog (S. cerevisiae) [Source:HGNC Symbol;Acc:29100]
ENSG00000146701	MDH2	0.309756	0.0299338	malate dehydrogenase 2, NAD (mitochondrial) [Source:HGNC Symbol;Acc:6971]
ENSG00000206120	EGFEM1P	1.65005	0.030123	EGF-like and EMI domain containing 1, pseudogene [Source:HGNC Symbol;Acc:25149]
ENSG00000204130	RUFY2	-0.446955	0.0302705	RUN and FYVE domain containing 2 [Source:HGNC Symbol;Acc:19761]
ENSG00000168528	SERINC2	-0.580445	0.0306688	serine incorporator 2 [Source:HGNC Symbol;Acc:23231]
ENSG00000116661	FBXO2	-1.1827	0.0309488	F-box protein 2 [Source:HGNC Symbol;Acc:13581]
ENSG00000108773	KAT2A	0.401198	0.0309675	K(lysine) acetyltransferase 2A [Source:HGNC Symbol;Acc:4201]
ENSG00000142864	SERBP1	0.253494	0.0312464	SERPINE1 mRNA binding protein 1 [Source:HGNC Symbol;Acc:17860]
ENSG00000225234	TRAPPC12-AS1	-1.11693	0.0312464	TRAPPC12 antisense RNA 1 [Source:HGNC Symbol;Acc:41046]
ENSG00000126457	PRMT1	0.318815	0.0312598	protein arginine methyltransferase 1 [Source:HGNC Symbol;Acc:5187]
ENSG00000075461	CACNG4	-0.296354	0.0312872	calcium channel, voltage-dependent, gamma subunit 4 [Source:HGNC Symbol;Acc:1408]
ENSG00000204681	GABBR1	-0.502156	0.031344	gamma-aminobutyric acid (GABA) B receptor, 1 [Source:HGNC Symbol;Acc:4070]
ENSG00000089220	PEBP1	0.275632	0.0315124	phosphatidylethanolamine binding protein 1 [Source:HGNC Symbol;Acc:8630]
ENSG00000198408	MGEA5	-0.313391	0.0315515	meningioma expressed antigen 5 (hyaluronidase) [Source:HGNC Symbol;Acc:7056]
ENSG00000064042	LIMCH1	-0.277294	0.0316079	LIM and calponin homology domains 1 [Source:HGNC Symbol;Acc:29191]
ENSG00000137941	TTLL7	-0.39644	0.0316423	tubulin tyrosine ligase-like family, member 7 [Source:HGNC Symbol;Acc:26242]
ENSG00000258913	RP11-260M19.2	-0.901551	0.0318734
ENSG00000233930	RP13-25N22.1	-1.31748	0.031947
ENSG00000109107	ALDOC	-0.45989	0.031947	aldolase C, fructose-bisphosphate [Source:HGNC Symbol;Acc:418]
ENSG00000137760	ALKBH8	0.482243	0.0320394	alkB, alkylation repair homolog 8 (E. coli) [Source:HGNC Symbol;Acc:25189]
ENSG00000174233	ADCY6	-0.375901	0.0320394	adenylate cyclase 6 [Source:HGNC Symbol;Acc:237]
ENSG00000198162	MAN1A2	-0.342144	0.0320394	mannosidase, alpha, class 1A, member 2 [Source:HGNC Symbol;Acc:6822]
ENSG00000129990	SYT5	-0.687987	0.0323294	synaptotagmin V [Source:HGNC Symbol;Acc:11513]
ENSG00000082701	GSK3B	-0.303096	0.0323804	glycogen synthase kinase 3 beta [Source:HGNC Symbol;Acc:4617]
ENSG00000115306	SPTBN1	-0.242328	0.0327175	spectrin, beta, non-erythrocytic 1 [Source:HGNC Symbol;Acc:11275]
ENSG00000059691	PET112	0.396054	0.0327175	PET112 homolog (yeast) [Source:HGNC Symbol;Acc:8849]
ENSG00000131844	MCCC2	0.313722	0.0332744	methylcrotonoyl-CoA carboxylase 2 (beta) [Source:HGNC Symbol;Acc:6937]
ENSG00000112038	OPRM1	-0.478145	0.0334187	opioid receptor, mu 1 [Source:HGNC Symbol;Acc:8156]
ENSG00000148408	CACNA1B	-0.512058	0.0334407	calcium channel, voltage-dependent, N type, alpha 1B subunit [Source:HGNC Symbol;Acc:1389]
ENSG00000125743	SNRPD2	0.270299	0.0339162	small nuclear ribonucleoprotein D2 polypeptide 16.5kDa [Source:HGNC Symbol;Acc:11159]
ENSG00000134602	MST4	0.344537	0.0343485	Serine/threonine-protein kinase MST4 [Source:UniProtKB/Swiss-Prot;Acc:Q9P289]
ENSG00000227186	RP11-77G23.5	2.46136	0.0345201
ENSG00000142156	COL6A1	-0.484408	0.0346261	collagen, type VI, alpha 1 [Source:HGNC Symbol;Acc:2211]
ENSG00000253636	RP11-531A24.5	-1.25714	0.0346297
ENSG00000120549	KIAA1217	0.830637	0.0346297	KIAA1217 [Source:HGNC Symbol;Acc:25428]
ENSG00000182168	UNC5C	-0.26629	0.0346502	unc-5 homolog C (C. elegans) [Source:HGNC Symbol;Acc:12569]
ENSG00000142197	DOPEY2	-0.547219	0.0347153	dopey family member 2 [Source:HGNC Symbol;Acc:1291]
ENSG00000166924	NYAP1	-0.707741	0.0349797	neuronal tyrosine-phosphorylated phosphoinositide-3-kinase adaptor 1 [Source:HGNC Symbol;Acc:22009]
ENSG00000139970	RTN1	-0.277666	0.0349812	reticulon 1 [Source:HGNC Symbol;Acc:10467]
ENSG00000181274	FRAT2	0.591564	0.0352064	frequently rearranged in advanced T-cell lymphomas 2 [Source:HGNC Symbol;Acc:16048]
ENSG00000110400	PVRL1	-0.345549	0.0355293	poliovirus receptor-related 1 (herpesvirus entry mediator C) [Source:HGNC Symbol;Acc:9706]
ENSG00000183605	SFXN4	0.48204	0.0355882	sideroflexin 4 [Source:HGNC Symbol;Acc:16088]
ENSG00000213949	ITGA1	-0.374133	0.036043	integrin, alpha 1 [Source:HGNC Symbol;Acc:6134]
ENSG00000117543	DPH5	0.407587	0.036043	DPH5 homolog (S. cerevisiae) [Source:HGNC Symbol;Acc:24270]
ENSG00000087085	ACHE	-1.49179	0.0360538	acetylcholinesterase [Source:HGNC Symbol;Acc:108]
ENSG00000224324	THAP5P1	-3.46236	0.0362201	THAP domain containing 5 pseudogene 1 [Source:HGNC Symbol;Acc:22340]
ENSG00000072274	TFRC	0.267485	0.0367111	transferrin receptor (p90, CD71) [Source:HGNC Symbol;Acc:11763]
ENSG00000185261	KIAA0825	-0.799191	0.0367111	KIAA0825 [Source:HGNC Symbol;Acc:28532]
ENSG00000196358	NTNG2	-0.762924	0.0368232	netrin G2 [Source:HGNC Symbol;Acc:14288]
ENSG00000183426	NPIP	-0.948641	0.0370733	nuclear pore complex interacting protein [Source:HGNC Symbol;Acc:7909]
ENSG00000164163	ABCE1	0.300543	0.0373379	ATP-binding cassette, sub-family E (OABP), member 1 [Source:HGNC Symbol;Acc:69]
ENSG00000113083	LOX	0.58432	0.0376195	lysyl oxidase [Source:HGNC Symbol;Acc:6664]
ENSG00000111845	PAK1IP1	0.366049	0.0376195	PAK1 interacting protein 1 [Source:HGNC Symbol;Acc:20882]
ENSG00000198959	TGM2	-0.993669	0.0376195	transglutaminase 2 (C polypeptide, protein-glutamine-gamma-glutamyltransferase) [Source:HGNC Symbol;Acc:11778]
ENSG00000132423	COQ3	0.518946	0.0377915	coenzyme Q3 homolog, methyltransferase (S. cerevisiae) [Source:HGNC Symbol;Acc:18175]
ENSG00000147224	PRPS1	0.319267	0.0378495	phosphoribosyl pyrophosphate synthetase 1 [Source:HGNC Symbol;Acc:9462]
ENSG00000180884	ZNF792	-0.468943	0.0381396	zinc finger protein 792 [Source:HGNC Symbol;Acc:24751]
ENSG00000011052	NME2	0.602152	0.0381518	NME/NM23 nucleoside diphosphate kinase 2 [Source:HGNC Symbol;Acc:7850]
ENSG00000133985	TTC9	-0.595095	0.0383119	tetratricopeptide repeat domain 9 [Source:HGNC Symbol;Acc:20267]
ENSG00000070785	EIF2B3	0.416912	0.0384183	eukaryotic translation initiation factor 2B, subunit 3 gamma, 58kDa [Source:HGNC Symbol;Acc:3259]
ENSG00000167766	ZNF83	-0.442146	0.0386347	zinc finger protein 83 [Source:HGNC Symbol;Acc:13158]
ENSG00000138311	ZNF365	-0.650047	0.0386347	zinc finger protein 365 [Source:HGNC Symbol;Acc:18194]
ENSG00000177875	C12orf68	-0.580047	0.0386347	chromosome 12 open reading frame 68 [Source:HGNC Symbol;Acc:33749]
ENSG00000127418	FGFRL1	0.779093	0.0386347	fibroblast growth factor receptor-like 1 [Source:HGNC Symbol;Acc:3693]
ENSG00000089685	BIRC5	0.277069	0.0388475	baculoviral IAP repeat containing 5 [Source:HGNC Symbol;Acc:593]
ENSG00000164659	KIAA1324L	-0.31906	0.039297	KIAA1324-like [Source:HGNC Symbol;Acc:21945]
ENSG00000101849	TBL1X	0.386227	0.0393403	transducin (beta)-like 1X-linked [Source:HGNC Symbol;Acc:11585]
ENSG00000139329	LUM	0.634262	0.0397545	lumican [Source:HGNC Symbol;Acc:6724]
ENSG00000174482	LINGO2	-0.61572	0.0397545	leucine rich repeat and Ig domain containing 2 [Source:HGNC Symbol;Acc:21207]
ENSG00000145362	ANK2	-0.311967	0.0397707	ankyrin 2, neuronal [Source:HGNC Symbol;Acc:493]
ENSG00000125869	LAMP5	-0.336623	0.0397834	lysosomal-associated membrane protein family, member 5 [Source:HGNC Symbol;Acc:16097]
ENSG00000197119	SLC25A29	-0.357651	0.0398122	solute carrier family 25 (mitochondrial carnitine/acylcarnitine carrier), member 29 [Source:HGNC Symbol;Acc:20116]
ENSG00000126067	PSMB2	0.296371	0.0398195	proteasome (prosome, macropain) subunit, beta type, 2 [Source:HGNC Symbol;Acc:9539]
ENSG00000071553	ATP6AP1	-0.345763	0.0398195	ATPase, H+ transporting, lysosomal accessory protein 1 [Source:HGNC Symbol;Acc:868]
ENSG00000124440	HIF3A	-0.871336	0.0398401	hypoxia inducible factor 3, alpha subunit [Source:HGNC Symbol;Acc:15825]
ENSG00000214336	FOXI3	-1.65161	0.0402915	forkhead box I3 [Source:HGNC Symbol;Acc:35123]
ENSG00000164405	UQCRQ	0.303733	0.0402915	ubiquinol-cytochrome c reductase, complex III subunit VII, 9.5kDa [Source:HGNC Symbol;Acc:29594]
ENSG00000236104	ZBTB22	-0.597684	0.0404646	zinc finger and BTB domain containing 22 [Source:HGNC Symbol;Acc:13085]
ENSG00000127022	CANX	-0.255412	0.0409131	calnexin [Source:HGNC Symbol;Acc:1473]
ENSG00000128394	APOBEC3F	-1.35319	0.0410873	apolipoprotein B mRNA editing enzyme, catalytic polypeptide-like 3F [Source:HGNC Symbol;Acc:17356]
ENSG00000175938	ORAI3	-1.28478	0.0415114	ORAI calcium release-activated calcium modulator 3 [Source:HGNC Symbol;Acc:28185]
ENSG00000145494	NDUFS6	0.436545	0.0415926	NADH dehydrogenase (ubiquinone) Fe-S protein 6, 13kDa (NADH-coenzyme Q reductase) [Source:HGNC Symbol;Acc:7713]
ENSG00000163032	VSNL1	0.704212	0.0417811	visinin-like 1 [Source:HGNC Symbol;Acc:12722]
ENSG00000213866	YBX1P10	-2.33758	0.0424249	Y box binding protein 1 pseudogene 10 [Source:HGNC Symbol;Acc:42432]
ENSG00000227671	RP11-488L18.4	-0.430881	0.0424683
ENSG00000146731	CCT6A	0.2382	0.0430911	chaperonin containing TCP1, subunit 6A (zeta 1) [Source:HGNC Symbol;Acc:1620]
ENSG00000122566	HNRNPA2B1	0.196976	0.0431444	heterogeneous nuclear ribonucleoprotein A2/B1 [Source:HGNC Symbol;Acc:5033]
ENSG00000132953	XPO4	0.30258	0.0431444	exportin 4 [Source:HGNC Symbol;Acc:17796]
ENSG00000175893	ZDHHC21	-0.415868	0.043312	zinc finger, DHHC-type containing 21 [Source:HGNC Symbol;Acc:20750]
ENSG00000177427	SMCR7	-0.635522	0.0433617	Smith-Magenis syndrome chromosome region, candidate 7 [Source:HGNC Symbol;Acc:17920]
ENSG00000099783	HNRNPM	0.237779	0.043551	heterogeneous nuclear ribonucleoprotein M [Source:HGNC Symbol;Acc:5046]
ENSG00000225559	AC083867.4	5.20666	0.0438097
ENSG00000006282	SPATA20	-0.454118	0.0445263	spermatogenesis associated 20 [Source:HGNC Symbol;Acc:26125]
ENSG00000138074	SLC5A6	0.308279	0.0447349	solute carrier family 5 (sodium-dependent vitamin transporter), member 6 [Source:HGNC Symbol;Acc:11041]
ENSG00000189227	C15orf61	0.670648	0.0447462	chromosome 15 open reading frame 61 [Source:HGNC Symbol;Acc:34453]
ENSG00000130635	COL5A1	-0.610475	0.045196	collagen, type V, alpha 1 [Source:HGNC Symbol;Acc:2209]
ENSG00000128944	KNSTRN	0.298886	0.045196	kinetochore-localized astrin/SPAG5 binding protein [Source:HGNC Symbol;Acc:30767]
ENSG00000182134	TDRKH	-0.34417	0.0454109	tudor and KH domain containing [Source:HGNC Symbol;Acc:11713]
ENSG00000181026	AEN	0.328309	0.045735	apoptosis enhancing nuclease [Source:HGNC Symbol;Acc:25722]
ENSG00000157833	GAREML	0.401536	0.0459046	GRB2 associated, regulator of MAPK1-like [Source:HGNC Symbol;Acc:27172]
ENSG00000147684	NDUFB9	0.311754	0.0459154	NADH dehydrogenase (ubiquinone) 1 beta subcomplex, 9, 22kDa [Source:HGNC Symbol;Acc:7704]
ENSG00000144407	PTH2R	-0.575122	0.0460189	parathyroid hormone 2 receptor [Source:HGNC Symbol;Acc:9609]
ENSG00000066382	MPPED2	0.590668	0.0460411	metallophosphoesterase domain containing 2 [Source:HGNC Symbol;Acc:1180]
ENSG00000151746	BICD1	-0.367797	0.0461218	bicaudal D homolog 1 (Drosophila) [Source:HGNC Symbol;Acc:1049]
ENSG00000181610	MRPS23	0.299465	0.0462786	mitochondrial ribosomal protein S23 [Source:HGNC Symbol;Acc:14509]
ENSG00000100767	PAPLN	-0.840322	0.0462919	papilin, proteoglycan-like sulfated glycoprotein [Source:HGNC Symbol;Acc:19262]
ENSG00000145050	MANF	-0.301726	0.0466155	mesencephalic astrocyte-derived neurotrophic factor [Source:HGNC Symbol;Acc:15461]
ENSG00000140181	HERC2P2	-0.478539	0.0467337	hect domain and RLD 2 pseudogene 2 [Source:HGNC Symbol;Acc:4870]
ENSG00000186364	NUDT17	-0.988509	0.0470262	nudix (nucleoside diphosphate linked moiety X)-type motif 17 [Source:HGNC Symbol;Acc:26618]
ENSG00000173209	AHSA2	-0.441383	0.047167	AHA1, activator of heat shock 90kDa protein ATPase homolog 2 (yeast) [Source:HGNC Symbol;Acc:20437]
ENSG00000117118	SDHB	0.340108	0.047167	succinate dehydrogenase complex, subunit B, iron sulfur (Ip) [Source:HGNC Symbol;Acc:10681]
ENSG00000144366	GULP1	-0.314985	0.0472352	GULP, engulfment adaptor PTB domain containing 1 [Source:HGNC Symbol;Acc:18649]
ENSG00000175928	LRRN1	0.45414	0.0474156	leucine rich repeat neuronal 1 [Source:HGNC Symbol;Acc:20980]
ENSG00000140284	SLC27A2	0.956744	0.0474156	solute carrier family 27 (fatty acid transporter), member 2 [Source:HGNC Symbol;Acc:10996]
ENSG00000119632	IFI27L2	-0.605256	0.0479659	interferon, alpha-inducible protein 27-like 2 [Source:HGNC Symbol;Acc:19753]
ENSG00000123179	EBPL	0.405442	0.0484181	emopamil binding protein-like [Source:HGNC Symbol;Acc:18061]
ENSG00000162729	IGSF8	-0.511007	0.0484238	immunoglobulin superfamily, member 8 [Source:HGNC Symbol;Acc:17813]
ENSG00000123136	DDX39A	0.316992	0.0484723	DEAD (Asp-Glu-Ala-Asp) box polypeptide 39A [Source:HGNC Symbol;Acc:17821]
ENSG00000178445	GLDC	0.45719	0.0486803	glycine dehydrogenase (decarboxylating) [Source:HGNC Symbol;Acc:4313]
ENSG00000128923	FAM63B	-0.39509	0.0486803	family with sequence similarity 63, member B [Source:HGNC Symbol;Acc:26954]
ENSG00000224940	PRRT4	-0.395078	0.0489715	proline-rich transmembrane protein 4 [Source:HGNC Symbol;Acc:37280]
ENSG00000188906	LRRK2	-0.836538	0.0491299	leucine-rich repeat kinase 2 [Source:HGNC Symbol;Acc:18618]
ENSG00000131174	COX7B	0.293277	0.0491299	cytochrome c oxidase subunit VIIb [Source:HGNC Symbol;Acc:2291]
ENSG00000173230	GOLGB1	-0.305095	0.0491299	golgin B1 [Source:HGNC Symbol;Acc:4429]
ENSG00000107518	ATRNL1	-0.380379	0.0491299	attractin-like 1 [Source:HGNC Symbol;Acc:29063]
ENSG00000116455	WDR77	0.395495	0.0491299	WD repeat domain 77 [Source:HGNC Symbol;Acc:29652]
ENSG00000112182	BACH2	-0.385654	0.0492508	BTB and CNC homology 1, basic leucine zipper transcription factor 2 [Source:HGNC Symbol;Acc:14078]
ENSG00000102401	ARMCX3	-0.381671	0.049381	armadillo repeat containing, X-linked 3 [Source:HGNC Symbol;Acc:24065]
ENSG00000185088	RPS27L	0.335624	0.0495511	ribosomal protein S27-like [Source:HGNC Symbol;Acc:18476]
ENSG00000163328	GPR155	-0.63247	0.0497171	G protein-coupled receptor 155 [Source:HGNC Symbol;Acc:22951]
ENSG00000136522	MRPL47	0.319276	0.0497171	mitochondrial ribosomal protein L47 [Source:HGNC Symbol;Acc:16652]
ENSG00000163132	MSX1	-5.02586	0.0497171	msh homeobox 1 [Source:HGNC Symbol;Acc:7391]
ENSG00000119865	CNRIP1	0.294941	0.0497171	cannabinoid receptor interacting protein 1 [Source:HGNC Symbol;Acc:24546]
